# Supplementary material for: PathoScope 2.0: a complete computational framework for strain identification in environmental or clinical sequencing samples
Source: Microbiome. 2014 Sep 5;2:33. doi: 10.1186/2049-2618-2-33 (PMC4164323; doi:10.1186/2049-2618-2-33)
Supplement: Additional file 1 — PathoReport xml files for one sample (sample id: 4168) before and after PathoID. The MAP_4168-H-STEC.xml file is the PathoReport generated from the sam alignment file before PathoID and updated_MAP_4168-H-STEC.xml is the PathoReport generated from the updated sam alignment file created by PathoID. The xml file contains more detailed results, including the reads assigned to each genome and contiguous sequences (contigs) constructed from overlapping reads. [file 2049-2618-2-33-S1.zip]

Archive with 2 entries (2 files):
- MAP_4168-H-STEC.xml
- updated_MAP_4168-H-STEC.xml
