# Supplementary material for: PathoScope 2.0: a complete computational framework for strain identification in environmental or clinical sequencing samples
Source: Microbiome. 2014 Sep 5;2:33. doi: 10.1186/2049-2618-2-33 (PMC4164323; doi:10.1186/2049-2618-2-33)
Supplement: Additional file 1 — PathoReport xml files for one sample (sample id: 4168) before and after PathoID. The MAP_4168-H-STEC.xml file is the PathoReport generated from the sam alignment file before PathoID and updated_MAP_4168-H-STEC.xml is the PathoReport generated from the updated sam alignment file created by PathoID. The xml file contains more detailed results, including the reads assigned to each genome and contiguous sequences (contigs) constructed from overlapping reads. [file 2049-2618-2-33-S1.zip › MAP_4168-H-STEC.xml]

<?xml version="1.0" encoding="UTF-8"?>
<root>
	<program>
		<name>pathoscope2.0</name>
		<options>MAP_4168-H-STEC.sam </options>
	</program>
	<organisms num_aligned_reads="229" num_mapped_genomes="53">
		<organism>
			<relativeAmount count="227">0.0889767359812</relativeAmount>
			<taxonomy taxon_id="1133852">Bacteria; Proteobacteria; Gammaproteobacteria; Enterobacteriales; Enterobacteriaceae; Escherichia.</taxonomy>
			<organismName>Escherichia coli O104:H4 str. 2011C-3493</organismName>
			<genus>Escherichia</genus>
			<species>coli</species>
			<strain>O104:H4</strain>
			<genes>
				<gene locus_tag="O3K_25677" product="shufflon protein A [Escherichia coli O104:H4 str. 2011C-3493]." protein_id="YP_006781733.1" ref_name="YP_006781733.1"/>
				<gene locus_tag="O3K_25572" product="TraU protein [Escherichia coli O104:H4 str. 2011C-3493]." protein_id="YP_006781712.1" ref_name="YP_006781712.1"/>
			</genes>
			<contigs>
				<ti_contig contig="tgataaaggctgtttttccatatgcagggttattactggcattcacgctaattagcgtcccaccaacatatccctgcagtcgggatgtatttgcacatgcacctccggcagatcctccattacc" length="124" ref_name="ti|1133852|org|Escherichia_coli_O104:H4_str._2011C-3493|gi|407484675|ref|NC_018659.1|">1133852_ctg_0</ti_contig>
				<ti_contig contig="cccggatatcatggggtagtcgttatgtccctgctccagggcgcggcggatgtagtccagcagaagctcgtttgaaccatcacgctgaacagtaccgaaaacatccctgagactggtatggcccagcatcgaggacacttcgggaa" length="146" ref_name="ti|1133852|org|Escherichia_coli_O104:H4_str._2011C-3493|gi|407484675|ref|NC_018659.1|">1133852_ctg_1</ti_contig>
			</contigs>
			<reads>
				<read_sequence read_name="ERR262957.79">CAGTGCGATTCGTCTCGCGGGGCTGGCGAAAGAAGCAGGCTTGCCGGATGGTGTTTTGAACGTGGTGACAGGTTTTGGTCATGAAGCGGGGCAGGCGCTGTCGCGTCATAACGATATCGACGCCATTGCCTTTACCGGTTCGACCCGTAC</read_sequence>
				<read_sequence read_name="ERR262957.470">TGCGTCGCGCCAATGACCTCGCCGGTCTTAACAATTTGCACATTCCCGTCGCTCATCAAGTTTTTCGCATCAGATCCCATGATTTATTCCTTTGCTGCATCTGTGTGCCTTTATTGCTACCTAAGTGTAAAGGCTACGGAGGATTTATCC</read_sequence>
				<read_sequence read_name="ERR262957.829">TGCCTGATTTAAGCCGCCGTGGGTATTTGTCCAAGAATGCTTCAAGCTCCAATCGTTTTGGCCTGGTGAATGGAGATGGGTTAAGCAAAGACTCTCGTTGCTGGTGTACTTTTTCGCGCTGGCGCTCAAGCATGGATAATGCGATTGCCT</read_sequence>
				<read_sequence read_name="ERR262957.2384">AGGTTATCGCCTAACGTGACTGGAGATACTTCGTCCGGTGTGACTTTTTTGGTGGGATACGTCGTATGCGCGGGTGCGCAATTGTAATAAAACTTTGCCGGAGTGGCGGTATCAATACTGGCAAAGACAACTTCTTTTGCACCTTTACCC</read_sequence>
				<read_sequence read_name="ERR262957.4247">CGCCGAGTTGCATCGCCAGTTGGCGCTCAGCGGGCAACTTCATGCCCGCTTCCAGGTTTTTTTCATCAATCAGCGCCCGCACACGATCGGCAACCTCGTCTGACAGGCGTCTGGGTAAAACAATCATTAAGGAATCATCCACGTTAAGAC</read_sequence>
				<read_sequence read_name="ERR262957.3978">TGACCACCGTTGAAGGGGCCGGCCCGCGTCATATGGTATTCCATCCAAACGAACAATATGCGTATTGCGTCAATGAGTTAAACAGCTCAGTGGATGTCTGGGAACTGAAAGATCCGCACGGTAATATCGAATGTGTCCAGACGCTGGATA</read_sequence>
				<read_sequence read_name="ERR262957.6421">AAACAGTTGTGCGTCACCCAGTTTTGCCGCCATGGCATTTACAGCCAGCAATTCAGGATCGGTTGCCAGCTGCGCGCGCACCTCATCGGCAACACGCTCTTTTGCCAGATCCATTTTCTGGCGATCAGTAAGCTGTGCGTGCTGCGGGTC</read_sequence>
				<read_sequence read_name="ERR262957.6018">GAGACAGGTCCCGGTACCCAGCGTTAGTACGTCTGGCGTCAGCTGTAAAATTGTCCAGCCGTTTTCCAGCACATCGTTTTGCTGCACCCGTCGCCATTTCTTTTGCCCGTCTTTTATTACACCGATGATGCGCTCGCCTCGCCCTACCAT</read_sequence>
				<read_sequence read_name="ERR262957.6330">ATGTGTATAAGAGACAGTGCAGGAACTGTCGAAAGAAGGCTTTTCTGCGCTGGCTTCGACCATAGAAACACTGGCCGCCGCCGAGCGCCTGACCGCCCATAAAAATGCCGTTACTTTGCGTGTTAACGCCCTTAAGGAGCAAGCATGAGC</read_sequence>
				<read_sequence read_name="ERR262957.6879">CGCTTTACCGACGCAGGCGGCACGCAGGAAGTCTGCGGTCAAACCGTCAGCGGCGCACTGACCATCTTCCAGGCGCAATTGAGTTGCCCGACCACTCACGGTTTTTCTGAAAGCGCCACGCGTTTCCTTTCGCAAGGTAAAATGCCTGCG</read_sequence>
				<read_sequence read_name="ERR262957.8154">AAGCATCACCGTACCGACAAATGCGCAACCGATGGCAATGACACCGCCAATAACGCTGGCCCAGACGGTGAAATCAATTCCCGTTGACGGGATGGTTTGCATGAAGGTGAAAATACTTGGCAAACCAAAGGAGTAGACTTTCGTTTGCGC</read_sequence>
				<read_sequence read_name="ERR262957.8236">GGCATATTGCTGTAATCGACAGAAAAAACAGTCGCCACAAGCAATGACAAACGGAATTACCACCCGGTCGCCTTTTTGCAAATTTTTTACGTCCTTTCCGGTTTCAACGACTTCCCCCAGAAATTCATGACCAAAAATATCGCCATGTTT</read_sequence>
				<read_sequence read_name="ERR262957.10283">CAATCGTGCTCTGGCGCTTCAGAATGAGAATCATGAGGCCGGTAATAAATACATCCCTTACGGGAAAATGGCTTCCTGGTTGGTTGAGTGGAAAAATGCCACTGAAACGCAATGGCTTAAAGATTCGCCCTCACAGCCATTGCAACAGTC</read_sequence>
				<read_sequence read_name="ERR262957.11738">CTGTTCCGATCCAGGCTGCCTGAAAGCGTGCCCGGCGGAAGGTGCAATTATTCAGTATGCCAACGGTATCGTCGACTTCCAGTCCGAGCAGTGCATTGGCTGCGGTTATTGCATTGCGGGCTGTCCGTTCGACATTCCGCGCCTCAACCC</read_sequence>
				<read_sequence read_name="ERR262957.12029">CTTTCTTGCGCTTTTTTCAGCTCGCGACGCAGGCCAACGCGAGGGAAACCGAGGGTGTGATTAAGAATTGTCATTATATGCCCCTTATGGAATTTTTAGTATTTAGCCGTCCAGATGTTTACACATCCATAATTGGCGGTTACTGTATAT</read_sequence>
				<read_sequence read_name="ERR262957.11892">CTTTTGTTAACTCCTTTTTATAGATGCGGGAGGTAATTCCTCACCCCGGTGCCGATTTTGAGGCATCCTGATTTAACTTAGCACCCGCAACTTAACTACAGGAAAACAAAGAGATAAATGTCTAATCCTGATGCAAATTGAGCCAATTTT</read_sequence>
				<read_sequence read_name="ERR262957.12772">TGGTGATTCTGAAAAGATAAAGTATGCATGCTCCGTGATAAATCATATTGATTTTAGCCGCGATCAATCTAAAGATTTTAGCTGCGATCAATCTAAAATTAAAATAGCTGAGACCTTATTTTTCAATCTCGATAAAGAACACTATAAAAA</read_sequence>
				<read_sequence read_name="ERR262957.12803">CCTGGGATCTGCTGACCTCCGGCGAATCGGAATATCAGGTGCATAAATCCCTGCCGGTGCAGACTGAAATCAACGGTAATCGCTTTACCAGTAAGGCGCATATCAACGGTTCGACCACGCTCTACACCACCTATTCCCATCTGCTAACCG</read_sequence>
				<read_sequence read_name="ERR262957.13049">CGCCTGGCTTGCCGCGAGGATATAGCTTATCCGCCGCCAGTTATTGGAATAACTCAACTGATAATCCTTACTGCTGCCGCTACGCCCCCAGTAATCTCGCCATAACGTACTTAAGGACACAGACCCCCAGCCTTCTGGCAATGACTGGCT</read_sequence>
				<read_sequence read_name="ERR262957.13729">CTTTGATAAGCTCAATATCCGCCGTTGAACTAGGGCCGCTAATGATGTTAATGCAGGACGGCATTCGTTCACCGGCCTGCGCTTTCTGATGCAATTTTTCTGCGAGTTGCGCTACACGCGGCAAGATCTGTCTCTTATACACATCTCCGA</read_sequence>
				<read_sequence read_name="ERR262957.14572">GACTTTATTGACAGAATTAACATTCACATATCTTGATTTTAATGTCCATGATGTTGTTTGCGTGAGAACATTCTCAGCATTAAGGAATTTTTTTAACGGAATCCTTGGTTTCTTTTTCGAGTCCGAATTTACAATATCATGCATATAGAC</read_sequence>
				<read_sequence read_name="ERR262957.14756">GCGATAAACGGAAGGGGAGACGCCTGTCCGCAGGCGGAAAACCATCATCAATGTCACCACGCCACCAAAGTGGAAGGTGAAAAAGCAGAAGCTGGCCGAGAAAGCAGCCCGGGAAGCGGAGCTGGCGGCAAAAAAAGCGCAGGCCAGTCA</read_sequence>
				<read_sequence read_name="ERR262957.15738">CTATCAACACTTCCGCGAAATTTGTGAAATCTGTGCCGCTTATGACGTTTCGCTGTCGCTGGGCGACGGTCTGCGCCCCGGTTCTATTCAGGACGCCAACGATGAAGCGCAGTTTGCCGAGCTGCATACGCTGGGCGAACTGACCAAAAT</read_sequence>
				<read_sequence read_name="ERR262957.16741">GAGCGGGCGTCATTCCAGATGATCTGCGAGCAGTCAAACGGTAAAAAAGGTGAATTGGTTTTCGCGCTCCAGGTTCCGGAAGTGCGAATATTACACATTCCCGTACCGCTAATACGCAATGTATCGCCTACCCGCACGCCAGCGTCAGCC</read_sequence>
				<read_sequence read_name="ERR262957.17407">ATCAGGCATCCAGCCAGCAAATAAATGGCAACGCTATGCCAGTTCCCGGCAAAGTAAGTGATGAGTGCAGCGGCAATAAAAGGTGTAAATCCACCGCCAACCACACTGGCAACCTGATAACCGACTCCAGCACCACTGTAGCGATAACTG</read_sequence>
				<read_sequence read_name="ERR262957.17448">GTAATGCCCTGTTTTTCAATCGCTTTTACTGGAGCAGGAAGTTCCTCTGCGAAGGCGATTGCAGGAAGCAGAGCCAGTAAAAGTATCTTTTTTAACATTAATTTGTCCTTTTCAGTCAGTGCAAAAGTCGAGTAACTGTCTCTTATACAC</read_sequence>
				<read_sequence read_name="ERR262957.20234">ACCATGTCGATCACTATACCTGTATCCCACCTTACTGGCTGACAACCCCACTATGCCGCTGGTCTGTAAATCCCTCATATCTCTCCTCGCGCGCAATTTAAAGAACCGTTATTTCTCAAGAATTTTCAGGGACTAAAATGAACCTGTCTC</read_sequence>
				<read_sequence read_name="ERR262957.21110">TCATAGAGCGTCGCATTGCAGGTTATGCTATTGACGTTGCTGATAAAATCCCAGGTCATGTCATCGGCAAATCCGGGCGTTTCATCCTGTTCGTTCAGGTAATGCCAGTACTGGGAAAAGTGCGTGATATCGGCATACAGCCATTTATCC</read_sequence>
				<read_sequence read_name="ERR262957.21332">CGGCAAGCCATCATCTGTTCAATTAACGGTAACGTGACACCAGAAATCACTTCGCAACGGGAGTGTTTGTGGCTTAATAATGAAGCCACGCGGTACGGTGGCGCTCCGGCTATATCGGTTAAGAAGATGACACCCTCACCAGAGTCCGCT</read_sequence>
				<read_sequence read_name="ERR262957.21398">CGCTACAACAACTGCTGGACAGTAATCTGCGTCAGCGGGTGATGGAAGCCATCGAAACGTTGCCGGAGCGCGAAAAACTGGTATTAACCCTCTATTACCAGGAAGAGCTGAATCTCAAAGAGATTGGCGCGGTGCTGGAGGTCGGGGAAT</read_sequence>
				<read_sequence read_name="ERR262957.22265">TGGCTGCGCTGGTGACACTGGTCTGTTTCGCACTGGCTGGCGTATGGGTGATGTACGGTATCGATGGTTATGTCGTGAAATCGACAATGGACCATTACGCAGCCTCTAACCCACTGAATAAAGAAGTGGTTCGTGAAGCTGGCGCATGGC</read_sequence>
				<read_sequence read_name="ERR262957.22705">CTTCTGTATGAGTCATACAGAAAGAACAGGATTTTAAATGAATAAGAAATCGTTATGGAAGCTAATTCTGATATTAGCGATCCCATGTATTATTGGTTTTATGCCAGCTCCGGCAGGATTAAGCGAACTGGCGTGGGTGCTTTTCTGTCT</read_sequence>
				<read_sequence read_name="ERR262957.23186">GTCAGGGTTGATTTTGCCTGTACCGTACATAAAACTGGTTGATAATAAAAGGCTTTACCCGAAACAGGCGGAACGGGACGCAGAGTAGGTGGAGCGACTTCCTCCGTTTCACCAAAGTTATCTTCAGCCAGCTGACGGAAAGCGATCAGT</read_sequence>
				<read_sequence read_name="ERR262957.23227">AAATACCGTACTGCGTATGAGAGTCAGCCAGCCGCCACTTCAGGGTTGTGCCGCGATCGCCAACGGGTAATACGCCGCGCGGGCAGAGCTGGCAGCCTTTATCATCACAAGTCATATCTGGCTGGCAGGTAAACTCCTGATGATTCTCTT</read_sequence>
				<read_sequence read_name="ERR262957.24584">TGAAATTCTTTTCCGGCGTAATAGGCTTTTTAGCGCCGTACATCACGTCAAAAAGGTTACGGGTGTAGTCCGGATCATTGCTCAGAATAATACCGACAGCTTCGTCTTTTCTTTCCTGAGGAAGACTGTCGCGAATAAGCTGAACCAGTC</read_sequence>
				<read_sequence read_name="ERR262957.24356">GGATAGGGGATGATTTAACGAATGGATGCACTACAAACTCAAACTGTTAATAGTACAACCGCGCCGCAGCCCAACTACATTCCGGGGCTGATTGCGGTGGTCGGGTGTGATGGCACCGGTAAATCCACACTGACCACCGACCTGGTGAAA</read_sequence>
				<read_sequence read_name="ERR262957.24864">ACATAGGCCAGGCGCTTACCGGCGAGGCACTGGGTGGATGGCCCTTCGATAATAATGTTCGGGTTCAGATCGAGATTAATGTGGAACCAGAAAGTTGAACCGCGATTCGGCTGGCTATGGAACGAAATATCGCCGCCCATTTCATTAACC</read_sequence>
				<read_sequence read_name="ERR262957.25594">CAATGAGTTGGATCTTGGCAAACGCGAGCCGGTTACCGAGGAAGAGAAACTCTTCGTAGCAGTATGCCGTGGCGAACGTGAGCCAGTGACAGAAGCAGAACGCGTGTGGTCCAAGTATATGACGCGTATTAAGCGTCCAAAACGTTTTCA</read_sequence>
				<read_sequence read_name="ERR262957.25961">GCATCGCCTTCCGGCAGGAAGAAGGTCACACCCAGCGCACGACCGCGCGGGATAATCGTCACTTTGTGCACCGGATCGTGCTCCGGCACCAGGCGACCAATAATCGCGTGGCCCGCTTCATGATAAGCAGTAGACTCTTTCTGCGCTTCC</read_sequence>
				<read_sequence read_name="ERR262957.25589">GGATTATGATTGCCCGCAAAAGGCGGACCAGGACAATCCATAGCCGATATCCAATCGGAATTTACGGGAGCATAGTAATGACAGATATTGCGCAGTTGCTTGGCAAAGACGCCGACAACCTTTTACAGCACCGTTGTATGACAATTCCTT</read_sequence>
				<read_sequence read_name="ERR262957.26037">TATAAGAGACAGCATTTGAACAACTGCACCAGAACAAAGATGAAGTGTTTGAACGGGGAGTGATCAACGTCTTCAAAGGGCTGAGCTGGGATTACAAAACCAACTCACCCTGTAAATTTGGCAGTAAAATTATCGTCAACAACCTGGTGA</read_sequence>
				<read_sequence read_name="ERR262957.25856">GTTAAATACCGACTTGCGTCAGGAGCGTGAACAGCTGGGCCGCTTTATGCAGATGGTGGTTGAGCATAAACATAAAATCGGTTTCCAGGGCACGTTGCTTATCGAACCGAAACCGCAAGAACCGACCAAACATCAATATGATTACGATGC</read_sequence>
				<read_sequence read_name="ERR262957.27188">ATACAGACTCCATAAAAAAACCCGGCACAATGGCCGGGCATCAGGAAATGGTATTAATGGAATATCGTGAATTACTGGGCGTAATTCTGTTTCAGTCCACGGATAAACTGAGATGCAGATGAAGCACTTTCATCTCTGGCCTGTTCCCCC</read_sequence>
				<read_sequence read_name="ERR262957.27648">ATGGCGTCGACAACGACGCGACTCTGGAAAATTTAGGCAAGCAAGCCGTGGTTGCAGCTGCTGCAGGCGCAGACTTCATCGCCCCTTCCGCCGCGATGGACGGCCAGGTACAGGCGATTCGTCAGGCGCTGGACGCTGCAGGCTTTAAAG</read_sequence>
				<read_sequence read_name="ERR262957.28584">TTATACCGCACCGCTGTACCTCTCTGAAATTGCGCCGGAAAAAATTCGCGGCAGTATGATCTCGATGTATCAGTTGATGATCACTATCGGGATCCTCGGTGCTTATCTTTCTGATACCGCCTTCAGCTACACCGGTGCATGGCGCTGGAT</read_sequence>
				<read_sequence read_name="ERR262957.29173">TCCACAGACGCTGGCGGCGTGGACGTTGTAGCCGGGTCTGTAGTTGTCGACGTATTTAACGGAACACTCTGCCCCTGCTCGCTATTACTGCTCAGTTCCGCCGAAGATTGATCGGCCATAGTGGTGATCTCTTCCTGCTGAGCTTTGTGG</read_sequence>
				<read_sequence read_name="ERR262957.29238">GTGGCATCGGGCTGTTTATCAAATACCACCAGACTGTTTGCAGAAGAGATCATGGTCATCGCGAGTTTACCAGGCCACAGTAACTTAACCTTCACCCCGTCATAAAAACCAAAACAGTCATCCCAGGGACCGGCTTGAGGAGAGATACGA</read_sequence>
				<read_sequence read_name="ERR262957.29608">AGACAGGCGTAATACGCGCCTGCGGGAAGCGTTGCGCCAGTGCCACAATAGACTCGGCCTCTTCTTCCCCGGCCAGTACACCGCCTTTCAGTTTGAAATCGTTGAAGCCATATTTTTCATACGCCGCTTCCGCCAGGCGCACCACCGCAT</read_sequence>
				<read_sequence read_name="ERR262957.29696">GGTCATATAGAGAGATTTGTCTTTCACATCGATGGAACGGTCAAGCAAGAAGACCGGGATTTCGGCATCTTTCGCCTCTTTTAATACCGGCTCCCAACCCGTCGCTACCACTGGAGCGATAAAGATCGCATCCACCCCTTGTGCAACGAA</read_sequence>
				<read_sequence read_name="ERR262957.30425">CAGTTATCTTACCCTTGCTTAGCAAAATAGCTGTTTCTTTATACAGTAAGTCCTGTTTCGGACTTCTCACTCCCCATTTGATCAACTGAAGCTGAACCCGTTTTTTTCTGCATGCCTCAATCGTCAAAATTCTTCGCCACCAGCCAGCCG</read_sequence>
				<read_sequence read_name="ERR262957.30733">AGATGTGTATAAGAGACAGTCTCCATGAAGCAGATTACCCAACTGATTGAGGTCATGCTCGTTGGCCGCGGTGGTGACTAGGCTGTGGGTCAGGCCACTCTTGGCATCGACACCAATGTGGGCCTTCATGCCAAAGTGCCACTGATTGCC</read_sequence>
				<read_sequence read_name="ERR262957.31152">GGGATAATGTGAGGTTATTACCCTCAAATAATATGAGATAAATAGTGCTGCAACATTGCATTTTTGCCCCGATTTATCCATGATCGAATTGTGACATTTGTCATACAACGAATAGGTTTTGTACCTGTCTCTTATACACATCTCCGAGCC</read_sequence>
				<read_sequence read_name="ERR262957.31544">CGTTGCCAATAGCTGATATTAAATGCACATCCCGACCAAGCAGAGCCAGGTTATGCGCGATATTACGTCCGACGCCGCCTGCGGAACAGTGAACAGAACCTGGATGAGAGGCTGCTTGCGGGTAACGGATATCCGCCATTCCGCGAATAT</read_sequence>
				<read_sequence read_name="ERR262957.32422">CCCGTACACCACCCAGATCGAACCGCACGACTACATTGCCGAATTGTTTGATTGCGTTGCGCGCTTCAACACCATTCTGATCGACTTTGACCGTGACGTCTGGGGTTATATCGCCCTTAACCACTTCAAACAGAAAACCATTGCTGGTGA</read_sequence>
				<read_sequence read_name="ERR262957.32142">GTCTCAGAGTTCCCGAAGGCACCAATCCATCTCTGGAATGTTCTCTGGATGTCAAGAGTAGGTAAGGTTCTTCGCGTTGCATCGAATTAAACCACATGCTCCACCGCTTGTGCGGGCCCCCGTCAATTCATTTGAGTTTTAACCTTGCGG</read_sequence>
				<read_sequence read_name="ERR262957.35160">AGATTGATCATTAGCGATCATCTCGATCTGTTAGCCAATCACGACTTCCGCACTTTAATGCGCGTCACGCGTCTGAAAGAAGATGTGCTGAAAGAAGCCGTCAATCTGATCCAGTCGCTCGATCCGCGCCCCGGGCAGTCGATCCAGACT</read_sequence>
				<read_sequence read_name="ERR262957.35103">AAATTGAAGAAGAAAGTACGCCTGAAATCGCCGCTTAATGCTTTGCGGGCCGACGAGAAATGTCGGCCCGCATTATTCAGGCACTTTCGCGAATGGGTTCGATTTCATTCAGCGTATCAATTAACGGTTGCGGCTTACCAATAAGATAAC</read_sequence>
				<read_sequence read_name="ERR262957.34860">ACACCCACATCAATTCAGAAATTATCACCTGATGCCCGTACGGCGTGGTGTAACGAGACAATGCAAACGGCGCGACTTTAATCACCTGCCAGGGAGCGAAAAAGCGTTCATCTGACCACGGCCACAGCCAGCCAACGCCCTTACCGCCAG</read_sequence>
				<read_sequence read_name="ERR262957.35761">TCTGCGAAACGGGGCTGGTGGTAACGCCATTCCTGCCTGGTGATTCGCTGCTGTTTGTTGCTGGTGCATTGGCGTCGCTGGAAACTAACGATCTCAATGTCCATATGATGGTGGTGCTTATGTTGATTGCCGCTATTGTCGGTGATGCAG</read_sequence>
				<read_sequence read_name="ERR262957.36192">AGTCACCGGAGAGATTCCACACCGAGATGACCTCTAACTCTTCTTCCAGCGTCGCGATAAATAGCGTGGGCGGCAGTTTTAGCCTTTTCTGAGTCACCAGATGACCAATCAGATTTTCCTGCACCCGACGGAAGTCGTCTTCACTCCAGG</read_sequence>
				<read_sequence read_name="ERR262957.36943">ACGCCCCGTGGTGCAAAGATAAAGATGACCGAAGATAAAAAAGAGGCTTATAAATGCCAGAGCAAAATGCGCCTGCAATAACCAGTATCTTACGCCAGGAAACACATCTCCCACGGCTTGCGGATAGAGACACAACAGCCCCGTCAATAG</read_sequence>
				<read_sequence read_name="ERR262957.37595">TATACCCGGATATCATGGGGTAGTCGTTATGTCCCTGCTCCAGGGCGCGGCGGATGTAGTCCAGCAGAAGCTCGTTTGAACCATCACGCTGAACAGTACCGAAAACATCCCTGAGACTGGTATGGCCCAGCATCGAGGACACTTCGGGAA</read_sequence>
				<read_sequence read_name="ERR262957.37596">CCTGACGGAAAACGGTAATGTCTATATTAACTATGCCGTTTCCCAGCAGCCTCCGGGCGGCAACAACTTCGCCCTTGCGCAGTCTGGCAGCGGTAACAGTGCCAACCGCACCGATTTTAAACCGCAAAAAGCCAACACCAGCGAGATTGG</read_sequence>
				<read_sequence read_name="ERR262957.38441">CCGCTTTAGTATCAGTTTTATCCGTAAACATCCGGGGCTGTTTATCGGTATGTACGTTGCTTTTTTTGCCACCCTGGCGGTGATGTTGCAGTCCGAAACGCTGTCAGGCTCTGTCTGGCTACTGGTTGTATTATTTATCCTGCTTAATGG</read_sequence>
				<read_sequence read_name="ERR262957.38689">GGTTCACGTAGTGCCGCCATGGAAGAGGTAGTAGGCGCTTTACAGGAGAATGGGACATGGTAGGTTGGCTGGCCGAACATGTTGGCAAATATTATTCCGGCTTTAACGTCTTTTCCTATCTGACGTGTCACGCCATCGTCAGCCGGCTGA</read_sequence>
				<read_sequence read_name="ERR262957.39111">TGAAAGCATTGCGCGCCGAAACCAATATTCAGTATGAAGGGCGTCAGGGTGGGACGCTGCAACTGTTCCGTACCGAACAACAGTATGAAAATGCGACCCGCGATATCGCCGTGCTGGAAGATGCCGGCGTACCGTATCAGCTGCTGGAAT</read_sequence>
				<read_sequence read_name="ERR262957.39085">GCTGAAAAGGTGCGTACAGCAGCAAAGGCGAGCCTTGCAGCACATAAGCCATTGTCAGCACCGACAACGCTGAAGGCGGGTCCGTTGTTGAGTTCTGAAAAACTGATTGCGATTGGTGCTTCAACGGGTGGAACTGAGGCAATTCGTCAC</read_sequence>
				<read_sequence read_name="ERR262957.39874">TTGCCGAACGTTCACCGAAACACAAGGAGAGTTTAATGACAATTGCGGAAAGATTGCGGCAGGAGGGGGAACAATCCAAAGCCCTGCATATAGCCAAAATAATGCTTGAATCCGGAGTCCCTCTTACAGACATCATGCGCTTTACTGGGG</read_sequence>
				<read_sequence read_name="ERR262957.41327">CACCCACCAGCGCGCTCATACTGGCTGCCGGGAACGTCAAAGAAACATGATTAAGCGCGTAGCCGTCGCCTTCTTCGTAGCGATAGCTGACGTTGTCAAAGCGGATATCGTAACGTTCCGGCATCTCGCTTTGCTCTGCGACGGGAAGCG</read_sequence>
				<read_sequence read_name="ERR262957.41410">ACGGTAACCCAGGTATTCGGTGTGCAGCGTACTTCATGAGTTCCACTGGTTTCGATCTGGCAGCTAAAACCGTTCTTTTCGAGCAGGTCAGTCAGTGGCAGCAAATCATGAATGCAAGGCTCACCACCCGTAATCACCACATGCCGCGCG</read_sequence>
				<read_sequence read_name="ERR262957.39438">GGGAGACACACGGCGGGTGCTAACGTCCGTCGTGAAGAGGGAAACAACCCAGACCGCCAGCTAAGGTCCCAAAGTCATGGTTAAGTGGGAAACGATGTGGGAAGGCCCAGACAGCCAGGATGTTGGCTTAGAAGCAGCCATCATTTAAAG</read_sequence>
				<read_sequence read_name="ERR262957.42392">GTTCCCAACGATCAAGGCGAGTTACATGATCCCCCATGTTGTGCAAAAAAGCGGTTAGCTCCTTCGGTCCTCCGATCGTTGTCAGAAGTAAGTTGGCAGCAGTGTTATCACTCATGGTTATGGCAGCACCTGTCTCTTATACACATCTGA</read_sequence>
				<read_sequence read_name="ERR262957.42501">ATGAGGAAGTAATCACCGCCATTCAAAAAGCGTTAGAAGTGGGTTATCGCTCGATTGATACCGCCGCGGCCTACAAGAACGAAGAAGGTGTCGGCAAAGCCCTGAAAAATGCCTCAGTCAACAGAGAAGAACTGTTCATCACCACTAAGC</read_sequence>
				<read_sequence read_name="ERR262957.44098">CTGCGCGATAACTCAACGTGGAGTTATAACAGTGGGAGTAGCAATTCATCTAACAGCAATAAATGGCAGCATATCAATACGTCGGCTGAACGTGACATTATTCCCTTACGCTCACGGTTAACGGTAGGTGATAGTTATACCGATGGCGAT</read_sequence>
				<read_sequence read_name="ERR262957.44878">TATAAGAGACAGGCACAGAGCGGTCCGTCAGTTCAGGTTTGGCTCTGTGCCAAAGATGGGTCAGGTCACACCTGATCTAATAAATTTAAGCCATTAAATCAGCCTTAACCTTCACCACCACCTTTTTAATCTCACCCGGCTCGCCAACAA</read_sequence>
				<read_sequence read_name="ERR262957.44986">GTATGCAAAAGGGCTGACCTGCAAAGCCGATACCCTCAGCAGTTGTGGTTACGTTTATCTGGCTGTTTATCCGACGCCCGAAATGAAAAATTAACTCTCCAGAATAGCCTTCTGCTACGGCCTGGTGTTTTCACCACGCCACTTTTCCAT</read_sequence>
				<read_sequence read_name="ERR262957.45650">ATTGGCTTTGTTTTGCCCAAGATCGATATCAGTAGCCAGATCGAGATACCATGCGTTGCCAGGTTCTGCCGCCAGTAACGGTTGCAGCGTTTTACGCGCCTCGTCGTATTTATTGGCTTCCATCGCCTGTAAAGCACGACCATATTGCGC</read_sequence>
				<read_sequence read_name="ERR262957.45957">AGCACACTAATCTGGTCGAGATCGAAAAAATATAACCCACGACAACCATAAATTCTGGCATGACATTTTGTTTGAAAAGCAATAAGTGAGTAATGATGAAAATCCATACCACAGAGGCGCTCATGAAGGCTGAAATCAGCCGTAGAGGTC</read_sequence>
				<read_sequence read_name="ERR262957.46315">GGGGTACTACCTGTATGGTGCACCTGCTAATGGTAATACTTTGCAAGGGCAACTTTTCCTGCGCCCACTGCGTGAAGCTGTGTCAGCCTTACCTGGTTTTGAATTCGGCGATATAGCTGCCGAAAATCTTTCCCGCACGCTGGATGAAGT</read_sequence>
				<read_sequence read_name="ERR262957.46623">CATAAAGATATCGTCAAAAACCGGCGCGCTTACCGCCTCATCTTTCTGCTCCGCCAACGACGCATATTCCACGAGTGTTGCCTCATAATCGGGAACATTGCCTACCATTGGCAGATGATCGCGGGTGGCACAACGCACACCGCAGCGCGC</read_sequence>
				<read_sequence read_name="ERR262957.46747">GTCAATACGCCGCAACGTCGGGTCGAGGGTGGCAAACAACTGGTCTGCCGCGTAGACCCGCGCTTCGGTGATGCGATTGAAAAGGGTAGATTTACCGGCGTTGGTATATCCCACCAGCGAAACAGTAGGAACGTCGGCTTTGATACGCGA</read_sequence>
				<read_sequence read_name="ERR262957.46701">CAGCATTGCCGGACCATGTTCTGCATACCAGTCACACAAATTCGCCGATTTCGCCACTTCAGCGCGCGCCTGATTGATTGGTTTGCCCATTTCACGGGTGATCATTTGCGCCATTTCTTCGCTACGGGCGCGCAGAGCCTTACCGATACC</read_sequence>
				<read_sequence read_name="ERR262957.46854">TATGATAGGTGGAATGAAAGACCAGCAGGTTGCAAATATTCGTCTTGATGATAATCAACCCTTACCGGGGCAGTATGACATCGATATTTATGTCAATAAGCAATGGCGCGGGAAATATGAGATTATTGTTAAAGACAACCCGCAAGAAAC</read_sequence>
				<read_sequence read_name="ERR262957.46848">GTATTGTCTGCGGCACTCTTCGGTTGCAACATTCGGCGCGTTATTTTTTAACGTCTTTGCCGGAAACGCTGTTTTTAGCACCGGTTAACCACAGCGTGGAATATAACTGGCTGAGGGAGGCGATCCCGTTTTTACAACAGGAATCCAGAT</read_sequence>
				<read_sequence read_name="ERR262957.47783">AAATACTCCACGTTGGGGATGATCAACCAACTGCAAAACAGCCTGACGGTAACGGAGAACGGCAAAGACGCAGGCGTACTGAGCCTGACTTATACCGGTGAAGATCGCGAACAGATCCGCGACATTCTTAACAGCATCGCCCGTAACTAT</read_sequence>
				<read_sequence read_name="ERR262957.48450">ACAGACGCTCCTCTGCAACGACGACAAACGCCATCAGATCAGCGATTTCTTCACGCTTCATTCAGTATCTCCATGCAATCTATTAATCATTTAAATGATAGGTCTAATCATGATTTTGGGTCTAATCAACTTAATGATCAATATCTATAG</read_sequence>
				<read_sequence read_name="ERR262957.48521">GCCAGAAGATATCGATTGAGAGGATTTGAATGACTGACAAAATGCAAAGTTTAGCTTTAGCCCCAGTTGGCAACCTGGATTCCTACATCCGGGCAGCTAACGCGTGGCCGATGTTGTCGGCTGACGAGGAGCGGGCGCTGGCTGAAAAGC</read_sequence>
				<read_sequence read_name="ERR262957.48610">ACAGCAAGAAATGCTGAATGCCGTTGGTGCACAATCGTTAAACGCGCTGACCGGCCAGATTGTGCCGAAAGATATTCAGCTTGCGACCCCGCCGCAGGTTGGCGCACCGGCGACCGAATACGCCGCACTGGCAGAACTCAAGGCTATTGC</read_sequence>
				<read_sequence read_name="ERR262957.49202">CCGTTGGACCAATGAAAGCGGGTAAACAATTTACCGACGATCTGATTGCCCGTAATCTGCTTAAAGACGTGACCCGCGTGGTGGTTGACGTGTACGGCTCGCTCTCTCTGACCGGTAAAGGCCACCACACTGATATCGCCATTATTATGG</read_sequence>
				<read_sequence read_name="ERR262957.49515">GGCCCAAACCAGGGCGGCTGGCCAGGCAACAAGTGCGTTCATAACGCTGTTTTAACCGGGGCAGACGCTCTGCTACCCACGTTTCTGGCAAATTAAGCGCCGAGGCGAGTTGCGCACGGGGAGTGAAAGTATTCAGTAATAACAGCGCCA</read_sequence>
				<read_sequence read_name="ERR262957.49853">TGATGAGCGCCATAGATTCCCAACTTCCCTCATCTTCTGGGCAAGACCGCCCAACTGATGAGGTTGACCGCATATTATCACCAGGAAAGCTGATCATACTCGGTCTGCAACACGTCCTTGTCATGTACGCAGGTGCAGTCGCTGTTCCTC</read_sequence>
				<read_sequence read_name="ERR262957.50584">AAACATCGGGTTTTGCAGCAAGATGGCAAGACCCACCACAATCCCGGCGAAGGGAAACAGCAGCACTGGCGTGAACATCGCGCCGCCAAAGCGTTGAATTTGACTGAGCATTTCCACATCCTCTTTTCTCAATTCTGTAAGTAGGAAGCC</read_sequence>
				<read_sequence read_name="ERR262957.51482">TAGTTGGAGCGAGGCATGCCTGTTTTATAAATTCGCCCAGCCAGTCGTTGTTTCGCTTCAATAATGTCATCAATAGCAACCGGCAGATCGTATGTAATATGCATTATAAAACCTCTTCGCCTGAATTAAATATGTAGGTAACCGTAACCG</read_sequence>
				<read_sequence read_name="ERR262957.51468">TCTTCAGCGTATTAAGAAGCTGGTCTCCGTCCCATTTCAGTGATTGCGGAATATCGCCCTGAACCATCGAAACCTGAATGGTTTTCTCCGGTTGCGGGGTAAACCATTGGATGTAACGCAGCGGGAAGGGAAGGGCAAACAGCACGACGG</read_sequence>
				<read_sequence read_name="ERR262957.51742">CAAACGAACTGACCAAAGCCGGTATTAAGCACAACGTCCTGAACGCCAAATTCCACGCCAACGAAGCGGCGATTGTTGCTCAGGCAGGTTATCCGGCTGCGGTGACTATCGCGACCAATATGGCGGGGGGGGGGGCAGAAATTTTGGTCG</read_sequence>
				<read_sequence read_name="ERR262957.52081">AGAGTACGGTATTGATATCCTGAAAGTGCAGGAGATCCGTGGCTACGATCAGGTAACACGGATTGCGAACACGCCAGCGTTTATCAAAGGCGTCACGAATCTGCGCGGCGTTATTGTGCCGATTGTTGACTTACGAATTAAGTTCAGCCA</read_sequence>
				<read_sequence read_name="ERR262957.52979">CTCTTAATCAGTTCACCGCGGTTCAGGACCTTAACAGCCATGATATCCCCAGTCAGGTATTCGGTTGGGAAACGGCGATCCCTTTTCTTCCCTGGACTATTGTTCCTTACTGGAGTCTGGATCTTTTATATGGATTTTCGCTGTTCGTTT</read_sequence>
				<read_sequence read_name="ERR262957.54152">CTTACAGATTTATCTGGTTGACGGCGCCCATGCAGATAACGGTCTGATAGATGTACCGTTGCAGTTATTGCTTCTTCCCTGATAGAAACATTATGGTGTTTTTCCATCATGGGCAAAAGAGAACGTAGCATTTCCGCTGTGACATCCTGA</read_sequence>
				<read_sequence read_name="ERR262957.55327">GTAACAGAGACCGTAGCCCGACGGGGAACTCCTTCTGCGCGAGTGTGCGGGAATAATCAAAAACGATGCACACCGGGGTTACCGGGTACACATATTTCATCATGCCAGCGAGTCCGGTTCTGGCACGGAAGAAACCGGACGTTATGATTT</read_sequence>
				<read_sequence read_name="ERR262957.55031">ATTGCCACACCCACCAACGCAATAACTGCGTAAACCATGATTGAGAAATCCACAACGCCTCCTGACGCAACAACTTACCCGCACAAAATAGAATTGTGCTGTACAAACGTCCAGTTGGAAAGGCATTTCCTGCGAGGCGCTACGCAAAAA</read_sequence>
				<read_sequence read_name="ERR262957.55398">CTGAGCACGTACCGTCTCTGCCTGTTCCGCGCCTCTGAACGAACCGCACTGCACCATCCAGCGGCGTTCGTCTTTTTTCTCCGCCGTCGGTTTTGGCGCGTCAGCGGCACGAGCAACCGGCGCAGCTTGCTGCGGCTTCGACTGCGCGGT</read_sequence>
				<read_sequence read_name="ERR262957.55870">CCAGTCAGTAACGTAACCGTTGACCAGCATCCCGGCAGCCCCAAACAGGAAAGGGATAGCCGCCATCACCCCTGTGCTTTTTAAATCCAGGTTATAGGCTGTTGGCAGGTAACAGGAAGCCAGGCCAGATACAGCCACGCAGTGTAGTTG</read_sequence>
				<read_sequence read_name="ERR262957.56323">ATAGTATATTGTGATATTTTTTTATTTCTTGAGTAATCCATTAAAAGGTGCGACTTTTTATGTAATGCATAGTCGAACAGAAACATTCTGTCATCTACAAGATCTTTAATGATATTGTAATTTTCATCTCGCCTTCCTCTGTCTTTATCT</read_sequence>
				<read_sequence read_name="ERR262957.55704">GTGCCTGAGTATCTGGTACGAAACGCAGACCGCTTTCGAAAATGCGCACACGGTTCTGCTGACGGTTCTGGTTGTACACCACGGTTGCCAGCAGGCCGGTCCACAGAGAAAGACGCATTGCTGACATTTCAACAGAGATCGGGCTTGGCA</read_sequence>
				<read_sequence read_name="ERR262957.56016">GGCTGCATCAGCGTTGATTTAAGCGCCATCAAACCAATGATTGCGCTGCCGTTCCACCCGAGCAACGTGTATGAAATCGACACACTGAACCAGAACCTGACCGACATTCTGCGTGAGATTGAAATTGAGTCCGAACGCGTGGCGCACGGT</read_sequence>
				<read_sequence read_name="ERR262957.56046">TAATCGTAAAAATTGATCGCGGAAATATTCGCCCAGCAGAATTCGCGGTAAAAACTGACGATCGTGCAAGGTTTCTTTTTTAACGCCATAACGCTGGAGATGGCTGGCTTCTTGCTTTTGTAGCCATTCGAGATACGTACAATTAATCGG</read_sequence>
				<read_sequence read_name="ERR262957.56645">TGATGAAGGTAATGGATACGCTGCATCAGGCGGGTTACCTGAAGATAGGTCTGGTCGGCGAAGAAACCGCCAAAGCGAAATAAAAATGATGCCCGGTTGCTTTTCACAACCGGGCATTTTTTTAACCTAAATGCTCGCCGCCGCACACAC</read_sequence>
				<read_sequence read_name="ERR262957.56490">GCGTTGCGCATCAGGCGCTGGAAGAAGAATTGGCCGAGTGGCTGGGCTATTCGCGGGCACTGCTATTTATCTCTGGTTTTGCCGCTAATCAGGCGGTCATTGCCGCGATGATGGCAAAAGAGGACCGCATTGTCGCTGACCGGCTTAGCC</read_sequence>
				<read_sequence read_name="ERR262957.56784">GTCGGCAAGTACCCGATGCGCGAACTGGATGAAAAAATCCCACTGCGCCACGGTGTTGTTGGTCAGGAAACTTGCGGACCCGGCGGAATAGCGTACGGCATGCGTTCCATTGGCGGCATCCTGGAACTGGTGGATTATATGGAAAAATAT</read_sequence>
				<read_sequence read_name="ERR262957.58515">ACAACGATGCTGGTATTAGCAACGATCGTATTCTGATCAAACTGGCTTCTACCTGGCAGGGTATCCGTGCTGCAGAACAGCTGGAAAAAGAAGGCATCAACTGTAACCTGACCCTGCTGTTCTCCTTCGCTCAGGCTCGTGCTTGTGCGG</read_sequence>
				<read_sequence read_name="ERR262957.59479">AGATTTGCAGCGCAACGACATAGTAAATAGCGCGCGGTTGTGATGCGTGTTTATTCATAATAATTCCACAATTGACGGCAACGTCACGTAATAGTTGCGCGGCGTGCTTGTGTTTCCTTAAAGTTAAAACTTTGATACAGATCTGATTAT</read_sequence>
				<read_sequence read_name="ERR262957.59820">CGATATTCTGCTTAATCACGCCTGGAGTTTGTTCAACCATAGCGAACTGTCGCTGCTGGAAGAGTCGCTTAAGGCCCTGCCGTGGGACAGTTTGCTGGAAAATCCGCAGTTGGTGTTATTGCAGGCGTGGCTGATGCAAAGCCAGCATCG</read_sequence>
				<read_sequence read_name="ERR262957.60111">GGCGTGGGGCGTGGCACAGGAAGCTATTGCCATTGGCGCGAAAACCCTCTGGATGCAACTGGGGGTGATTAATGAGCAAGCGGCAGTACTGGCACGGGATGCCGGGTTGAATGTGGTGATGGATCGCTGCCCGGCTATTGAGATCCCTCG</read_sequence>
				<read_sequence read_name="ERR262957.60623">GTCGAGCACCTGTCTCTATTCCGACATCATTTTGCCGACGGCGACCTGGTACGAAAAAGACGACATGAATACTTCGGATATGCATCCGTTTATTCACCCGCTGTCTGCGGCGGTCGATCCGGCCTGGGAAGCGAAAAGCGACTGGGAAAT</read_sequence>
				<read_sequence read_name="ERR262957.61418">CCATAAAACGGCTGTTTCTCATTGCGTGCATCCGGTGAAAGCGTACCCGGCGCACTTTGCGTTTTTTGTGCATGAGCGACCGGACAACTTCCCGCCAGCGCCAGCGCACCAATGCCTTTCAGTAAACGTCGGCGTGACGGTTCATTCACG</read_sequence>
				<read_sequence read_name="ERR262957.61599">GGACCGTTCATCACTGGCATTAAGCGCCGCCCGGGTTAGCGGTATTCCCATTGCCATCACCCAGCGAGTAAAAGGCTGCTGACGAGCCAGATTAAACTGATGCCATAACTGCGCACTTTTACTTTTCGCGATCCCCGGCGTGTTCTGTAA</read_sequence>
				<read_sequence read_name="ERR262957.61651">ATACCATGCATCAGCACGGTAAAAATCAGCGCCACGTTAACGAAAATATTCAGCGGGCGCGGGAAGGGATGCACCAGACTGAGGATTAAAAATCCCCAAACGCAGAGCATTAACAAACGACCAATATTAATCAGCATCACTTTCTCCTTG</read_sequence>
				<read_sequence read_name="ERR262957.62404">AATGGGTGCCTGCGACTATATTCTCAAAACGACGCCCCCTGCTGTTTTGCTAGCGCGTTTACGTTTGCATCTGCGTCAGAATGAGCAAGCCACACTGAGCAAAGGTCTTCAGGAAACGTCTCTGACTCCCTACAAAGCCCTGCATTTCGG</read_sequence>
				<read_sequence read_name="ERR262957.62736">TAACCAGCTGCACGAAGGCTTTCCAGCGCCTTTTGGTGCACGCCTTCTACCAGCAGAAACTTAATCTTGTCTTTCTCCAGCGATACCTTTGCCATTTACCCAATCCTGTCTTTTGAAATGTTGTGTGCGGATTTGCGTCCGCCTTTCAAC</read_sequence>
				<read_sequence read_name="ERR262957.62919">CCCTGGCATGGCGGCGCTGGCGCAAGGGCAATTCCAGCAAGCGACTAATGGCAGTTCGGTGCTGTTCATCGAAAGCGTTGACGGCAGCGATTTCAAAGATGTGTTCCTCGCGCAAATTCGACCAAAAGGTAATGCCTGTCTCTTATACAC</read_sequence>
				<read_sequence read_name="ERR262957.63736">TTCTGCTTCTGGCAGGGGAATTAATCGGTCGCGGCGTATTCTATGGTTTGCATATGACCGTGGGGATGGCCGTCGCAAGCTAATCAGTAACAACCGGGGTTTCGGCCCCGGTTCTCTTTTATTTCTGCTTCGTTAACGTGTCATAACTGG</read_sequence>
				<read_sequence read_name="ERR262957.63885">CAATCCCAGCTCATCAAACAATGCCAGCGGCGACTGTGCCTGCAATTCGGCGACGGTTTTCCCCTCAACGGCAGTCAACAACACCGCCAACAGGCCGCGCACAATGCGCCCTTCGCTGTCGCCAAAGAAGTGCATTTTACCGTTTTCAGT</read_sequence>
				<read_sequence read_name="ERR262957.64286">GTAAAAGCAGGCGAATGGACCGCGAGCATAGGCCCGGACTGGTACGGCACTGACGTTCACCATAAAACACTGGGCATTGTCGGGATGGGACGGATCGGTATGGCGCTGGCACAACGTGCGCACTTTGGCTTCAACATGCCCATCCTCTAT</read_sequence>
				<read_sequence read_name="ERR262957.64502">GTGCCAGGATGGTGGCATCCGGGAAGTATTTACGTACTGCGCGAGCAGATTTACCGCCCTGAGTAGCAACCACGATCAGCGGAGCATCCAGTTTTTCAGCAGTTTCAACGGCACCACGGCATACCGCTTCGGTAATGCGCAGTTTACGGT</read_sequence>
				<read_sequence read_name="ERR262957.64398">AATGCCGCATATGAACTGACCAGCACATACACCCCCGCAGGCCAGTTACAGAGCCAGCACCTGAACAGCCTGGTGTATGACCGTGACTACGGGTGGAATGACAACGGCGACCTGGTGCGCATCAGCGGTCCGCGACAGACGCGGGAATAC</read_sequence>
				<read_sequence read_name="ERR262957.64807">CATTCACAGCTGGCATCGGCTGGGGATGTGGCTGATTGGCGCGTTTGTGATCGGTCATGTCTACATGGCGCTGCGTGAAGACATCATGTCCGACGACACGGTGATCTCCACCATGGTCAACGGCTACCGTAGCCACAAATTTGGCAAAAT</read_sequence>
				<read_sequence read_name="ERR262957.65682">GTCATCTTCAGTAAACACATTGCGGTAAGCTGTTTTGACGGCAACAGCCTGTTCGCGTGAGAAAGGGCCTTCGGGCAATAAACGTGATGTACAACCCGGCATATCTGTTGCTCCCTGAAAGTAAAAAGCCCCGGTCATGATGACCGGGGC</read_sequence>
				<read_sequence read_name="ERR262957.65516">ACGATACGCCGATCACGCCTAACGATCTCAATAGCGTTATTCCTTTCCGTCTGGATGCAGCTGCGGCAGCCAATGTCACACTTCGCGCCTGGCCTATCAGTATTACCGGTCAAAAACCCACCGAAGGGCCGTTTAGCGCGCTGGGGTATT</read_sequence>
				<read_sequence read_name="ERR262957.65404">AACCTGGTCTTTATTGCCATCCTCGCCGAAAAACTACCGCCGAAGCAGCGCGACCGCGCACGGGTTACCGGGCTGCTGCTGGCGATGTTAATGCGCCTGTTACTGCTGGCGTCAATCTCCTGGCTGGTCACCCTGACGCAACCGCTGTTC</read_sequence>
				<read_sequence read_name="ERR262957.65126">CATTTGTTTTTCACTGGTGATTTCAGGTCCACGCTGGATGACGTTGACGTTTTTTGCGCTGATAAGTTTTCTGGCATTGAAAGAATATTGTACGCTTATATCCATACATTTTCCGCGGTGGTTATATTGGGTTATTCCTCTTAACTATTT</read_sequence>
				<read_sequence read_name="ERR262957.66018">GCGCCGGGACATGGGTGGTGACGATAATCTGACGGTGCGGCTGGCCTGCCAGTGCCAGTAACGCTTTCATCAGCATCATCTGATAGTTCGGATGCTGTGACGTTTCAGGCTCCTCTATGGCATAAATCACATTTCTGGGCGTCCCCGCGA</read_sequence>
				<read_sequence read_name="ERR262957.66379">GATGTGTATAAGAGACAGGCTCCGCCCCAGTCGATCAGTTGCTCGCCGGGTAAATCCATCATCGGCGCATCGCTGGGTAATGAAATGCGCCATAAGGTACCTGGTAACGAGAAGAACGGCAGTTGTTGTTCACGCAATTGCTGCCAGAAC</read_sequence>
				<read_sequence read_name="ERR262957.66583">CCCGATCGAAGATATGCCTTACGATGAAAACGGTACGCCGGTAGACATCGTACTGAACCCGCTGGGCGTACCGTCTCGTATGAACATCGGTCAGATCCTCGAAACCCACCTGGGTATGGCTGCGAAAGGTATCGGCGACAAGATCAACGC</read_sequence>
				<read_sequence read_name="ERR262957.66458">TAACACCACCGGGCGTTTCTGCCAGTGACGTTCAAGAAAATCGGGCCAGTTAAGAGTGAGTTGGTATTCCATGTTAAGCATCCACAGGCTGGTATCTGCAACCGATTATAACGGATGCTTAACGTAATGCGTGAAGTATGGACATCTGTC</read_sequence>
				<read_sequence read_name="ERR262957.66605">GTGACTCGCCGCTGCGGGTAACGCGTTTTGGACGAATCGGCGCATACAGTTCGTTTTCAATCTGCAGCACGTTGCTATTGATTTGCAGCCTCTTACCGTCTTTCTCAATACCAATCTTCGCGTACTCTTCCGATGGCGTTTTGATTGCCT</read_sequence>
				<read_sequence read_name="ERR262957.67110">CACTATTACCATCAGTGGTTTGCCTCTTCGACCGTTCCGACGGGCGGGGATCATGCTGATTTTTTAAGTTGGCTGGGAAAGTGGACCACGGCAGATAAACAACCCGTTTGCTGGTCAGTGACCCAACGCTGGCAAACTGTCGCGCTGGGG</read_sequence>
				<read_sequence read_name="ERR262957.67281">CTGCATGCGCGCGTTAAAGTGCGTATCACCGAGTATGAAAAAGATGCAAACGGTGAATTAGTAGCGAAAACCAGCCTGAAAGACACGACTGTTGGCCGTGCCATTCTGTGGATGATTGTACCGAAAGGTCTGCCTTACTCCATCGTCAAC</read_sequence>
				<read_sequence read_name="ERR262957.71300">AGTGATACTGAAGGGCAGACCGGTTTCCAGTGAACCCAGCCAGCCCCAACCCCGGGCGCGGAAGTCGTTATTGTCCGTTGACGCTTTCATGCTGTGGCGGGTTCCCAGGGCCACAATGTCAGCCCACAGTCCGGAGGCGTTGTGTATCAG</read_sequence>
				<read_sequence read_name="ERR262957.71995">AGAGACAGGCAATAAGCTGAATATGTCGGTTTGTGAGATTACGCCGTAGCGACTGTTCAGCCGGAGCCTGATCATCGGCAACGACTTTTACCTGATCTACCATGTTTTTTTCTTCCTGTACCTGTCCGTGTTGTTCAGGCTCTACGGCCT</read_sequence>
				<read_sequence read_name="ERR262957.72562">GATTTCGCCACTTCGGCACTGAAGAGGTATGCGGAAAACGTTGTGAATTATACCTGTCACGCACCACCATGCAAGCGCCAGCTTGCTCGCACCTCGCTAAGTGCTGAAATTTTCAGCATTGCATACCGCGATGTGTAACCTTTGTCACAC</read_sequence>
				<read_sequence read_name="ERR262957.73212">CACATTGATGAGCACGTCAGACGATATCCATAACACGACAGCCACTGGCAAATGCCCGTTCCATCAGGGCGGTCACGACCAGAGCGCGGGGGCGGGCACAACCACTCGCGACTGGTGGCCAAATCAACTCCGTGTTGACCTGTTAAACCA</read_sequence>
				<read_sequence read_name="ERR262957.73764">GCGGGCCAGTACCTTTTGAAAATTGCGCCAGTCCCGATAATCCAGTAACGGTGCCAATTCTCTAGCTGACCAAAATTCTTGCCCTTCAGTGCCATAATGCCGTATTTCTTCAAAAGGTTGATGATGTTCGTTCATTGCCCACTCCATGTG</read_sequence>
				<read_sequence read_name="ERR262957.73799">GATATTCCGGCCTGTTCAATATGCAAGGAAATACGATGTAACGCATTCCCGGAATTACATATCTTTCTTAATTTTGTCCCATTCGCCTTTAACTTTATCTTTAAAGCTGGCTTTTTTATCCTGAGTACAAGCCTGAACGATAGCTGGGGT</read_sequence>
				<read_sequence read_name="ERR262957.74551">GTACAGGACAAGCGATTGCGGCAACCGGCGTTGGTATTCGTATTTTTAACCAGTCCGATAATTCGCAGGTTAAACTTTATAACGACTCTGCTTATACCGCTATCGATGCTGAAGGCAAGGCTGAAATGAAGTTTATTGCACGCTATGTGG</read_sequence>
				<read_sequence read_name="ERR262957.74867">GGTCGATTTTGTAGTATTGCATCAAATGTAAAAATAATGGGTGGAAATCATCCTTTGAATCGTTTTACTACTCACATGATGACTTATAACGGTGAATTTGATAAGTTTGCTATGAGTGAATTTGAACGTAGCTGGACATTGAAACCATTC</read_sequence>
				<read_sequence read_name="ERR262957.75420">GAGCTCTAACGGTAAAAGCGAGAATGCCGCCGATCTCAGCGCAAAGATTACCGGCAGCGGTGACCTGGCATTCAGCAGCCAGAAGGATCAGACCGTATCGCTTTCTAACAAAGACAACGACTATACCGGTGTTACCGATCTGCGCAGTGG</read_sequence>
				<read_sequence read_name="ERR262957.75583">AACCGGCGATTGCGGCATGTCATAAACAGAGTGAAGAGTGTTATGAAGTGCCGATTCAGCAGAAACGAGATTTCGATATCAACGAACAACGGCGACAGACTTTTCTGCAATCACAAAAACTCAGCCGTAAATTGCAGGATGACTGGGTAA</read_sequence>
				<read_sequence read_name="ERR262957.76323">ACTGTGTGGTGACGATAATTCGTTTCCATGAAATAAAGATTCTAGTTTAGAAGCCAGTTCTTCATTTTTTTGTTGGCTCTGGAGACGACTCATTAGTATGCGTTCTTCATCTTTTCTGTCGATAAATAATAATGGATTGTCGCTGCGTTT</read_sequence>
				<read_sequence read_name="ERR262957.74924">AAAGGACATCGCTCAAAGGATAAAAGGTACTCCGGGGATAACAGGCTGATCCCTCCCAAGAGCTCATATCGACGGAGGGGTTTGGCACCTCGATGTCGGCACGTCACATCCTGGGGCTGGAGAAGGTCCCAAGGGTTGGGCTGTTCGCCC</read_sequence>
				<read_sequence read_name="ERR262957.76285">ATCTGAGGTCGAGATCCCTTTGCCATCTTCCTGCCAGGCACCTTCCACCTGATTGGCAGCTGTTGCGCCACCCCAAAGAAATGTTTCTGGAAATGCTTTCATAATTAACTCCTTTTATCGTTAGCGAATGATGGATAACAGCTGTCTCTT</read_sequence>
				<read_sequence read_name="ERR262957.76650">TTCCTTCGAAAAAATAAGGCAATACTGCAGGCTGGTCAACCCAGTCAGCAATGTTGATAACCCCCGCCATATCTTCAGTCACCAGCAACGCTCGCCATTCACCCTCAATTTTCACCGCTTCACCAAAAACGATCTTCGGCACGATGACAC</read_sequence>
				<read_sequence read_name="ERR262957.76855">GCCACCCTGAATTGTCGTTTTTGGCGTCCGTAAAAATTCATCAGGAAATTCAGTTACTCCCATGTCATCTCAATCATCCAGTACTGAATCGCTGTCCCGATTTCCTCTCTGGCAGGTGATTACACCGGTTCGCAGGAAGGTTATTTTAGC</read_sequence>
				<read_sequence read_name="ERR262957.77097">GCATCTCTTCGTGATAAGCAGCCAGCGACATTGCCATCGAGTTGATACCGTTTTTCAGCATATCCAGCTCGCCGAGCATAAATCCTTCCACCCGGCTGTCGAGTTGCCCGCGACGGATGCGGTCGACGGTATTCACCATGTTGCGAATCG</read_sequence>
				<read_sequence read_name="ERR262957.76921">GTCGTCAGAAGCGCCCTGCAGCCTGGGAAGCGCCTCACCCGCTTGAACGCGCGTTGCGTGCCCTGGTAGTCCGCCACCAGGCGCTGACAGATATGCACACGCAGGAACTGAATCGCACTGAAACGGCGCGGGAAGTCCAGAGACCGAGCA</read_sequence>
				<read_sequence read_name="ERR262957.78204">CATGCAAACGGCGGAAATTGAAGCGTTGCTGATTTTGCTCTGGGGTCAGTGGGGGTATCAGCGCCTGATTATCAATGTCATCAATCACCAGCCGGGCCTAGTGCTTCGTCGCAAGCATGTCATCCAAACGCTGATTCACGTAGACCGGTT</read_sequence>
				<read_sequence read_name="ERR262957.78442">TCGATATGCAGCCAGCCTTGCTGATAGTTCTCAACAAAGTGCGACAGGAAGCCCGCCGCCGTGCTCGCGCCTGCCGGATACGCCGCGCTTCCGGTATTGTTCAGTTCGGCAAAGTTAGACGGCAGCTGGCTGCGGTGGAATTCCGCCAGC</read_sequence>
				<read_sequence read_name="ERR262957.78629">CTTATCACCCTCGCTACCGGACTCAACAACACTGGTTTTATTAGCTGGTTTGGCAAACTGTTAGCAGGCAGCTTAAGCGGTTATTCGCCAACGATGGTGATGGTGGCGTTGATTGTGGTGTTTTATCTGCTGCGCTACTTTTTCGCCAGC</read_sequence>
				<read_sequence read_name="ERR262957.80768">GTGTACGGTACGCTGATGGCACTGGCGCTGTATACCATCTGGTTGCTGGCGACGATGGGTAACATCCCGCGTCCGGAGTTTATCGGTATTGCAGAGAAGGGCGGTAATATTGATGTGCTGGTACAGGCATTAAGCCTGTCTCTTATACAC</read_sequence>
				<read_sequence read_name="ERR262957.81816">GGTCACACGTATATTCTTGTGATACAGCGGTTCGAGGTGATGCGCAGCCAGATTTGCGTCGATGTGCGGACGTGCGCCATAGACCACCACCAGACGGATGCCGAGGCTGTGCAATAACCAGATATCATAAACGATACTGGAGAAATTCTC</read_sequence>
				<read_sequence read_name="ERR262957.83144">GTATCTATCTGGTCTGGTCTTTAAATGGCTGAAAGCGAACGGCGGTGTAGCTGAAATGGATAAAATCAATCAGCAAAAAGCAGAACTGCTATATGGGGTGATTGATAACAGCGATTTCTACCGCAATGACGTGGCGAAAGCTAACCGTTC</read_sequence>
				<read_sequence read_name="ERR262957.83245">GCCCTCTTCGGCACCAGGCAGATTTTGTTTACCCGGTTGCTCTGGTGTTCCTGTTTCGCAAAGTTCGGCATCAGCGGTACGTTGCAAAAAGGCTTTAATCTGCAGGCTATTCTCTTCCGGTAACACCGAACAGGTGGCATAGACCAGGGT</read_sequence>
				<read_sequence read_name="ERR262957.83694">TCGATGAATTAGCCTCAGGCTTTGCGGCGCAGGGCGTTGTTGAGGGCAGCGGCGTGATGTTGCGGGCGTGGAATACGCCGCAAACGCTGCTCGCCTGGCTGGCGTTACTGCAATGCGGGGCGCGGGTGTTGCCCGTGAACCCTCAGCTGC</read_sequence>
				<read_sequence read_name="ERR262957.84646">GTACTACCTGCGTGAGCGTACTGGTAAGGCTGCTCGTATCAAAGAGCGTCTTAACTAAGATTTCGCTTAAGCGACATCCTGTTAAGAAGGGCTGGCCAATTGGCTGGCCCTTTTTTTATCTGTTTGCTCGTGTTTTAAGGGGTAGTAATC</read_sequence>
				<read_sequence read_name="ERR262957.84721">GTATGGCTGTTCGCCATTTAAAGTGGTACGCGAGCTGGGTTTAGAACGTCGTGAGACAGTTCGGTCCCTATCTGCCGTGGGCGCTGGAGAACTGAGGGGGGCTGCTCCTAGTACGAGAGGACCGGAGTGGACGCATCACTGGTGTTCGGG</read_sequence>
				<read_sequence read_name="ERR262957.85658">GGATATTAATGGTGGGAATACGCCGTTTCGGATAGATGCCGCAGCGTAATGTGCCGCCACAGTCGATTACCGCGACACCAATTTCCGCCTCCGCGGGTTCACCTTCTTTAAATCCGTCGATAGCTTGCCAGCCAGTAAGCTGTGCCAGTT</read_sequence>
				<read_sequence read_name="ERR262957.86555">CTACGCCATTATCTTCCGCACCTTTCAGTATTGTGTTGCTGTTGGTTAACAAGTCAGAACTTGATAAATACACCTGCATTTTCCGTGATGTTTGATTTTGTTGACCTAATAAATTTTTACAACGCAGAATAATATCCCCTTGTTTACTAT</read_sequence>
				<read_sequence read_name="ERR262957.86367">TAGTGCGCATCCACGGACGCGGGGTGGAGCAGCCTGGTAGCTCGTCGGGCTCATAACCCGAAGGTCGTCGGTTCAAATCCGGCCCCCGCAACCAATTAAAATTTGATGAAGTAAAGCAGTACGGTGACGCGGGGTGGAGCAGCCTGGTAG</read_sequence>
				<read_sequence read_name="ERR262957.86862">GCTACCTCGCCCCATCGCGCCCCGGTCGACAGAAGGATTTCGACAGCCAGCCGTTCATCGGGATTTTCAGCCAGTGCATCCAGCAACTGAACACATTCAGACTTACTCAGATATCCCATTTCGCGCTCGTTAACCTTCATTCCTTTAAGG</read_sequence>
				<read_sequence read_name="ERR262957.86910">GTTGCTCCCAGCCGTCTGCACGAAAAATGACATGCCATTTATCATCCTCACGCCAGATGTTTCGGCACAGGCTATCGTGATAAACCTCAACGCTGGTGGGGATCAGCGATTTCATCCACAAGTCGAAAGCATGGCGATTAATATTGATAT</read_sequence>
				<read_sequence read_name="ERR262957.87172">GCATTGAAGGCAGTTCGCTGGATGTACCGGAGAATATCGTTCATAGCGGTAAAACCTGGTTTGTGGAAGCGAAACTGAAACAGGGCATTGAGAGCGCGACCCAGAAGAAAATCGTCAAGATGATCAAAGACAGCAAACTGAAAGTGCAGG</read_sequence>
				<read_sequence read_name="ERR262957.87423">AAATAGAAGGGAACTTTTTAAGATTATTGCGGAATGGTGAAATAAGCACCTAACATCAAGCAATAATAATTCAAGGTTAAAATCAATAACTTATTCTTAAGTATTTGACAGCACTGAATGTCAAAACAAAACCTTCACTCGCAACTAGAA</read_sequence>
				<read_sequence read_name="ERR262957.87825">GTAGAAATGAGCGCCAGCACGCGCAGTAACGGCCAGAAGTACAGGCTTAACCAGGAAAGCCATTGATCGCTTGTCACCTGCATCATTGTACGGCCTACCCGATGATATACGGCAGGTTAGTGAACAAGGTGCGGACGTAATCCAGCAACA</read_sequence>
				<read_sequence read_name="ERR262957.88111">GCGTTCCACGGAGGTCTGTCGCTCTGCGGCCAGCGTTTTAATCGTTACATCTGTCATGCTGTTCCTTCCTGCTACAGTTTATTACGCTTCGTCACCGAACCAGCAAATATTACGGGCAGCCATAATCAGTGCTCCGGCTTTTTCGTCGGT</read_sequence>
				<read_sequence read_name="ERR262957.88154">AAGAGACAGGCTGATTATCGTCGGTATTTTGATGACCATCTTCCAGCTCAGCAGCATTTCACCAAACGCGACCAAAGAGTTCGGTCTGGTTTCTTCCGTCTCGGTCATCTTTACACTGGTGCCATATCTTTACACCTGTGCGGCGTTACT</read_sequence>
				<read_sequence read_name="ERR262957.89234">CCGCCAGACGCAAAGTGCTGTTGGAAAACAACAAACTGCTGGAAGAGCAGCGGCTGACCCAGCGTACCCAGTTTGATCTGGAGATGATGAACGAGCTGGGCTACTGTTCGGGGATTGAAAACTACTCGCGCTTCCTCTCCGGTCGTGGAC</read_sequence>
				<read_sequence read_name="ERR262957.89882">ACTGAGTCCCAGCATACCGTCATCCTGACAGGCAGCGCCTTGCCAATATTAAAACTGGCTAAAAAACCGCCTACGTGCTGGCTCCATTTTCCCACACTGCTCTGACTGGGTTCAGTCGGATCCAGTCGCCGGAAAAAGCTCTCCCGGATA</read_sequence>
				<read_sequence read_name="ERR262957.89795">GGCCGAGCGCTATCAACTCTTCACGGCTGATGGTCTGTTTCATGCCGCCCATCGAATAAACCTTCACTAATATTTGTGCTGATTTTTCTGCGGTGTCGATTAAACCGAAGGTTTCATCCAGTGTCGGTCCGGAACCGAACACACCGTGGA</read_sequence>
				<read_sequence read_name="ERR262957.90533">CTTGCTGATGAAACCCGTCTGGGCATCGTTTTACTGCTCAGCGAACTGGGAGAGTTATGCGTCTGCGATCTCTGCACTGCTCTCGACCAGTCGCAGCCCAAGATCTCCCGCCACCTGGCATTGCTGCGTGAAAGCGGGCTATTGCTGGAC</read_sequence>
				<read_sequence read_name="ERR262957.90646">CCCAGAAGCAGGCCTACATTCTGCAAAACGAAGATAAACGTATTGTGTTCGTGATCCCGTGGATGGACGAATTTTCCATCATCGGCACCACCGACGTAGAGTATAAAGGCGATCCGAAAGCGGTGAAGATTGAAGAGAGTGAAATCAACC</read_sequence>
				<read_sequence read_name="ERR262957.92675">TTACTAACCTGGATAATCGGGTAACGAATCTTGATTCACGCGTCACCAATATCGAAAACGGTATTGGCGATATCGTCACCACCGGTAGCACCAAGTACTTCAAGACCAATACCGATGGTGTAGATGCCAGCGCGCAGGGTAAAGATAGCG</read_sequence>
				<read_sequence read_name="ERR262957.93302">TGATAAAGGCTGTTTTTCCATATGCAGGGTTATTACTGGCATTCACGCTAATTAGCGTCCCACCAACATATCCCTGCAGTCGGGATGTATTTGCACATGCACCTCCGGCAGATCCTCCATTACCTCCAGATGCATAAATAAACAATGTAC</read_sequence>
				<read_sequence read_name="ERR262957.93048">CTTCTTGTTCATCTCCTCGAGCATGGCGATGTGTTTCACCTGCTCCGGCTTGTTGAACTCCAGCACCGCGTCCGTGCCGTCAAAGCCGTTGTTTTTGCTGGCAAACGGCAGACCGTTCCAGGCGCTAAAGTTTTCCAGTTGGATCCAGCC</read_sequence>
				<read_sequence read_name="ERR262957.93286">GTTATTGGCCTCACACCAGAACAGATCAACGATCGCTTTAATATTACGGGCGAGGAAGGTGCCGCCTGGCTGTTTGCCGGTTCCCCTTCTGACGGCCTGATGGGCGGGGGATTTCTCTATACCAACAAGGATTCCATATCCTTGGGGCTG</read_sequence>
				<read_sequence read_name="ERR262957.91246">CGACGGTTGTCCCGGTTTAAGCGTGTAGGCTGGTTTTCCAGGCAAATCCGGAAAATCAAGGCAGAGGCGTGATGACGAGGCACTACGGTGCTGAAGCAACAAATGCCCTGCTTCCAGGAAAAGCCTCTAAGCATCAGGTAACATCAAATC</read_sequence>
				<read_sequence read_name="ERR262957.93563">GTATTGGCCTTTTTGATTACCGGCATTTTCTTCGCGCCGTAGATCAGGTCCGCGTTGGAGCAAATCTTCGCTACCGCCGCGACCACTTCCGAGGTCAGCCCTTTGCGGGTAAAGGCAATGTCGTCCACGCTGGTTTCATCGCTCAGCACA</read_sequence>
				<read_sequence read_name="ERR262957.93895">GTCCTTGGGTCCCTGTAGCAGTAATATCCATTGTTTCTTATATAAAGGTTAGGGGGTAAATCCCGGCGCTCATGACTTCGCCTTCTTCCCATTTCTGATCCTCTTCAAAAGGCTACCTGTTACTGGTCGATTTAAGTCAACCTTTACCGC</read_sequence>
				<read_sequence read_name="ERR262957.93662">GACCAACCACTGGGTCGACATCAAGAACGCCAACCTCGTCGTGGTGATGGGCGGTAACGCCGCTGAAGCTCACCCGGTCGGGTTCCGCTGGGCGATGGAAGCCAAAATTCACAACGGCGCGAAGCTGATTGTGATCGATCCTCGCTTTAC</read_sequence>
				<read_sequence read_name="ERR262957.94648">GATTTATTGTTCACAGCGATAGCACCTGCCATTTGGGGCAGCACCTACATTGTCACCACCCAATACCTGCCGAACTTCTCACCGATGACGGTCGCGATGCTGCGGGCGTTGCCGGCGGGGTTATTGCTCGTGGTGATCGTCCGGCCGATT</read_sequence>
				<read_sequence read_name="ERR262957.94677">CTTCAATGATGCCGGAATCGACCATGGTTTCGAACGCCAGTTCAACGCCCGCTTTTACCATCGCGATCATCAGTACGCCTTTATCGAAGTACTCCTGCTCGCCGATTTTGCCTTCATACTGCGGCGCGGTTTCAAACGCGGTTTTGCCTG</read_sequence>
				<read_sequence read_name="ERR262957.95248">TGACTGATTTCAGTAGTGCCACTATTATTACTACCGGTAGCCTGCCTCCGGGAAACCATACTCTTTACTCCCCTCAGTATGTGGTTACCGCCAAACATGTCAGCGGCTCTGACACGATGAGCTTCGGATACGCCAAAAACACCTATACTA</read_sequence>
				<read_sequence read_name="ERR262957.96674">GGGAATGAGTAGCCGGGCGATCGCCAGAGAACTGGGGATCTCCCGCAATACCGTTAAACGTTATTTGCAGGCAAAATCTGAGCCGCCAAAATATACGCCGCGACCTGCTGTTGCTTCACTCCTGGATGAATACCGGGATTATATTCGTCA</read_sequence>
				<read_sequence read_name="ERR262957.96791">TCGTGCAATTGCCCTACCGGGTTATCTACCGCCTCGGTTGTGGATTAGGAAAACTGGCGTTACGTTTTATGAAACGACGCGCAAAAATTGTGCATCGCAACCTGGAACTGTGCTTCCCGGAAATGAGCGAACAAGAACGCCGTAAAATGG</read_sequence>
				<read_sequence read_name="ERR262957.97132">TATAAACGCTCGGATCAAATTCCGGCAGTTCAATCGCGATATTAATTGGCGTTACCGGATAAGCGCCAACCAGATGAACTTCGGTATGGTTGACTTGTTCTGCCAGTTCGATCGTCTCTTTGACCAGTTTTTCATTGAGCGCATTATGAT</read_sequence>
				<read_sequence read_name="ERR262957.97945">GCGTAACCATCGTGGTAATCAGTCCTGCCAGTGCCGGGATCGCAGTCATCGCCGGATAAATCCGGCTTTCCATCCACTGATCAAGCTCTGAATCCGGTACCTGTGCCGGTAAAAACACCTCAATATGCAGTGTGGCCCGCCAGGTATCTG</read_sequence>
				<read_sequence read_name="ERR262957.98322">TTTAAAGCAAGGAGGGATCTAAAAACCAGGGGTATATAGCGATAAGAAATCACCAACCAGTATAAAACACTATTTCCGTGAAAAAGACATGGCTAATCATGCGAACAAAAAATCACCAACCGTTGTAAAATCTAACGCCCGTATTTTGAC</read_sequence>
				<read_sequence read_name="ERR262957.97771">GATAGAGACCGAACTGTCTCACGACGTTCTGAACCCAGCTCGCGTGCCACTTTAATGGGCGAACAGCCCAACCCTTGGGACCTTCTCCAGCCCCAGGATGTGACGAGCCGACATCGAGGTGCCAAACCCCTCCGTCGATATGAGCTCTTG</read_sequence>
				<read_sequence read_name="ERR262957.98620">GTAAACAGCCATAATTCCTTGTAGGCCGTAATAACCAAAACGTTCCCATAACTCAATCGAGAAGATGAGATAGAACGCCTTCGGTTGTTTGAAAGCGTTCAAACTGACGCTTTCAGTTGGTTTTTGGTTTGCAGTGGACACTTTTACCTC</read_sequence>
				<read_sequence read_name="ERR262957.99019">ACCGTAGCAGTGGTGCCCGCAGGCCAGATGTTCTCTTGCTGGTTGTCGCGACGAATACGAACCGGAGCACGTTGCGCCAAACGCACCCATTCAAGGTTAGAGTCGATGGTCGCCATCCCTTTGTCGGCCCGCGTGCTGCTGGCGTTGGAG</read_sequence>
				<read_sequence read_name="ERR262957.98471">GTGGTGCTGTCCGGCGTCATTCTGCGCATCCGGATATTAAACGGGCGCGGCGGCAGGTTATCCACCACCACCGAGGCCAGATACTGCGAGGTGGTTTTGCCCTTAATGGTGATGTCTTTTTCCGTCACCCAGCAACCGTTACGCTGGATC</read_sequence>
				<read_sequence read_name="ERR262957.99564">TGGATTAATGCTAAACGAACGCCAGTTAAAGATTGTCGATCTGCTGGAGCAACAGCCGCGCACGCCTGGAGAGCTGGCGCAACAGACTGGCGTTTCAGGCAGGACCATCCTGCGTGATATTGACTATCTCAACTTCACCCTTAACGGCAA</read_sequence>
				<read_sequence read_name="ERR262957.100123">GAGTTATCCAGCGCATGGGCGATGGCAAAACCTAAACGCGCCTGATCTTCAACCGGTGCGCGGTAAGTCCACGCCGCGATATCATCCAGACGGGTGTCATCAACGTTGGTAACAAACAGCGGATGCTTCGCACGTTGACCGATGTTGAGG</read_sequence>
				<read_sequence read_name="ERR262957.100160">TTCCATGGTTAACGCATCTGCTGCCAGTCTGTTCAGTCGTTCGACGTCAACATGGTCAAGTCCCCAGGCGTCGGAGCCTTCCAGCTCGCGCATGCAGGCGCTTAAGCGCAAATAGCCGCCAGGCTTCAGCAGGTCGGTTGCCATAGTAAT</read_sequence>
				<read_sequence read_name="ERR262957.100746">CTGCATGAGAGGTTCAGTGTATCCATGAGCTTTAATGCTGCCTTACGATCATCCAGGAAATACTGAAGGCCAAATATGGCAAAGAGCGCTTTTTCATGTGGTGCCATGTCTTTCCAGGACGTTAAAGGTTTACCCAACTGGGCCATGAAA</read_sequence>
				<read_sequence read_name="ERR262957.100743">GGGCAGACTGGCGTTTCAGGTTAACCAGTAACAACAGTTCACGTTGTAATGTGCGCAACAAAATAACCGGCTCGCTGCCTTCCAGACGCAGTTGCTGAAGAATATGCAACGCGCGCTTACTTTTTCCCATCAACAAAGCATCAACCCAAT</read_sequence>
				<read_sequence read_name="ERR262957.101249">TCATCGGCATTAACAATCAGTAAGCGTTCCATAATCAGCCTCGGTTAATGTGCTTTTTTAAGCTCTGCGATGCAGTCGGCAAAATTTGGCAGCCATTTCTCGTGCGCCAGAATCATCTCGCGTGCCAGCAGCTCAGCATCGCGATCGGAA</read_sequence>
				<read_sequence read_name="ERR262957.101353">AGTGACAACGGTCTGGCATAACGGCTGGCTAACCACTCCGGTGCATACTTAAAGGTGTGCGCGCCGTTGGCTAACTTCGTTAACTCGCCTACCCGCTGGTTGTTCATCCAAGTGACAAGTTTAGGCATTACCACTCCAGATCTTGCTGTT</read_sequence>
				<read_sequence read_name="ERR262957.101825">GACGAGCACGGCTGGGACGATGACGGCGTGTTTAACTTCGAAGGCGGCTGCTACGCAAAAACTATCAAGCTGTCGAAAGAAGCGGAACCTGAAATCTACAACGCTATCCGTCGCGATGCGCTGCTGGAAAACGTCACCGTGCGTGAAGAT</read_sequence>
				<read_sequence read_name="ERR262957.103463">GCCCACTCCAGCAAATAAAACAGGATAAAGGTCATAACCCCTGAAAACGATCCGGATAATATTATCCCTGCGAGAATCATAGCATCTGTTTTAGGCGTTTTGATACCAAACTGTTTGATACTGAGCCAAATTGAGATTAATGCCAGAGCG</read_sequence>
				<read_sequence read_name="ERR262957.103956">TTCTTCGATAAATCGCTCGACCAGCGCCAGCCCTAATCCCGATCCGCCGCCGGTAATAAAAATGGACTCGTTATGCAGATCGCTCATGGCTGCGCCTCCGGTAAGTCGATGAAAATGTCACCACCTTCAACGTGTACTGGATAAGTGGTG</read_sequence>
				<read_sequence read_name="ERR262957.104743">CAGCTCTTCGTTGAGCTGCATGCGACGCCAGCGGTTACGCAGAGCAATCGCCACAGAACGCTTGGCGTTGTCCTGGCCGATGATGTGCTTATCCAGTTCGCTGACGATTTCGCGTGGGGTCATTTCAGACATGGGAGATCCTTACGCTTT</read_sequence>
				<read_sequence read_name="ERR262957.104540">GGCTCGGAGATGTGTATAAGAGACAGAAGATACCCCGCGCTCAGCGTGGACTGATGTTCAGACGCCCATGCAGGCGCACCGGATACGGCCAGACAAATGGCTGCGGACAAAATTGCTGCACAAACTTTACGCATAATTACCTCTCGCTTT</read_sequence>
				<read_sequence read_name="ERR262957.105375">CCTTTACCCAGAGCACGACCGGCAGAGGGGCGGGAAGGGTTTTTCATGTAAGCAGTCGCTGCATCTATTTGCTTCTGATCCCATGTCAGTGCCGCAGGTGTGTCCGCTGTACCTGCGCCGTGGTAAATCTGTCTCTTATACACATCTCCG</read_sequence>
				<read_sequence read_name="ERR262957.105057">CATCTCCTTCCAGGGCATCCTGGGCTACATCTTCTATCCGATTGCATGGGTGATGGGTGTTCCTTCCAGTGAAGCACTGCAAGTGGGCAGTATCATGGCGACCAAACTGGTTTCCAACGAGTTCGTTGCGATGATGGATCTGCAGAAAAT</read_sequence>
				<read_sequence read_name="ERR262957.105366">GCTTGTTGATCACCTGACGCAGTAGCGTACCGTTTTTCATATAGTTATAGGCATCGCTGAACGCCTGCTTCACCACGTAGCCGCGTGGGTTTTTATCGATAGGTGCAGTGAGGTTTTTCAACGCCGGGAACAGATCATCATTAACGAATT</read_sequence>
				<read_sequence read_name="ERR262957.105603">ACTTTAGGTCGCGGTGGTCCGGTGGTCTGGTTGAGTGAAGCCGATGCCAAAGATCTGGGTATCGCCGATAACGACTGGATTGAAGTATTCAACAGCAACGGTGCTCTGACTGCCCGTGCTGTTGTCAGCCAGCGTGTTCCGGCAGGGATG</read_sequence>
				<read_sequence read_name="ERR262957.105835">GCGGAGAAGTTATCCTGCGCCAGCAGTTCGTTACATTCGTTCCAGATTTCATCGGCAGTTGACGGAGAAAGCAATTTGCCAGTGATACCAAACGGACGACGCAGTTCGAGGTGCGTCCAGTGGTATAACGGGTTGCCGATAGTGTGCGGA</read_sequence>
				<read_sequence read_name="ERR262957.106603">CTATCGTGGTCAGGGGCGCATCATGGCCGACAGTAGCGGTAGTGGCATTTCCGAACATGGTATCGCCCATTTCCATAATCTGCTGGCGCAGGTGTTTAAGGACTAATGACATCGGCGGCGGTATTTTCCGCCGCTGGGCTGATTTTTGAT</read_sequence>
				<read_sequence read_name="ERR262957.106884">TCACTGGCTTTTTGCTGTTTGGCCTCAGTCTTGTTCTCTTCTCAAGCGGAATAGAGCTATTCGGGGAAAAGATTGTCGCCAGCTGGATTGCCTTGACGATAATTGTCACCAGCATCGGGTTACTGCTTCTCTATATTCTCCATGCACGAC</read_sequence>
				<read_sequence read_name="ERR262957.107923">ATTATCCTCATGCGAACGGTCGCAAGAGTACACCAAAAAACTGTGTTTGTACGCTGAAAACAATGAAAAAAGGGCCCGCAGGCCCTTTGTTCGAGATCAATCGAGATTAGAACTGGTAAACCAGGCCAAGAGCTACGATGTTATCAGTGT</read_sequence>
				<read_sequence read_name="ERR262957.108392">ATCTGTACCGGGCCGTCGACAGCCGGGGCCGCACTGTCGATTTTTATCTCTCCTCCCGTCGTAACAGCAAAGCTGCATACCGGTTTCTGGGTAAAATCCTCAACAACGTGAAGAAGTGGCAGATCCCGCGATTCATCAACACGGATAAAG</read_sequence>
				<read_sequence read_name="ERR262957.108277">GTGCGGTGCCCGTGGTCGACGAGGACCAACAGTATGTCGGCATCATTTCGAAAGGAATGCTGCTGCGCGCTTTAGATCGTGAGGGGGTAAATAATGGCTGATCAAAATAATCCGTGGGATACCACGCCAGCGGCGGACAGTGCCGTGCAA</read_sequence>
				<read_sequence read_name="ERR262957.108548">TAACCAGGGGATCACCGCAACAATGCCTGTGGTGGTGGTAGCAGAACACTTCGGAGCGGATGATGAACGGCTGGCGCGTGCGCTGATGCTTTCTCATTTGAGCGCAATTTACATCCATAACCAGTTACCGCGTTTGTCTGCACTTTGTGC</read_sequence>
				<read_sequence read_name="ERR262957.109289">CTCAACGATGTCAACCAGACGCAAGTGAGTACGGATTTCGTACTGATCGCGCGCGTCTTTGTTGACGTGCGGGGAGATCAGAACAGTGAAGCGCTCTTTGCGTGTCGGCAGCGGGATCGGACCACGGACCTGCGCACCAGTGCGCTTGGC</read_sequence>
				<read_sequence read_name="ERR262957.109308">TTATAGTGTGTGTCAGATCTCGTTTTCCTTAACCATGTTACATAGAATGTGCACGGAAATTTAACCTGCCTCATATTTGGAGCAAATATGGACCGCGTCCTTCATTTTGTACTGGCACTTGCCGTTGTTGCGATTCTCGCACTGCTGGTA</read_sequence>
				<read_sequence read_name="ERR262957.110480">CGTTTGGCGACATCATCCGTGCCGGACCGCCCATCAGCGGGCCTGGTACCTGTAGCCCGGCCACCGTCATTGAGACATTTTCTGTCAGGCGGTTGCTGTAAATAAGCTTAACATCGTCGCCCTTCCAGACGCGGATAGTCGGCCCCAGGT</read_sequence>
				<read_sequence read_name="ERR262957.110427">GAAACCGCAGGTTAATGTTGACAGCTTCAGCCTCGAACAGGCTGTCTAACGCGCCAACTTAAGTGCAGTCTTCGGTACACAGCTACAGCAAAGAATGGTGCCATCATCGCCCATTGCTGATTTTTTCAGCGGCGTGACTTCGCCTTCTAA</read_sequence>
				<read_sequence read_name="ERR262957.110869">CACTTGCACCCTGCGAAAAAACAGAATAAAAATACACTAATTTCGAATAATCATGCAAAGAGGTGTGCCGTGGTAAAGGAACGTAAAACCGAGTTGGTCGAGGGATTCCGCCATTCGGTTCCCTATATCCTGTCTCTTATACACATCTCC</read_sequence>
			</reads>
		</organism>
		<organism>
			<relativeAmount count="201">0.02861888686</relativeAmount>
			<taxonomy taxon_id="409438">Bacteria; Proteobacteria; Gammaproteobacteria; Enterobacteriales; Enterobacteriaceae; Escherichia.</taxonomy>
			<organismName>Escherichia coli SE11</organismName>
			<genus>Escherichia</genus>
			<species>coli</species>
			<strain>SE11</strain>
			<reads>
				<read_sequence read_name="ERR262957.79">CAGTGCGATTCGTCTCGCGGGGCTGGCGAAAGAAGCAGGCTTGCCGGATGGTGTTTTGAACGTGGTGACAGGTTTTGGTCATGAAGCGGGGCAGGCGCTGTCGCGTCATAACGATATCGACGCCATTGCCTTTACCGGTTCGACCCGTAC</read_sequence>
				<read_sequence read_name="ERR262957.470">TGCGTCGCGCCAATGACCTCGCCGGTCTTAACAATTTGCACATTCCCGTCGCTCATCAAGTTTTTCGCATCAGATCCCATGATTTATTCCTTTGCTGCATCTGTGTGCCTTTATTGCTACCTAAGTGTAAAGGCTACGGAGGATTTATCC</read_sequence>
				<read_sequence read_name="ERR262957.2384">AGGTTATCGCCTAACGTGACTGGAGATACTTCGTCCGGTGTGACTTTTTTGGTGGGATACGTCGTATGCGCGGGTGCGCAATTGTAATAAAACTTTGCCGGAGTGGCGGTATCAATACTGGCAAAGACAACTTCTTTTGCACCTTTACCC</read_sequence>
				<read_sequence read_name="ERR262957.4247">CGCCGAGTTGCATCGCCAGTTGGCGCTCAGCGGGCAACTTCATGCCCGCTTCCAGGTTTTTTTCATCAATCAGCGCCCGCACACGATCGGCAACCTCGTCTGACAGGCGTCTGGGTAAAACAATCATTAAGGAATCATCCACGTTAAGAC</read_sequence>
				<read_sequence read_name="ERR262957.3978">TGACCACCGTTGAAGGGGCCGGCCCGCGTCATATGGTATTCCATCCAAACGAACAATATGCGTATTGCGTCAATGAGTTAAACAGCTCAGTGGATGTCTGGGAACTGAAAGATCCGCACGGTAATATCGAATGTGTCCAGACGCTGGATA</read_sequence>
				<read_sequence read_name="ERR262957.6018">GAGACAGGTCCCGGTACCCAGCGTTAGTACGTCTGGCGTCAGCTGTAAAATTGTCCAGCCGTTTTCCAGCACATCGTTTTGCTGCACCCGTCGCCATTTCTTTTGCCCGTCTTTTATTACACCGATGATGCGCTCGCCTCGCCCTACCAT</read_sequence>
				<read_sequence read_name="ERR262957.6330">ATGTGTATAAGAGACAGTGCAGGAACTGTCGAAAGAAGGCTTTTCTGCGCTGGCTTCGACCATAGAAACACTGGCCGCCGCCGAGCGCCTGACCGCCCATAAAAATGCCGTTACTTTGCGTGTTAACGCCCTTAAGGAGCAAGCATGAGC</read_sequence>
				<read_sequence read_name="ERR262957.6879">CGCTTTACCGACGCAGGCGGCACGCAGGAAGTCTGCGGTCAAACCGTCAGCGGCGCACTGACCATCTTCCAGGCGCAATTGAGTTGCCCGACCACTCACGGTTTTTCTGAAAGCGCCACGCGTTTCCTTTCGCAAGGTAAAATGCCTGCG</read_sequence>
				<read_sequence read_name="ERR262957.8154">AAGCATCACCGTACCGACAAATGCGCAACCGATGGCAATGACACCGCCAATAACGCTGGCCCAGACGGTGAAATCAATTCCCGTTGACGGGATGGTTTGCATGAAGGTGAAAATACTTGGCAAACCAAAGGAGTAGACTTTCGTTTGCGC</read_sequence>
				<read_sequence read_name="ERR262957.8236">GGCATATTGCTGTAATCGACAGAAAAAACAGTCGCCACAAGCAATGACAAACGGAATTACCACCCGGTCGCCTTTTTGCAAATTTTTTACGTCCTTTCCGGTTTCAACGACTTCCCCCAGAAATTCATGACCAAAAATATCGCCATGTTT</read_sequence>
				<read_sequence read_name="ERR262957.10283">CAATCGTGCTCTGGCGCTTCAGAATGAGAATCATGAGGCCGGTAATAAATACATCCCTTACGGGAAAATGGCTTCCTGGTTGGTTGAGTGGAAAAATGCCACTGAAACGCAATGGCTTAAAGATTCGCCCTCACAGCCATTGCAACAGTC</read_sequence>
				<read_sequence read_name="ERR262957.11738">CTGTTCCGATCCAGGCTGCCTGAAAGCGTGCCCGGCGGAAGGTGCAATTATTCAGTATGCCAACGGTATCGTCGACTTCCAGTCCGAGCAGTGCATTGGCTGCGGTTATTGCATTGCGGGCTGTCCGTTCGACATTCCGCGCCTCAACCC</read_sequence>
				<read_sequence read_name="ERR262957.12029">CTTTCTTGCGCTTTTTTCAGCTCGCGACGCAGGCCAACGCGAGGGAAACCGAGGGTGTGATTAAGAATTGTCATTATATGCCCCTTATGGAATTTTTAGTATTTAGCCGTCCAGATGTTTACACATCCATAATTGGCGGTTACTGTATAT</read_sequence>
				<read_sequence read_name="ERR262957.11892">CTTTTGTTAACTCCTTTTTATAGATGCGGGAGGTAATTCCTCACCCCGGTGCCGATTTTGAGGCATCCTGATTTAACTTAGCACCCGCAACTTAACTACAGGAAAACAAAGAGATAAATGTCTAATCCTGATGCAAATTGAGCCAATTTT</read_sequence>
				<read_sequence read_name="ERR262957.12772">TGGTGATTCTGAAAAGATAAAGTATGCATGCTCCGTGATAAATCATATTGATTTTAGCCGCGATCAATCTAAAGATTTTAGCTGCGATCAATCTAAAATTAAAATAGCTGAGACCTTATTTTTCAATCTCGATAAAGAACACTATAAAAA</read_sequence>
				<read_sequence read_name="ERR262957.12803">CCTGGGATCTGCTGACCTCCGGCGAATCGGAATATCAGGTGCATAAATCCCTGCCGGTGCAGACTGAAATCAACGGTAATCGCTTTACCAGTAAGGCGCATATCAACGGTTCGACCACGCTCTACACCACCTATTCCCATCTGCTAACCG</read_sequence>
				<read_sequence read_name="ERR262957.13049">CGCCTGGCTTGCCGCGAGGATATAGCTTATCCGCCGCCAGTTATTGGAATAACTCAACTGATAATCCTTACTGCTGCCGCTACGCCCCCAGTAATCTCGCCATAACGTACTTAAGGACACAGACCCCCAGCCTTCTGGCAATGACTGGCT</read_sequence>
				<read_sequence read_name="ERR262957.13729">CTTTGATAAGCTCAATATCCGCCGTTGAACTAGGGCCGCTAATGATGTTAATGCAGGACGGCATTCGTTCACCGGCCTGCGCTTTCTGATGCAATTTTTCTGCGAGTTGCGCTACACGCGGCAAGATCTGTCTCTTATACACATCTCCGA</read_sequence>
				<read_sequence read_name="ERR262957.14572">GACTTTATTGACAGAATTAACATTCACATATCTTGATTTTAATGTCCATGATGTTGTTTGCGTGAGAACATTCTCAGCATTAAGGAATTTTTTTAACGGAATCCTTGGTTTCTTTTTCGAGTCCGAATTTACAATATCATGCATATAGAC</read_sequence>
				<read_sequence read_name="ERR262957.14756">GCGATAAACGGAAGGGGAGACGCCTGTCCGCAGGCGGAAAACCATCATCAATGTCACCACGCCACCAAAGTGGAAGGTGAAAAAGCAGAAGCTGGCCGAGAAAGCAGCCCGGGAAGCGGAGCTGGCGGCAAAAAAAGCGCAGGCCAGTCA</read_sequence>
				<read_sequence read_name="ERR262957.15738">CTATCAACACTTCCGCGAAATTTGTGAAATCTGTGCCGCTTATGACGTTTCGCTGTCGCTGGGCGACGGTCTGCGCCCCGGTTCTATTCAGGACGCCAACGATGAAGCGCAGTTTGCCGAGCTGCATACGCTGGGCGAACTGACCAAAAT</read_sequence>
				<read_sequence read_name="ERR262957.16741">GAGCGGGCGTCATTCCAGATGATCTGCGAGCAGTCAAACGGTAAAAAAGGTGAATTGGTTTTCGCGCTCCAGGTTCCGGAAGTGCGAATATTACACATTCCCGTACCGCTAATACGCAATGTATCGCCTACCCGCACGCCAGCGTCAGCC</read_sequence>
				<read_sequence read_name="ERR262957.17407">ATCAGGCATCCAGCCAGCAAATAAATGGCAACGCTATGCCAGTTCCCGGCAAAGTAAGTGATGAGTGCAGCGGCAATAAAAGGTGTAAATCCACCGCCAACCACACTGGCAACCTGATAACCGACTCCAGCACCACTGTAGCGATAACTG</read_sequence>
				<read_sequence read_name="ERR262957.17448">GTAATGCCCTGTTTTTCAATCGCTTTTACTGGAGCAGGAAGTTCCTCTGCGAAGGCGATTGCAGGAAGCAGAGCCAGTAAAAGTATCTTTTTTAACATTAATTTGTCCTTTTCAGTCAGTGCAAAAGTCGAGTAACTGTCTCTTATACAC</read_sequence>
				<read_sequence read_name="ERR262957.20234">ACCATGTCGATCACTATACCTGTATCCCACCTTACTGGCTGACAACCCCACTATGCCGCTGGTCTGTAAATCCCTCATATCTCTCCTCGCGCGCAATTTAAAGAACCGTTATTTCTCAAGAATTTTCAGGGACTAAAATGAACCTGTCTC</read_sequence>
				<read_sequence read_name="ERR262957.21110">TCATAGAGCGTCGCATTGCAGGTTATGCTATTGACGTTGCTGATAAAATCCCAGGTCATGTCATCGGCAAATCCGGGCGTTTCATCCTGTTCGTTCAGGTAATGCCAGTACTGGGAAAAGTGCGTGATATCGGCATACAGCCATTTATCC</read_sequence>
				<read_sequence read_name="ERR262957.21332">CGGCAAGCCATCATCTGTTCAATTAACGGTAACGTGACACCAGAAATCACTTCGCAACGGGAGTGTTTGTGGCTTAATAATGAAGCCACGCGGTACGGTGGCGCTCCGGCTATATCGGTTAAGAAGATGACACCCTCACCAGAGTCCGCT</read_sequence>
				<read_sequence read_name="ERR262957.21398">CGCTACAACAACTGCTGGACAGTAATCTGCGTCAGCGGGTGATGGAAGCCATCGAAACGTTGCCGGAGCGCGAAAAACTGGTATTAACCCTCTATTACCAGGAAGAGCTGAATCTCAAAGAGATTGGCGCGGTGCTGGAGGTCGGGGAAT</read_sequence>
				<read_sequence read_name="ERR262957.22265">TGGCTGCGCTGGTGACACTGGTCTGTTTCGCACTGGCTGGCGTATGGGTGATGTACGGTATCGATGGTTATGTCGTGAAATCGACAATGGACCATTACGCAGCCTCTAACCCACTGAATAAAGAAGTGGTTCGTGAAGCTGGCGCATGGC</read_sequence>
				<read_sequence read_name="ERR262957.22705">CTTCTGTATGAGTCATACAGAAAGAACAGGATTTTAAATGAATAAGAAATCGTTATGGAAGCTAATTCTGATATTAGCGATCCCATGTATTATTGGTTTTATGCCAGCTCCGGCAGGATTAAGCGAACTGGCGTGGGTGCTTTTCTGTCT</read_sequence>
				<read_sequence read_name="ERR262957.23186">GTCAGGGTTGATTTTGCCTGTACCGTACATAAAACTGGTTGATAATAAAAGGCTTTACCCGAAACAGGCGGAACGGGACGCAGAGTAGGTGGAGCGACTTCCTCCGTTTCACCAAAGTTATCTTCAGCCAGCTGACGGAAAGCGATCAGT</read_sequence>
				<read_sequence read_name="ERR262957.23227">AAATACCGTACTGCGTATGAGAGTCAGCCAGCCGCCACTTCAGGGTTGTGCCGCGATCGCCAACGGGTAATACGCCGCGCGGGCAGAGCTGGCAGCCTTTATCATCACAAGTCATATCTGGCTGGCAGGTAAACTCCTGATGATTCTCTT</read_sequence>
				<read_sequence read_name="ERR262957.24584">TGAAATTCTTTTCCGGCGTAATAGGCTTTTTAGCGCCGTACATCACGTCAAAAAGGTTACGGGTGTAGTCCGGATCATTGCTCAGAATAATACCGACAGCTTCGTCTTTTCTTTCCTGAGGAAGACTGTCGCGAATAAGCTGAACCAGTC</read_sequence>
				<read_sequence read_name="ERR262957.24356">GGATAGGGGATGATTTAACGAATGGATGCACTACAAACTCAAACTGTTAATAGTACAACCGCGCCGCAGCCCAACTACATTCCGGGGCTGATTGCGGTGGTCGGGTGTGATGGCACCGGTAAATCCACACTGACCACCGACCTGGTGAAA</read_sequence>
				<read_sequence read_name="ERR262957.24864">ACATAGGCCAGGCGCTTACCGGCGAGGCACTGGGTGGATGGCCCTTCGATAATAATGTTCGGGTTCAGATCGAGATTAATGTGGAACCAGAAAGTTGAACCGCGATTCGGCTGGCTATGGAACGAAATATCGCCGCCCATTTCATTAACC</read_sequence>
				<read_sequence read_name="ERR262957.25594">CAATGAGTTGGATCTTGGCAAACGCGAGCCGGTTACCGAGGAAGAGAAACTCTTCGTAGCAGTATGCCGTGGCGAACGTGAGCCAGTGACAGAAGCAGAACGCGTGTGGTCCAAGTATATGACGCGTATTAAGCGTCCAAAACGTTTTCA</read_sequence>
				<read_sequence read_name="ERR262957.25961">GCATCGCCTTCCGGCAGGAAGAAGGTCACACCCAGCGCACGACCGCGCGGGATAATCGTCACTTTGTGCACCGGATCGTGCTCCGGCACCAGGCGACCAATAATCGCGTGGCCCGCTTCATGATAAGCAGTAGACTCTTTCTGCGCTTCC</read_sequence>
				<read_sequence read_name="ERR262957.25589">GGATTATGATTGCCCGCAAAAGGCGGACCAGGACAATCCATAGCCGATATCCAATCGGAATTTACGGGAGCATAGTAATGACAGATATTGCGCAGTTGCTTGGCAAAGACGCCGACAACCTTTTACAGCACCGTTGTATGACAATTCCTT</read_sequence>
				<read_sequence read_name="ERR262957.25856">GTTAAATACCGACTTGCGTCAGGAGCGTGAACAGCTGGGCCGCTTTATGCAGATGGTGGTTGAGCATAAACATAAAATCGGTTTCCAGGGCACGTTGCTTATCGAACCGAAACCGCAAGAACCGACCAAACATCAATATGATTACGATGC</read_sequence>
				<read_sequence read_name="ERR262957.27648">ATGGCGTCGACAACGACGCGACTCTGGAAAATTTAGGCAAGCAAGCCGTGGTTGCAGCTGCTGCAGGCGCAGACTTCATCGCCCCTTCCGCCGCGATGGACGGCCAGGTACAGGCGATTCGTCAGGCGCTGGACGCTGCAGGCTTTAAAG</read_sequence>
				<read_sequence read_name="ERR262957.28584">TTATACCGCACCGCTGTACCTCTCTGAAATTGCGCCGGAAAAAATTCGCGGCAGTATGATCTCGATGTATCAGTTGATGATCACTATCGGGATCCTCGGTGCTTATCTTTCTGATACCGCCTTCAGCTACACCGGTGCATGGCGCTGGAT</read_sequence>
				<read_sequence read_name="ERR262957.29173">TCCACAGACGCTGGCGGCGTGGACGTTGTAGCCGGGTCTGTAGTTGTCGACGTATTTAACGGAACACTCTGCCCCTGCTCGCTATTACTGCTCAGTTCCGCCGAAGATTGATCGGCCATAGTGGTGATCTCTTCCTGCTGAGCTTTGTGG</read_sequence>
				<read_sequence read_name="ERR262957.29238">GTGGCATCGGGCTGTTTATCAAATACCACCAGACTGTTTGCAGAAGAGATCATGGTCATCGCGAGTTTACCAGGCCACAGTAACTTAACCTTCACCCCGTCATAAAAACCAAAACAGTCATCCCAGGGACCGGCTTGAGGAGAGATACGA</read_sequence>
				<read_sequence read_name="ERR262957.29608">AGACAGGCGTAATACGCGCCTGCGGGAAGCGTTGCGCCAGTGCCACAATAGACTCGGCCTCTTCTTCCCCGGCCAGTACACCGCCTTTCAGTTTGAAATCGTTGAAGCCATATTTTTCATACGCCGCTTCCGCCAGGCGCACCACCGCAT</read_sequence>
				<read_sequence read_name="ERR262957.29696">GGTCATATAGAGAGATTTGTCTTTCACATCGATGGAACGGTCAAGCAAGAAGACCGGGATTTCGGCATCTTTCGCCTCTTTTAATACCGGCTCCCAACCCGTCGCTACCACTGGAGCGATAAAGATCGCATCCACCCCTTGTGCAACGAA</read_sequence>
				<read_sequence read_name="ERR262957.30425">CAGTTATCTTACCCTTGCTTAGCAAAATAGCTGTTTCTTTATACAGTAAGTCCTGTTTCGGACTTCTCACTCCCCATTTGATCAACTGAAGCTGAACCCGTTTTTTTCTGCATGCCTCAATCGTCAAAATTCTTCGCCACCAGCCAGCCG</read_sequence>
				<read_sequence read_name="ERR262957.30733">AGATGTGTATAAGAGACAGTCTCCATGAAGCAGATTACCCAACTGATTGAGGTCATGCTCGTTGGCCGCGGTGGTGACTAGGCTGTGGGTCAGGCCACTCTTGGCATCGACACCAATGTGGGCCTTCATGCCAAAGTGCCACTGATTGCC</read_sequence>
				<read_sequence read_name="ERR262957.31152">GGGATAATGTGAGGTTATTACCCTCAAATAATATGAGATAAATAGTGCTGCAACATTGCATTTTTGCCCCGATTTATCCATGATCGAATTGTGACATTTGTCATACAACGAATAGGTTTTGTACCTGTCTCTTATACACATCTCCGAGCC</read_sequence>
				<read_sequence read_name="ERR262957.31544">CGTTGCCAATAGCTGATATTAAATGCACATCCCGACCAAGCAGAGCCAGGTTATGCGCGATATTACGTCCGACGCCGCCTGCGGAACAGTGAACAGAACCTGGATGAGAGGCTGCTTGCGGGTAACGGATATCCGCCATTCCGCGAATAT</read_sequence>
				<read_sequence read_name="ERR262957.32422">CCCGTACACCACCCAGATCGAACCGCACGACTACATTGCCGAATTGTTTGATTGCGTTGCGCGCTTCAACACCATTCTGATCGACTTTGACCGTGACGTCTGGGGTTATATCGCCCTTAACCACTTCAAACAGAAAACCATTGCTGGTGA</read_sequence>
				<read_sequence read_name="ERR262957.32142">GTCTCAGAGTTCCCGAAGGCACCAATCCATCTCTGGAATGTTCTCTGGATGTCAAGAGTAGGTAAGGTTCTTCGCGTTGCATCGAATTAAACCACATGCTCCACCGCTTGTGCGGGCCCCCGTCAATTCATTTGAGTTTTAACCTTGCGG</read_sequence>
				<read_sequence read_name="ERR262957.35160">AGATTGATCATTAGCGATCATCTCGATCTGTTAGCCAATCACGACTTCCGCACTTTAATGCGCGTCACGCGTCTGAAAGAAGATGTGCTGAAAGAAGCCGTCAATCTGATCCAGTCGCTCGATCCGCGCCCCGGGCAGTCGATCCAGACT</read_sequence>
				<read_sequence read_name="ERR262957.35103">AAATTGAAGAAGAAAGTACGCCTGAAATCGCCGCTTAATGCTTTGCGGGCCGACGAGAAATGTCGGCCCGCATTATTCAGGCACTTTCGCGAATGGGTTCGATTTCATTCAGCGTATCAATTAACGGTTGCGGCTTACCAATAAGATAAC</read_sequence>
				<read_sequence read_name="ERR262957.34860">ACACCCACATCAATTCAGAAATTATCACCTGATGCCCGTACGGCGTGGTGTAACGAGACAATGCAAACGGCGCGACTTTAATCACCTGCCAGGGAGCGAAAAAGCGTTCATCTGACCACGGCCACAGCCAGCCAACGCCCTTACCGCCAG</read_sequence>
				<read_sequence read_name="ERR262957.35761">TCTGCGAAACGGGGCTGGTGGTAACGCCATTCCTGCCTGGTGATTCGCTGCTGTTTGTTGCTGGTGCATTGGCGTCGCTGGAAACTAACGATCTCAATGTCCATATGATGGTGGTGCTTATGTTGATTGCCGCTATTGTCGGTGATGCAG</read_sequence>
				<read_sequence read_name="ERR262957.36192">AGTCACCGGAGAGATTCCACACCGAGATGACCTCTAACTCTTCTTCCAGCGTCGCGATAAATAGCGTGGGCGGCAGTTTTAGCCTTTTCTGAGTCACCAGATGACCAATCAGATTTTCCTGCACCCGACGGAAGTCGTCTTCACTCCAGG</read_sequence>
				<read_sequence read_name="ERR262957.36943">ACGCCCCGTGGTGCAAAGATAAAGATGACCGAAGATAAAAAAGAGGCTTATAAATGCCAGAGCAAAATGCGCCTGCAATAACCAGTATCTTACGCCAGGAAACACATCTCCCACGGCTTGCGGATAGAGACACAACAGCCCCGTCAATAG</read_sequence>
				<read_sequence read_name="ERR262957.37595">TATACCCGGATATCATGGGGTAGTCGTTATGTCCCTGCTCCAGGGCGCGGCGGATGTAGTCCAGCAGAAGCTCGTTTGAACCATCACGCTGAACAGTACCGAAAACATCCCTGAGACTGGTATGGCCCAGCATCGAGGACACTTCGGGAA</read_sequence>
				<read_sequence read_name="ERR262957.37596">CCTGACGGAAAACGGTAATGTCTATATTAACTATGCCGTTTCCCAGCAGCCTCCGGGCGGCAACAACTTCGCCCTTGCGCAGTCTGGCAGCGGTAACAGTGCCAACCGCACCGATTTTAAACCGCAAAAAGCCAACACCAGCGAGATTGG</read_sequence>
				<read_sequence read_name="ERR262957.38441">CCGCTTTAGTATCAGTTTTATCCGTAAACATCCGGGGCTGTTTATCGGTATGTACGTTGCTTTTTTTGCCACCCTGGCGGTGATGTTGCAGTCCGAAACGCTGTCAGGCTCTGTCTGGCTACTGGTTGTATTATTTATCCTGCTTAATGG</read_sequence>
				<read_sequence read_name="ERR262957.38689">GGTTCACGTAGTGCCGCCATGGAAGAGGTAGTAGGCGCTTTACAGGAGAATGGGACATGGTAGGTTGGCTGGCCGAACATGTTGGCAAATATTATTCCGGCTTTAACGTCTTTTCCTATCTGACGTGTCACGCCATCGTCAGCCGGCTGA</read_sequence>
				<read_sequence read_name="ERR262957.39111">TGAAAGCATTGCGCGCCGAAACCAATATTCAGTATGAAGGGCGTCAGGGTGGGACGCTGCAACTGTTCCGTACCGAACAACAGTATGAAAATGCGACCCGCGATATCGCCGTGCTGGAAGATGCCGGCGTACCGTATCAGCTGCTGGAAT</read_sequence>
				<read_sequence read_name="ERR262957.39085">GCTGAAAAGGTGCGTACAGCAGCAAAGGCGAGCCTTGCAGCACATAAGCCATTGTCAGCACCGACAACGCTGAAGGCGGGTCCGTTGTTGAGTTCTGAAAAACTGATTGCGATTGGTGCTTCAACGGGTGGAACTGAGGCAATTCGTCAC</read_sequence>
				<read_sequence read_name="ERR262957.39874">TTGCCGAACGTTCACCGAAACACAAGGAGAGTTTAATGACAATTGCGGAAAGATTGCGGCAGGAGGGGGAACAATCCAAAGCCCTGCATATAGCCAAAATAATGCTTGAATCCGGAGTCCCTCTTACAGACATCATGCGCTTTACTGGGG</read_sequence>
				<read_sequence read_name="ERR262957.41410">ACGGTAACCCAGGTATTCGGTGTGCAGCGTACTTCATGAGTTCCACTGGTTTCGATCTGGCAGCTAAAACCGTTCTTTTCGAGCAGGTCAGTCAGTGGCAGCAAATCATGAATGCAAGGCTCACCACCCGTAATCACCACATGCCGCGCG</read_sequence>
				<read_sequence read_name="ERR262957.39438">GGGAGACACACGGCGGGTGCTAACGTCCGTCGTGAAGAGGGAAACAACCCAGACCGCCAGCTAAGGTCCCAAAGTCATGGTTAAGTGGGAAACGATGTGGGAAGGCCCAGACAGCCAGGATGTTGGCTTAGAAGCAGCCATCATTTAAAG</read_sequence>
				<read_sequence read_name="ERR262957.42501">ATGAGGAAGTAATCACCGCCATTCAAAAAGCGTTAGAAGTGGGTTATCGCTCGATTGATACCGCCGCGGCCTACAAGAACGAAGAAGGTGTCGGCAAAGCCCTGAAAAATGCCTCAGTCAACAGAGAAGAACTGTTCATCACCACTAAGC</read_sequence>
				<read_sequence read_name="ERR262957.44098">CTGCGCGATAACTCAACGTGGAGTTATAACAGTGGGAGTAGCAATTCATCTAACAGCAATAAATGGCAGCATATCAATACGTCGGCTGAACGTGACATTATTCCCTTACGCTCACGGTTAACGGTAGGTGATAGTTATACCGATGGCGAT</read_sequence>
				<read_sequence read_name="ERR262957.45650">ATTGGCTTTGTTTTGCCCAAGATCGATATCAGTAGCCAGATCGAGATACCATGCGTTGCCAGGTTCTGCCGCCAGTAACGGTTGCAGCGTTTTACGCGCCTCGTCGTATTTATTGGCTTCCATCGCCTGTAAAGCACGACCATATTGCGC</read_sequence>
				<read_sequence read_name="ERR262957.45957">AGCACACTAATCTGGTCGAGATCGAAAAAATATAACCCACGACAACCATAAATTCTGGCATGACATTTTGTTTGAAAAGCAATAAGTGAGTAATGATGAAAATCCATACCACAGAGGCGCTCATGAAGGCTGAAATCAGCCGTAGAGGTC</read_sequence>
				<read_sequence read_name="ERR262957.46315">GGGGTACTACCTGTATGGTGCACCTGCTAATGGTAATACTTTGCAAGGGCAACTTTTCCTGCGCCCACTGCGTGAAGCTGTGTCAGCCTTACCTGGTTTTGAATTCGGCGATATAGCTGCCGAAAATCTTTCCCGCACGCTGGATGAAGT</read_sequence>
				<read_sequence read_name="ERR262957.46623">CATAAAGATATCGTCAAAAACCGGCGCGCTTACCGCCTCATCTTTCTGCTCCGCCAACGACGCATATTCCACGAGTGTTGCCTCATAATCGGGAACATTGCCTACCATTGGCAGATGATCGCGGGTGGCACAACGCACACCGCAGCGCGC</read_sequence>
				<read_sequence read_name="ERR262957.46747">GTCAATACGCCGCAACGTCGGGTCGAGGGTGGCAAACAACTGGTCTGCCGCGTAGACCCGCGCTTCGGTGATGCGATTGAAAAGGGTAGATTTACCGGCGTTGGTATATCCCACCAGCGAAACAGTAGGAACGTCGGCTTTGATACGCGA</read_sequence>
				<read_sequence read_name="ERR262957.46701">CAGCATTGCCGGACCATGTTCTGCATACCAGTCACACAAATTCGCCGATTTCGCCACTTCAGCGCGCGCCTGATTGATTGGTTTGCCCATTTCACGGGTGATCATTTGCGCCATTTCTTCGCTACGGGCGCGCAGAGCCTTACCGATACC</read_sequence>
				<read_sequence read_name="ERR262957.46854">TATGATAGGTGGAATGAAAGACCAGCAGGTTGCAAATATTCGTCTTGATGATAATCAACCCTTACCGGGGCAGTATGACATCGATATTTATGTCAATAAGCAATGGCGCGGGAAATATGAGATTATTGTTAAAGACAACCCGCAAGAAAC</read_sequence>
				<read_sequence read_name="ERR262957.46848">GTATTGTCTGCGGCACTCTTCGGTTGCAACATTCGGCGCGTTATTTTTTAACGTCTTTGCCGGAAACGCTGTTTTTAGCACCGGTTAACCACAGCGTGGAATATAACTGGCTGAGGGAGGCGATCCCGTTTTTACAACAGGAATCCAGAT</read_sequence>
				<read_sequence read_name="ERR262957.47783">AAATACTCCACGTTGGGGATGATCAACCAACTGCAAAACAGCCTGACGGTAACGGAGAACGGCAAAGACGCAGGCGTACTGAGCCTGACTTATACCGGTGAAGATCGCGAACAGATCCGCGACATTCTTAACAGCATCGCCCGTAACTAT</read_sequence>
				<read_sequence read_name="ERR262957.48450">ACAGACGCTCCTCTGCAACGACGACAAACGCCATCAGATCAGCGATTTCTTCACGCTTCATTCAGTATCTCCATGCAATCTATTAATCATTTAAATGATAGGTCTAATCATGATTTTGGGTCTAATCAACTTAATGATCAATATCTATAG</read_sequence>
				<read_sequence read_name="ERR262957.48521">GCCAGAAGATATCGATTGAGAGGATTTGAATGACTGACAAAATGCAAAGTTTAGCTTTAGCCCCAGTTGGCAACCTGGATTCCTACATCCGGGCAGCTAACGCGTGGCCGATGTTGTCGGCTGACGAGGAGCGGGCGCTGGCTGAAAAGC</read_sequence>
				<read_sequence read_name="ERR262957.48610">ACAGCAAGAAATGCTGAATGCCGTTGGTGCACAATCGTTAAACGCGCTGACCGGCCAGATTGTGCCGAAAGATATTCAGCTTGCGACCCCGCCGCAGGTTGGCGCACCGGCGACCGAATACGCCGCACTGGCAGAACTCAAGGCTATTGC</read_sequence>
				<read_sequence read_name="ERR262957.49202">CCGTTGGACCAATGAAAGCGGGTAAACAATTTACCGACGATCTGATTGCCCGTAATCTGCTTAAAGACGTGACCCGCGTGGTGGTTGACGTGTACGGCTCGCTCTCTCTGACCGGTAAAGGCCACCACACTGATATCGCCATTATTATGG</read_sequence>
				<read_sequence read_name="ERR262957.49515">GGCCCAAACCAGGGCGGCTGGCCAGGCAACAAGTGCGTTCATAACGCTGTTTTAACCGGGGCAGACGCTCTGCTACCCACGTTTCTGGCAAATTAAGCGCCGAGGCGAGTTGCGCACGGGGAGTGAAAGTATTCAGTAATAACAGCGCCA</read_sequence>
				<read_sequence read_name="ERR262957.49853">TGATGAGCGCCATAGATTCCCAACTTCCCTCATCTTCTGGGCAAGACCGCCCAACTGATGAGGTTGACCGCATATTATCACCAGGAAAGCTGATCATACTCGGTCTGCAACACGTCCTTGTCATGTACGCAGGTGCAGTCGCTGTTCCTC</read_sequence>
				<read_sequence read_name="ERR262957.50584">AAACATCGGGTTTTGCAGCAAGATGGCAAGACCCACCACAATCCCGGCGAAGGGAAACAGCAGCACTGGCGTGAACATCGCGCCGCCAAAGCGTTGAATTTGACTGAGCATTTCCACATCCTCTTTTCTCAATTCTGTAAGTAGGAAGCC</read_sequence>
				<read_sequence read_name="ERR262957.51482">TAGTTGGAGCGAGGCATGCCTGTTTTATAAATTCGCCCAGCCAGTCGTTGTTTCGCTTCAATAATGTCATCAATAGCAACCGGCAGATCGTATGTAATATGCATTATAAAACCTCTTCGCCTGAATTAAATATGTAGGTAACCGTAACCG</read_sequence>
				<read_sequence read_name="ERR262957.51468">TCTTCAGCGTATTAAGAAGCTGGTCTCCGTCCCATTTCAGTGATTGCGGAATATCGCCCTGAACCATCGAAACCTGAATGGTTTTCTCCGGTTGCGGGGTAAACCATTGGATGTAACGCAGCGGGAAGGGAAGGGCAAACAGCACGACGG</read_sequence>
				<read_sequence read_name="ERR262957.51742">CAAACGAACTGACCAAAGCCGGTATTAAGCACAACGTCCTGAACGCCAAATTCCACGCCAACGAAGCGGCGATTGTTGCTCAGGCAGGTTATCCGGCTGCGGTGACTATCGCGACCAATATGGCGGGGGGGGGGGCAGAAATTTTGGTCG</read_sequence>
				<read_sequence read_name="ERR262957.52081">AGAGTACGGTATTGATATCCTGAAAGTGCAGGAGATCCGTGGCTACGATCAGGTAACACGGATTGCGAACACGCCAGCGTTTATCAAAGGCGTCACGAATCTGCGCGGCGTTATTGTGCCGATTGTTGACTTACGAATTAAGTTCAGCCA</read_sequence>
				<read_sequence read_name="ERR262957.52979">CTCTTAATCAGTTCACCGCGGTTCAGGACCTTAACAGCCATGATATCCCCAGTCAGGTATTCGGTTGGGAAACGGCGATCCCTTTTCTTCCCTGGACTATTGTTCCTTACTGGAGTCTGGATCTTTTATATGGATTTTCGCTGTTCGTTT</read_sequence>
				<read_sequence read_name="ERR262957.55031">ATTGCCACACCCACCAACGCAATAACTGCGTAAACCATGATTGAGAAATCCACAACGCCTCCTGACGCAACAACTTACCCGCACAAAATAGAATTGTGCTGTACAAACGTCCAGTTGGAAAGGCATTTCCTGCGAGGCGCTACGCAAAAA</read_sequence>
				<read_sequence read_name="ERR262957.55398">CTGAGCACGTACCGTCTCTGCCTGTTCCGCGCCTCTGAACGAACCGCACTGCACCATCCAGCGGCGTTCGTCTTTTTTCTCCGCCGTCGGTTTTGGCGCGTCAGCGGCACGAGCAACCGGCGCAGCTTGCTGCGGCTTCGACTGCGCGGT</read_sequence>
				<read_sequence read_name="ERR262957.55870">CCAGTCAGTAACGTAACCGTTGACCAGCATCCCGGCAGCCCCAAACAGGAAAGGGATAGCCGCCATCACCCCTGTGCTTTTTAAATCCAGGTTATAGGCTGTTGGCAGGTAACAGGAAGCCAGGCCAGATACAGCCACGCAGTGTAGTTG</read_sequence>
				<read_sequence read_name="ERR262957.55704">GTGCCTGAGTATCTGGTACGAAACGCAGACCGCTTTCGAAAATGCGCACACGGTTCTGCTGACGGTTCTGGTTGTACACCACGGTTGCCAGCAGGCCGGTCCACAGAGAAAGACGCATTGCTGACATTTCAACAGAGATCGGGCTTGGCA</read_sequence>
				<read_sequence read_name="ERR262957.56016">GGCTGCATCAGCGTTGATTTAAGCGCCATCAAACCAATGATTGCGCTGCCGTTCCACCCGAGCAACGTGTATGAAATCGACACACTGAACCAGAACCTGACCGACATTCTGCGTGAGATTGAAATTGAGTCCGAACGCGTGGCGCACGGT</read_sequence>
				<read_sequence read_name="ERR262957.56046">TAATCGTAAAAATTGATCGCGGAAATATTCGCCCAGCAGAATTCGCGGTAAAAACTGACGATCGTGCAAGGTTTCTTTTTTAACGCCATAACGCTGGAGATGGCTGGCTTCTTGCTTTTGTAGCCATTCGAGATACGTACAATTAATCGG</read_sequence>
				<read_sequence read_name="ERR262957.56490">GCGTTGCGCATCAGGCGCTGGAAGAAGAATTGGCCGAGTGGCTGGGCTATTCGCGGGCACTGCTATTTATCTCTGGTTTTGCCGCTAATCAGGCGGTCATTGCCGCGATGATGGCAAAAGAGGACCGCATTGTCGCTGACCGGCTTAGCC</read_sequence>
				<read_sequence read_name="ERR262957.56784">GTCGGCAAGTACCCGATGCGCGAACTGGATGAAAAAATCCCACTGCGCCACGGTGTTGTTGGTCAGGAAACTTGCGGACCCGGCGGAATAGCGTACGGCATGCGTTCCATTGGCGGCATCCTGGAACTGGTGGATTATATGGAAAAATAT</read_sequence>
				<read_sequence read_name="ERR262957.58515">ACAACGATGCTGGTATTAGCAACGATCGTATTCTGATCAAACTGGCTTCTACCTGGCAGGGTATCCGTGCTGCAGAACAGCTGGAAAAAGAAGGCATCAACTGTAACCTGACCCTGCTGTTCTCCTTCGCTCAGGCTCGTGCTTGTGCGG</read_sequence>
				<read_sequence read_name="ERR262957.59479">AGATTTGCAGCGCAACGACATAGTAAATAGCGCGCGGTTGTGATGCGTGTTTATTCATAATAATTCCACAATTGACGGCAACGTCACGTAATAGTTGCGCGGCGTGCTTGTGTTTCCTTAAAGTTAAAACTTTGATACAGATCTGATTAT</read_sequence>
				<read_sequence read_name="ERR262957.59820">CGATATTCTGCTTAATCACGCCTGGAGTTTGTTCAACCATAGCGAACTGTCGCTGCTGGAAGAGTCGCTTAAGGCCCTGCCGTGGGACAGTTTGCTGGAAAATCCGCAGTTGGTGTTATTGCAGGCGTGGCTGATGCAAAGCCAGCATCG</read_sequence>
				<read_sequence read_name="ERR262957.60111">GGCGTGGGGCGTGGCACAGGAAGCTATTGCCATTGGCGCGAAAACCCTCTGGATGCAACTGGGGGTGATTAATGAGCAAGCGGCAGTACTGGCACGGGATGCCGGGTTGAATGTGGTGATGGATCGCTGCCCGGCTATTGAGATCCCTCG</read_sequence>
				<read_sequence read_name="ERR262957.60623">GTCGAGCACCTGTCTCTATTCCGACATCATTTTGCCGACGGCGACCTGGTACGAAAAAGACGACATGAATACTTCGGATATGCATCCGTTTATTCACCCGCTGTCTGCGGCGGTCGATCCGGCCTGGGAAGCGAAAAGCGACTGGGAAAT</read_sequence>
				<read_sequence read_name="ERR262957.61418">CCATAAAACGGCTGTTTCTCATTGCGTGCATCCGGTGAAAGCGTACCCGGCGCACTTTGCGTTTTTTGTGCATGAGCGACCGGACAACTTCCCGCCAGCGCCAGCGCACCAATGCCTTTCAGTAAACGTCGGCGTGACGGTTCATTCACG</read_sequence>
				<read_sequence read_name="ERR262957.61599">GGACCGTTCATCACTGGCATTAAGCGCCGCCCGGGTTAGCGGTATTCCCATTGCCATCACCCAGCGAGTAAAAGGCTGCTGACGAGCCAGATTAAACTGATGCCATAACTGCGCACTTTTACTTTTCGCGATCCCCGGCGTGTTCTGTAA</read_sequence>
				<read_sequence read_name="ERR262957.61651">ATACCATGCATCAGCACGGTAAAAATCAGCGCCACGTTAACGAAAATATTCAGCGGGCGCGGGAAGGGATGCACCAGACTGAGGATTAAAAATCCCCAAACGCAGAGCATTAACAAACGACCAATATTAATCAGCATCACTTTCTCCTTG</read_sequence>
				<read_sequence read_name="ERR262957.62404">AATGGGTGCCTGCGACTATATTCTCAAAACGACGCCCCCTGCTGTTTTGCTAGCGCGTTTACGTTTGCATCTGCGTCAGAATGAGCAAGCCACACTGAGCAAAGGTCTTCAGGAAACGTCTCTGACTCCCTACAAAGCCCTGCATTTCGG</read_sequence>
				<read_sequence read_name="ERR262957.62736">TAACCAGCTGCACGAAGGCTTTCCAGCGCCTTTTGGTGCACGCCTTCTACCAGCAGAAACTTAATCTTGTCTTTCTCCAGCGATACCTTTGCCATTTACCCAATCCTGTCTTTTGAAATGTTGTGTGCGGATTTGCGTCCGCCTTTCAAC</read_sequence>
				<read_sequence read_name="ERR262957.62919">CCCTGGCATGGCGGCGCTGGCGCAAGGGCAATTCCAGCAAGCGACTAATGGCAGTTCGGTGCTGTTCATCGAAAGCGTTGACGGCAGCGATTTCAAAGATGTGTTCCTCGCGCAAATTCGACCAAAAGGTAATGCCTGTCTCTTATACAC</read_sequence>
				<read_sequence read_name="ERR262957.63736">TTCTGCTTCTGGCAGGGGAATTAATCGGTCGCGGCGTATTCTATGGTTTGCATATGACCGTGGGGATGGCCGTCGCAAGCTAATCAGTAACAACCGGGGTTTCGGCCCCGGTTCTCTTTTATTTCTGCTTCGTTAACGTGTCATAACTGG</read_sequence>
				<read_sequence read_name="ERR262957.63885">CAATCCCAGCTCATCAAACAATGCCAGCGGCGACTGTGCCTGCAATTCGGCGACGGTTTTCCCCTCAACGGCAGTCAACAACACCGCCAACAGGCCGCGCACAATGCGCCCTTCGCTGTCGCCAAAGAAGTGCATTTTACCGTTTTCAGT</read_sequence>
				<read_sequence read_name="ERR262957.64286">GTAAAAGCAGGCGAATGGACCGCGAGCATAGGCCCGGACTGGTACGGCACTGACGTTCACCATAAAACACTGGGCATTGTCGGGATGGGACGGATCGGTATGGCGCTGGCACAACGTGCGCACTTTGGCTTCAACATGCCCATCCTCTAT</read_sequence>
				<read_sequence read_name="ERR262957.64502">GTGCCAGGATGGTGGCATCCGGGAAGTATTTACGTACTGCGCGAGCAGATTTACCGCCCTGAGTAGCAACCACGATCAGCGGAGCATCCAGTTTTTCAGCAGTTTCAACGGCACCACGGCATACCGCTTCGGTAATGCGCAGTTTACGGT</read_sequence>
				<read_sequence read_name="ERR262957.64398">AATGCCGCATATGAACTGACCAGCACATACACCCCCGCAGGCCAGTTACAGAGCCAGCACCTGAACAGCCTGGTGTATGACCGTGACTACGGGTGGAATGACAACGGCGACCTGGTGCGCATCAGCGGTCCGCGACAGACGCGGGAATAC</read_sequence>
				<read_sequence read_name="ERR262957.64807">CATTCACAGCTGGCATCGGCTGGGGATGTGGCTGATTGGCGCGTTTGTGATCGGTCATGTCTACATGGCGCTGCGTGAAGACATCATGTCCGACGACACGGTGATCTCCACCATGGTCAACGGCTACCGTAGCCACAAATTTGGCAAAAT</read_sequence>
				<read_sequence read_name="ERR262957.65516">ACGATACGCCGATCACGCCTAACGATCTCAATAGCGTTATTCCTTTCCGTCTGGATGCAGCTGCGGCAGCCAATGTCACACTTCGCGCCTGGCCTATCAGTATTACCGGTCAAAAACCCACCGAAGGGCCGTTTAGCGCGCTGGGGTATT</read_sequence>
				<read_sequence read_name="ERR262957.65404">AACCTGGTCTTTATTGCCATCCTCGCCGAAAAACTACCGCCGAAGCAGCGCGACCGCGCACGGGTTACCGGGCTGCTGCTGGCGATGTTAATGCGCCTGTTACTGCTGGCGTCAATCTCCTGGCTGGTCACCCTGACGCAACCGCTGTTC</read_sequence>
				<read_sequence read_name="ERR262957.65126">CATTTGTTTTTCACTGGTGATTTCAGGTCCACGCTGGATGACGTTGACGTTTTTTGCGCTGATAAGTTTTCTGGCATTGAAAGAATATTGTACGCTTATATCCATACATTTTCCGCGGTGGTTATATTGGGTTATTCCTCTTAACTATTT</read_sequence>
				<read_sequence read_name="ERR262957.66379">GATGTGTATAAGAGACAGGCTCCGCCCCAGTCGATCAGTTGCTCGCCGGGTAAATCCATCATCGGCGCATCGCTGGGTAATGAAATGCGCCATAAGGTACCTGGTAACGAGAAGAACGGCAGTTGTTGTTCACGCAATTGCTGCCAGAAC</read_sequence>
				<read_sequence read_name="ERR262957.66583">CCCGATCGAAGATATGCCTTACGATGAAAACGGTACGCCGGTAGACATCGTACTGAACCCGCTGGGCGTACCGTCTCGTATGAACATCGGTCAGATCCTCGAAACCCACCTGGGTATGGCTGCGAAAGGTATCGGCGACAAGATCAACGC</read_sequence>
				<read_sequence read_name="ERR262957.66458">TAACACCACCGGGCGTTTCTGCCAGTGACGTTCAAGAAAATCGGGCCAGTTAAGAGTGAGTTGGTATTCCATGTTAAGCATCCACAGGCTGGTATCTGCAACCGATTATAACGGATGCTTAACGTAATGCGTGAAGTATGGACATCTGTC</read_sequence>
				<read_sequence read_name="ERR262957.66605">GTGACTCGCCGCTGCGGGTAACGCGTTTTGGACGAATCGGCGCATACAGTTCGTTTTCAATCTGCAGCACGTTGCTATTGATTTGCAGCCTCTTACCGTCTTTCTCAATACCAATCTTCGCGTACTCTTCCGATGGCGTTTTGATTGCCT</read_sequence>
				<read_sequence read_name="ERR262957.67110">CACTATTACCATCAGTGGTTTGCCTCTTCGACCGTTCCGACGGGCGGGGATCATGCTGATTTTTTAAGTTGGCTGGGAAAGTGGACCACGGCAGATAAACAACCCGTTTGCTGGTCAGTGACCCAACGCTGGCAAACTGTCGCGCTGGGG</read_sequence>
				<read_sequence read_name="ERR262957.67281">CTGCATGCGCGCGTTAAAGTGCGTATCACCGAGTATGAAAAAGATGCAAACGGTGAATTAGTAGCGAAAACCAGCCTGAAAGACACGACTGTTGGCCGTGCCATTCTGTGGATGATTGTACCGAAAGGTCTGCCTTACTCCATCGTCAAC</read_sequence>
				<read_sequence read_name="ERR262957.71995">AGAGACAGGCAATAAGCTGAATATGTCGGTTTGTGAGATTACGCCGTAGCGACTGTTCAGCCGGAGCCTGATCATCGGCAACGACTTTTACCTGATCTACCATGTTTTTTTCTTCCTGTACCTGTCCGTGTTGTTCAGGCTCTACGGCCT</read_sequence>
				<read_sequence read_name="ERR262957.72562">GATTTCGCCACTTCGGCACTGAAGAGGTATGCGGAAAACGTTGTGAATTATACCTGTCACGCACCACCATGCAAGCGCCAGCTTGCTCGCACCTCGCTAAGTGCTGAAATTTTCAGCATTGCATACCGCGATGTGTAACCTTTGTCACAC</read_sequence>
				<read_sequence read_name="ERR262957.73212">CACATTGATGAGCACGTCAGACGATATCCATAACACGACAGCCACTGGCAAATGCCCGTTCCATCAGGGCGGTCACGACCAGAGCGCGGGGGCGGGCACAACCACTCGCGACTGGTGGCCAAATCAACTCCGTGTTGACCTGTTAAACCA</read_sequence>
				<read_sequence read_name="ERR262957.73764">GCGGGCCAGTACCTTTTGAAAATTGCGCCAGTCCCGATAATCCAGTAACGGTGCCAATTCTCTAGCTGACCAAAATTCTTGCCCTTCAGTGCCATAATGCCGTATTTCTTCAAAAGGTTGATGATGTTCGTTCATTGCCCACTCCATGTG</read_sequence>
				<read_sequence read_name="ERR262957.73799">GATATTCCGGCCTGTTCAATATGCAAGGAAATACGATGTAACGCATTCCCGGAATTACATATCTTTCTTAATTTTGTCCCATTCGCCTTTAACTTTATCTTTAAAGCTGGCTTTTTTATCCTGAGTACAAGCCTGAACGATAGCTGGGGT</read_sequence>
				<read_sequence read_name="ERR262957.74551">GTACAGGACAAGCGATTGCGGCAACCGGCGTTGGTATTCGTATTTTTAACCAGTCCGATAATTCGCAGGTTAAACTTTATAACGACTCTGCTTATACCGCTATCGATGCTGAAGGCAAGGCTGAAATGAAGTTTATTGCACGCTATGTGG</read_sequence>
				<read_sequence read_name="ERR262957.74867">GGTCGATTTTGTAGTATTGCATCAAATGTAAAAATAATGGGTGGAAATCATCCTTTGAATCGTTTTACTACTCACATGATGACTTATAACGGTGAATTTGATAAGTTTGCTATGAGTGAATTTGAACGTAGCTGGACATTGAAACCATTC</read_sequence>
				<read_sequence read_name="ERR262957.75583">AACCGGCGATTGCGGCATGTCATAAACAGAGTGAAGAGTGTTATGAAGTGCCGATTCAGCAGAAACGAGATTTCGATATCAACGAACAACGGCGACAGACTTTTCTGCAATCACAAAAACTCAGCCGTAAATTGCAGGATGACTGGGTAA</read_sequence>
				<read_sequence read_name="ERR262957.74924">AAAGGACATCGCTCAAAGGATAAAAGGTACTCCGGGGATAACAGGCTGATCCCTCCCAAGAGCTCATATCGACGGAGGGGTTTGGCACCTCGATGTCGGCACGTCACATCCTGGGGCTGGAGAAGGTCCCAAGGGTTGGGCTGTTCGCCC</read_sequence>
				<read_sequence read_name="ERR262957.76285">ATCTGAGGTCGAGATCCCTTTGCCATCTTCCTGCCAGGCACCTTCCACCTGATTGGCAGCTGTTGCGCCACCCCAAAGAAATGTTTCTGGAAATGCTTTCATAATTAACTCCTTTTATCGTTAGCGAATGATGGATAACAGCTGTCTCTT</read_sequence>
				<read_sequence read_name="ERR262957.76650">TTCCTTCGAAAAAATAAGGCAATACTGCAGGCTGGTCAACCCAGTCAGCAATGTTGATAACCCCCGCCATATCTTCAGTCACCAGCAACGCTCGCCATTCACCCTCAATTTTCACCGCTTCACCAAAAACGATCTTCGGCACGATGACAC</read_sequence>
				<read_sequence read_name="ERR262957.77097">GCATCTCTTCGTGATAAGCAGCCAGCGACATTGCCATCGAGTTGATACCGTTTTTCAGCATATCCAGCTCGCCGAGCATAAATCCTTCCACCCGGCTGTCGAGTTGCCCGCGACGGATGCGGTCGACGGTATTCACCATGTTGCGAATCG</read_sequence>
				<read_sequence read_name="ERR262957.76921">GTCGTCAGAAGCGCCCTGCAGCCTGGGAAGCGCCTCACCCGCTTGAACGCGCGTTGCGTGCCCTGGTAGTCCGCCACCAGGCGCTGACAGATATGCACACGCAGGAACTGAATCGCACTGAAACGGCGCGGGAAGTCCAGAGACCGAGCA</read_sequence>
				<read_sequence read_name="ERR262957.78204">CATGCAAACGGCGGAAATTGAAGCGTTGCTGATTTTGCTCTGGGGTCAGTGGGGGTATCAGCGCCTGATTATCAATGTCATCAATCACCAGCCGGGCCTAGTGCTTCGTCGCAAGCATGTCATCCAAACGCTGATTCACGTAGACCGGTT</read_sequence>
				<read_sequence read_name="ERR262957.78442">TCGATATGCAGCCAGCCTTGCTGATAGTTCTCAACAAAGTGCGACAGGAAGCCCGCCGCCGTGCTCGCGCCTGCCGGATACGCCGCGCTTCCGGTATTGTTCAGTTCGGCAAAGTTAGACGGCAGCTGGCTGCGGTGGAATTCCGCCAGC</read_sequence>
				<read_sequence read_name="ERR262957.78629">CTTATCACCCTCGCTACCGGACTCAACAACACTGGTTTTATTAGCTGGTTTGGCAAACTGTTAGCAGGCAGCTTAAGCGGTTATTCGCCAACGATGGTGATGGTGGCGTTGATTGTGGTGTTTTATCTGCTGCGCTACTTTTTCGCCAGC</read_sequence>
				<read_sequence read_name="ERR262957.80768">GTGTACGGTACGCTGATGGCACTGGCGCTGTATACCATCTGGTTGCTGGCGACGATGGGTAACATCCCGCGTCCGGAGTTTATCGGTATTGCAGAGAAGGGCGGTAATATTGATGTGCTGGTACAGGCATTAAGCCTGTCTCTTATACAC</read_sequence>
				<read_sequence read_name="ERR262957.81732">CCACGGAGGCCTCTTTTACATTCTCTTCTATATAGAAAGCCGCCTGCTGGTGGCTGTTTTCGCCGTAGCGCATATCCTGCTTCTTAATGAAGTTCAGATTCAGGGTACGCGGGAAGCGGCCAGCGGCTTCTTTGCTTTCGCCGTGATAGG</read_sequence>
				<read_sequence read_name="ERR262957.81816">GGTCACACGTATATTCTTGTGATACAGCGGTTCGAGGTGATGCGCAGCCAGATTTGCGTCGATGTGCGGACGTGCGCCATAGACCACCACCAGACGGATGCCGAGGCTGTGCAATAACCAGATATCATAAACGATACTGGAGAAATTCTC</read_sequence>
				<read_sequence read_name="ERR262957.83144">GTATCTATCTGGTCTGGTCTTTAAATGGCTGAAAGCGAACGGCGGTGTAGCTGAAATGGATAAAATCAATCAGCAAAAAGCAGAACTGCTATATGGGGTGATTGATAACAGCGATTTCTACCGCAATGACGTGGCGAAAGCTAACCGTTC</read_sequence>
				<read_sequence read_name="ERR262957.83245">GCCCTCTTCGGCACCAGGCAGATTTTGTTTACCCGGTTGCTCTGGTGTTCCTGTTTCGCAAAGTTCGGCATCAGCGGTACGTTGCAAAAAGGCTTTAATCTGCAGGCTATTCTCTTCCGGTAACACCGAACAGGTGGCATAGACCAGGGT</read_sequence>
				<read_sequence read_name="ERR262957.83694">TCGATGAATTAGCCTCAGGCTTTGCGGCGCAGGGCGTTGTTGAGGGCAGCGGCGTGATGTTGCGGGCGTGGAATACGCCGCAAACGCTGCTCGCCTGGCTGGCGTTACTGCAATGCGGGGCGCGGGTGTTGCCCGTGAACCCTCAGCTGC</read_sequence>
				<read_sequence read_name="ERR262957.84646">GTACTACCTGCGTGAGCGTACTGGTAAGGCTGCTCGTATCAAAGAGCGTCTTAACTAAGATTTCGCTTAAGCGACATCCTGTTAAGAAGGGCTGGCCAATTGGCTGGCCCTTTTTTTATCTGTTTGCTCGTGTTTTAAGGGGTAGTAATC</read_sequence>
				<read_sequence read_name="ERR262957.84721">GTATGGCTGTTCGCCATTTAAAGTGGTACGCGAGCTGGGTTTAGAACGTCGTGAGACAGTTCGGTCCCTATCTGCCGTGGGCGCTGGAGAACTGAGGGGGGCTGCTCCTAGTACGAGAGGACCGGAGTGGACGCATCACTGGTGTTCGGG</read_sequence>
				<read_sequence read_name="ERR262957.85658">GGATATTAATGGTGGGAATACGCCGTTTCGGATAGATGCCGCAGCGTAATGTGCCGCCACAGTCGATTACCGCGACACCAATTTCCGCCTCCGCGGGTTCACCTTCTTTAAATCCGTCGATAGCTTGCCAGCCAGTAAGCTGTGCCAGTT</read_sequence>
				<read_sequence read_name="ERR262957.86555">CTACGCCATTATCTTCCGCACCTTTCAGTATTGTGTTGCTGTTGGTTAACAAGTCAGAACTTGATAAATACACCTGCATTTTCCGTGATGTTTGATTTTGTTGACCTAATAAATTTTTACAACGCAGAATAATATCCCCTTGTTTACTAT</read_sequence>
				<read_sequence read_name="ERR262957.86367">TAGTGCGCATCCACGGACGCGGGGTGGAGCAGCCTGGTAGCTCGTCGGGCTCATAACCCGAAGGTCGTCGGTTCAAATCCGGCCCCCGCAACCAATTAAAATTTGATGAAGTAAAGCAGTACGGTGACGCGGGGTGGAGCAGCCTGGTAG</read_sequence>
				<read_sequence read_name="ERR262957.86862">GCTACCTCGCCCCATCGCGCCCCGGTCGACAGAAGGATTTCGACAGCCAGCCGTTCATCGGGATTTTCAGCCAGTGCATCCAGCAACTGAACACATTCAGACTTACTCAGATATCCCATTTCGCGCTCGTTAACCTTCATTCCTTTAAGG</read_sequence>
				<read_sequence read_name="ERR262957.86910">GTTGCTCCCAGCCGTCTGCACGAAAAATGACATGCCATTTATCATCCTCACGCCAGATGTTTCGGCACAGGCTATCGTGATAAACCTCAACGCTGGTGGGGATCAGCGATTTCATCCACAAGTCGAAAGCATGGCGATTAATATTGATAT</read_sequence>
				<read_sequence read_name="ERR262957.87172">GCATTGAAGGCAGTTCGCTGGATGTACCGGAGAATATCGTTCATAGCGGTAAAACCTGGTTTGTGGAAGCGAAACTGAAACAGGGCATTGAGAGCGCGACCCAGAAGAAAATCGTCAAGATGATCAAAGACAGCAAACTGAAAGTGCAGG</read_sequence>
				<read_sequence read_name="ERR262957.87423">AAATAGAAGGGAACTTTTTAAGATTATTGCGGAATGGTGAAATAAGCACCTAACATCAAGCAATAATAATTCAAGGTTAAAATCAATAACTTATTCTTAAGTATTTGACAGCACTGAATGTCAAAACAAAACCTTCACTCGCAACTAGAA</read_sequence>
				<read_sequence read_name="ERR262957.87825">GTAGAAATGAGCGCCAGCACGCGCAGTAACGGCCAGAAGTACAGGCTTAACCAGGAAAGCCATTGATCGCTTGTCACCTGCATCATTGTACGGCCTACCCGATGATATACGGCAGGTTAGTGAACAAGGTGCGGACGTAATCCAGCAACA</read_sequence>
				<read_sequence read_name="ERR262957.88111">GCGTTCCACGGAGGTCTGTCGCTCTGCGGCCAGCGTTTTAATCGTTACATCTGTCATGCTGTTCCTTCCTGCTACAGTTTATTACGCTTCGTCACCGAACCAGCAAATATTACGGGCAGCCATAATCAGTGCTCCGGCTTTTTCGTCGGT</read_sequence>
				<read_sequence read_name="ERR262957.88154">AAGAGACAGGCTGATTATCGTCGGTATTTTGATGACCATCTTCCAGCTCAGCAGCATTTCACCAAACGCGACCAAAGAGTTCGGTCTGGTTTCTTCCGTCTCGGTCATCTTTACACTGGTGCCATATCTTTACACCTGTGCGGCGTTACT</read_sequence>
				<read_sequence read_name="ERR262957.89234">CCGCCAGACGCAAAGTGCTGTTGGAAAACAACAAACTGCTGGAAGAGCAGCGGCTGACCCAGCGTACCCAGTTTGATCTGGAGATGATGAACGAGCTGGGCTACTGTTCGGGGATTGAAAACTACTCGCGCTTCCTCTCCGGTCGTGGAC</read_sequence>
				<read_sequence read_name="ERR262957.89795">GGCCGAGCGCTATCAACTCTTCACGGCTGATGGTCTGTTTCATGCCGCCCATCGAATAAACCTTCACTAATATTTGTGCTGATTTTTCTGCGGTGTCGATTAAACCGAAGGTTTCATCCAGTGTCGGTCCGGAACCGAACACACCGTGGA</read_sequence>
				<read_sequence read_name="ERR262957.90533">CTTGCTGATGAAACCCGTCTGGGCATCGTTTTACTGCTCAGCGAACTGGGAGAGTTATGCGTCTGCGATCTCTGCACTGCTCTCGACCAGTCGCAGCCCAAGATCTCCCGCCACCTGGCATTGCTGCGTGAAAGCGGGCTATTGCTGGAC</read_sequence>
				<read_sequence read_name="ERR262957.90646">CCCAGAAGCAGGCCTACATTCTGCAAAACGAAGATAAACGTATTGTGTTCGTGATCCCGTGGATGGACGAATTTTCCATCATCGGCACCACCGACGTAGAGTATAAAGGCGATCCGAAAGCGGTGAAGATTGAAGAGAGTGAAATCAACC</read_sequence>
				<read_sequence read_name="ERR262957.93048">CTTCTTGTTCATCTCCTCGAGCATGGCGATGTGTTTCACCTGCTCCGGCTTGTTGAACTCCAGCACCGCGTCCGTGCCGTCAAAGCCGTTGTTTTTGCTGGCAAACGGCAGACCGTTCCAGGCGCTAAAGTTTTCCAGTTGGATCCAGCC</read_sequence>
				<read_sequence read_name="ERR262957.93286">GTTATTGGCCTCACACCAGAACAGATCAACGATCGCTTTAATATTACGGGCGAGGAAGGTGCCGCCTGGCTGTTTGCCGGTTCCCCTTCTGACGGCCTGATGGGCGGGGGATTTCTCTATACCAACAAGGATTCCATATCCTTGGGGCTG</read_sequence>
				<read_sequence read_name="ERR262957.91246">CGACGGTTGTCCCGGTTTAAGCGTGTAGGCTGGTTTTCCAGGCAAATCCGGAAAATCAAGGCAGAGGCGTGATGACGAGGCACTACGGTGCTGAAGCAACAAATGCCCTGCTTCCAGGAAAAGCCTCTAAGCATCAGGTAACATCAAATC</read_sequence>
				<read_sequence read_name="ERR262957.93563">GTATTGGCCTTTTTGATTACCGGCATTTTCTTCGCGCCGTAGATCAGGTCCGCGTTGGAGCAAATCTTCGCTACCGCCGCGACCACTTCCGAGGTCAGCCCTTTGCGGGTAAAGGCAATGTCGTCCACGCTGGTTTCATCGCTCAGCACA</read_sequence>
				<read_sequence read_name="ERR262957.93662">GACCAACCACTGGGTCGACATCAAGAACGCCAACCTCGTCGTGGTGATGGGCGGTAACGCCGCTGAAGCTCACCCGGTCGGGTTCCGCTGGGCGATGGAAGCCAAAATTCACAACGGCGCGAAGCTGATTGTGATCGATCCTCGCTTTAC</read_sequence>
				<read_sequence read_name="ERR262957.94677">CTTCAATGATGCCGGAATCGACCATGGTTTCGAACGCCAGTTCAACGCCCGCTTTTACCATCGCGATCATCAGTACGCCTTTATCGAAGTACTCCTGCTCGCCGATTTTGCCTTCATACTGCGGCGCGGTTTCAAACGCGGTTTTGCCTG</read_sequence>
				<read_sequence read_name="ERR262957.96791">TCGTGCAATTGCCCTACCGGGTTATCTACCGCCTCGGTTGTGGATTAGGAAAACTGGCGTTACGTTTTATGAAACGACGCGCAAAAATTGTGCATCGCAACCTGGAACTGTGCTTCCCGGAAATGAGCGAACAAGAACGCCGTAAAATGG</read_sequence>
				<read_sequence read_name="ERR262957.97132">TATAAACGCTCGGATCAAATTCCGGCAGTTCAATCGCGATATTAATTGGCGTTACCGGATAAGCGCCAACCAGATGAACTTCGGTATGGTTGACTTGTTCTGCCAGTTCGATCGTCTCTTTGACCAGTTTTTCATTGAGCGCATTATGAT</read_sequence>
				<read_sequence read_name="ERR262957.98322">TTTAAAGCAAGGAGGGATCTAAAAACCAGGGGTATATAGCGATAAGAAATCACCAACCAGTATAAAACACTATTTCCGTGAAAAAGACATGGCTAATCATGCGAACAAAAAATCACCAACCGTTGTAAAATCTAACGCCCGTATTTTGAC</read_sequence>
				<read_sequence read_name="ERR262957.97771">GATAGAGACCGAACTGTCTCACGACGTTCTGAACCCAGCTCGCGTGCCACTTTAATGGGCGAACAGCCCAACCCTTGGGACCTTCTCCAGCCCCAGGATGTGACGAGCCGACATCGAGGTGCCAAACCCCTCCGTCGATATGAGCTCTTG</read_sequence>
				<read_sequence read_name="ERR262957.98620">GTAAACAGCCATAATTCCTTGTAGGCCGTAATAACCAAAACGTTCCCATAACTCAATCGAGAAGATGAGATAGAACGCCTTCGGTTGTTTGAAAGCGTTCAAACTGACGCTTTCAGTTGGTTTTTGGTTTGCAGTGGACACTTTTACCTC</read_sequence>
				<read_sequence read_name="ERR262957.99019">ACCGTAGCAGTGGTGCCCGCAGGCCAGATGTTCTCTTGCTGGTTGTCGCGACGAATACGAACCGGAGCACGTTGCGCCAAACGCACCCATTCAAGGTTAGAGTCGATGGTCGCCATCCCTTTGTCGGCCCGCGTGCTGCTGGCGTTGGAG</read_sequence>
				<read_sequence read_name="ERR262957.98471">GTGGTGCTGTCCGGCGTCATTCTGCGCATCCGGATATTAAACGGGCGCGGCGGCAGGTTATCCACCACCACCGAGGCCAGATACTGCGAGGTGGTTTTGCCCTTAATGGTGATGTCTTTTTCCGTCACCCAGCAACCGTTACGCTGGATC</read_sequence>
				<read_sequence read_name="ERR262957.99564">TGGATTAATGCTAAACGAACGCCAGTTAAAGATTGTCGATCTGCTGGAGCAACAGCCGCGCACGCCTGGAGAGCTGGCGCAACAGACTGGCGTTTCAGGCAGGACCATCCTGCGTGATATTGACTATCTCAACTTCACCCTTAACGGCAA</read_sequence>
				<read_sequence read_name="ERR262957.100123">GAGTTATCCAGCGCATGGGCGATGGCAAAACCTAAACGCGCCTGATCTTCAACCGGTGCGCGGTAAGTCCACGCCGCGATATCATCCAGACGGGTGTCATCAACGTTGGTAACAAACAGCGGATGCTTCGCACGTTGACCGATGTTGAGG</read_sequence>
				<read_sequence read_name="ERR262957.100160">TTCCATGGTTAACGCATCTGCTGCCAGTCTGTTCAGTCGTTCGACGTCAACATGGTCAAGTCCCCAGGCGTCGGAGCCTTCCAGCTCGCGCATGCAGGCGCTTAAGCGCAAATAGCCGCCAGGCTTCAGCAGGTCGGTTGCCATAGTAAT</read_sequence>
				<read_sequence read_name="ERR262957.100746">CTGCATGAGAGGTTCAGTGTATCCATGAGCTTTAATGCTGCCTTACGATCATCCAGGAAATACTGAAGGCCAAATATGGCAAAGAGCGCTTTTTCATGTGGTGCCATGTCTTTCCAGGACGTTAAAGGTTTACCCAACTGGGCCATGAAA</read_sequence>
				<read_sequence read_name="ERR262957.100743">GGGCAGACTGGCGTTTCAGGTTAACCAGTAACAACAGTTCACGTTGTAATGTGCGCAACAAAATAACCGGCTCGCTGCCTTCCAGACGCAGTTGCTGAAGAATATGCAACGCGCGCTTACTTTTTCCCATCAACAAAGCATCAACCCAAT</read_sequence>
				<read_sequence read_name="ERR262957.101249">TCATCGGCATTAACAATCAGTAAGCGTTCCATAATCAGCCTCGGTTAATGTGCTTTTTTAAGCTCTGCGATGCAGTCGGCAAAATTTGGCAGCCATTTCTCGTGCGCCAGAATCATCTCGCGTGCCAGCAGCTCAGCATCGCGATCGGAA</read_sequence>
				<read_sequence read_name="ERR262957.101353">AGTGACAACGGTCTGGCATAACGGCTGGCTAACCACTCCGGTGCATACTTAAAGGTGTGCGCGCCGTTGGCTAACTTCGTTAACTCGCCTACCCGCTGGTTGTTCATCCAAGTGACAAGTTTAGGCATTACCACTCCAGATCTTGCTGTT</read_sequence>
				<read_sequence read_name="ERR262957.101825">GACGAGCACGGCTGGGACGATGACGGCGTGTTTAACTTCGAAGGCGGCTGCTACGCAAAAACTATCAAGCTGTCGAAAGAAGCGGAACCTGAAATCTACAACGCTATCCGTCGCGATGCGCTGCTGGAAAACGTCACCGTGCGTGAAGAT</read_sequence>
				<read_sequence read_name="ERR262957.103463">GCCCACTCCAGCAAATAAAACAGGATAAAGGTCATAACCCCTGAAAACGATCCGGATAATATTATCCCTGCGAGAATCATAGCATCTGTTTTAGGCGTTTTGATACCAAACTGTTTGATACTGAGCCAAATTGAGATTAATGCCAGAGCG</read_sequence>
				<read_sequence read_name="ERR262957.103956">TTCTTCGATAAATCGCTCGACCAGCGCCAGCCCTAATCCCGATCCGCCGCCGGTAATAAAAATGGACTCGTTATGCAGATCGCTCATGGCTGCGCCTCCGGTAAGTCGATGAAAATGTCACCACCTTCAACGTGTACTGGATAAGTGGTG</read_sequence>
				<read_sequence read_name="ERR262957.104743">CAGCTCTTCGTTGAGCTGCATGCGACGCCAGCGGTTACGCAGAGCAATCGCCACAGAACGCTTGGCGTTGTCCTGGCCGATGATGTGCTTATCCAGTTCGCTGACGATTTCGCGTGGGGTCATTTCAGACATGGGAGATCCTTACGCTTT</read_sequence>
				<read_sequence read_name="ERR262957.104540">GGCTCGGAGATGTGTATAAGAGACAGAAGATACCCCGCGCTCAGCGTGGACTGATGTTCAGACGCCCATGCAGGCGCACCGGATACGGCCAGACAAATGGCTGCGGACAAAATTGCTGCACAAACTTTACGCATAATTACCTCTCGCTTT</read_sequence>
				<read_sequence read_name="ERR262957.105375">CCTTTACCCAGAGCACGACCGGCAGAGGGGCGGGAAGGGTTTTTCATGTAAGCAGTCGCTGCATCTATTTGCTTCTGATCCCATGTCAGTGCCGCAGGTGTGTCCGCTGTACCTGCGCCGTGGTAAATCTGTCTCTTATACACATCTCCG</read_sequence>
				<read_sequence read_name="ERR262957.105057">CATCTCCTTCCAGGGCATCCTGGGCTACATCTTCTATCCGATTGCATGGGTGATGGGTGTTCCTTCCAGTGAAGCACTGCAAGTGGGCAGTATCATGGCGACCAAACTGGTTTCCAACGAGTTCGTTGCGATGATGGATCTGCAGAAAAT</read_sequence>
				<read_sequence read_name="ERR262957.105603">ACTTTAGGTCGCGGTGGTCCGGTGGTCTGGTTGAGTGAAGCCGATGCCAAAGATCTGGGTATCGCCGATAACGACTGGATTGAAGTATTCAACAGCAACGGTGCTCTGACTGCCCGTGCTGTTGTCAGCCAGCGTGTTCCGGCAGGGATG</read_sequence>
				<read_sequence read_name="ERR262957.105835">GCGGAGAAGTTATCCTGCGCCAGCAGTTCGTTACATTCGTTCCAGATTTCATCGGCAGTTGACGGAGAAAGCAATTTGCCAGTGATACCAAACGGACGACGCAGTTCGAGGTGCGTCCAGTGGTATAACGGGTTGCCGATAGTGTGCGGA</read_sequence>
				<read_sequence read_name="ERR262957.106603">CTATCGTGGTCAGGGGCGCATCATGGCCGACAGTAGCGGTAGTGGCATTTCCGAACATGGTATCGCCCATTTCCATAATCTGCTGGCGCAGGTGTTTAAGGACTAATGACATCGGCGGCGGTATTTTCCGCCGCTGGGCTGATTTTTGAT</read_sequence>
				<read_sequence read_name="ERR262957.106884">TCACTGGCTTTTTGCTGTTTGGCCTCAGTCTTGTTCTCTTCTCAAGCGGAATAGAGCTATTCGGGGAAAAGATTGTCGCCAGCTGGATTGCCTTGACGATAATTGTCACCAGCATCGGGTTACTGCTTCTCTATATTCTCCATGCACGAC</read_sequence>
				<read_sequence read_name="ERR262957.107923">ATTATCCTCATGCGAACGGTCGCAAGAGTACACCAAAAAACTGTGTTTGTACGCTGAAAACAATGAAAAAAGGGCCCGCAGGCCCTTTGTTCGAGATCAATCGAGATTAGAACTGGTAAACCAGGCCAAGAGCTACGATGTTATCAGTGT</read_sequence>
				<read_sequence read_name="ERR262957.108392">ATCTGTACCGGGCCGTCGACAGCCGGGGCCGCACTGTCGATTTTTATCTCTCCTCCCGTCGTAACAGCAAAGCTGCATACCGGTTTCTGGGTAAAATCCTCAACAACGTGAAGAAGTGGCAGATCCCGCGATTCATCAACACGGATAAAG</read_sequence>
				<read_sequence read_name="ERR262957.108277">GTGCGGTGCCCGTGGTCGACGAGGACCAACAGTATGTCGGCATCATTTCGAAAGGAATGCTGCTGCGCGCTTTAGATCGTGAGGGGGTAAATAATGGCTGATCAAAATAATCCGTGGGATACCACGCCAGCGGCGGACAGTGCCGTGCAA</read_sequence>
				<read_sequence read_name="ERR262957.108548">TAACCAGGGGATCACCGCAACAATGCCTGTGGTGGTGGTAGCAGAACACTTCGGAGCGGATGATGAACGGCTGGCGCGTGCGCTGATGCTTTCTCATTTGAGCGCAATTTACATCCATAACCAGTTACCGCGTTTGTCTGCACTTTGTGC</read_sequence>
				<read_sequence read_name="ERR262957.109289">CTCAACGATGTCAACCAGACGCAAGTGAGTACGGATTTCGTACTGATCGCGCGCGTCTTTGTTGACGTGCGGGGAGATCAGAACAGTGAAGCGCTCTTTGCGTGTCGGCAGCGGGATCGGACCACGGACCTGCGCACCAGTGCGCTTGGC</read_sequence>
				<read_sequence read_name="ERR262957.109308">TTATAGTGTGTGTCAGATCTCGTTTTCCTTAACCATGTTACATAGAATGTGCACGGAAATTTAACCTGCCTCATATTTGGAGCAAATATGGACCGCGTCCTTCATTTTGTACTGGCACTTGCCGTTGTTGCGATTCTCGCACTGCTGGTA</read_sequence>
				<read_sequence read_name="ERR262957.110480">CGTTTGGCGACATCATCCGTGCCGGACCGCCCATCAGCGGGCCTGGTACCTGTAGCCCGGCCACCGTCATTGAGACATTTTCTGTCAGGCGGTTGCTGTAAATAAGCTTAACATCGTCGCCCTTCCAGACGCGGATAGTCGGCCCCAGGT</read_sequence>
				<read_sequence read_name="ERR262957.110427">GAAACCGCAGGTTAATGTTGACAGCTTCAGCCTCGAACAGGCTGTCTAACGCGCCAACTTAAGTGCAGTCTTCGGTACACAGCTACAGCAAAGAATGGTGCCATCATCGCCCATTGCTGATTTTTTCAGCGGCGTGACTTCGCCTTCTAA</read_sequence>
				<read_sequence read_name="ERR262957.110869">CACTTGCACCCTGCGAAAAAACAGAATAAAAATACACTAATTTCGAATAATCATGCAAAGAGGTGTGCCGTGGTAAAGGAACGTAAAACCGAGTTGGTCGAGGGATTCCGCCATTCGGTTCCCTATATCCTGTCTCTTATACACATCTCC</read_sequence>
			</reads>
		</organism>
		<organism>
			<relativeAmount count="196">0.0279386840786</relativeAmount>
			<taxonomy taxon_id="696406">Bacteria; Proteobacteria; Gammaproteobacteria; Enterobacteriales; Enterobacteriaceae; Escherichia.</taxonomy>
			<organismName>Escherichia coli UMNK88</organismName>
			<genus>Escherichia</genus>
			<species>coli</species>
			<strain>UMNK88</strain>
			<reads>
				<read_sequence read_name="ERR262957.79">CAGTGCGATTCGTCTCGCGGGGCTGGCGAAAGAAGCAGGCTTGCCGGATGGTGTTTTGAACGTGGTGACAGGTTTTGGTCATGAAGCGGGGCAGGCGCTGTCGCGTCATAACGATATCGACGCCATTGCCTTTACCGGTTCGACCCGTAC</read_sequence>
				<read_sequence read_name="ERR262957.470">TGCGTCGCGCCAATGACCTCGCCGGTCTTAACAATTTGCACATTCCCGTCGCTCATCAAGTTTTTCGCATCAGATCCCATGATTTATTCCTTTGCTGCATCTGTGTGCCTTTATTGCTACCTAAGTGTAAAGGCTACGGAGGATTTATCC</read_sequence>
				<read_sequence read_name="ERR262957.829">TGCCTGATTTAAGCCGCCGTGGGTATTTGTCCAAGAATGCTTCAAGCTCCAATCGTTTTGGCCTGGTGAATGGAGATGGGTTAAGCAAAGACTCTCGTTGCTGGTGTACTTTTTCGCGCTGGCGCTCAAGCATGGATAATGCGATTGCCT</read_sequence>
				<read_sequence read_name="ERR262957.2384">AGGTTATCGCCTAACGTGACTGGAGATACTTCGTCCGGTGTGACTTTTTTGGTGGGATACGTCGTATGCGCGGGTGCGCAATTGTAATAAAACTTTGCCGGAGTGGCGGTATCAATACTGGCAAAGACAACTTCTTTTGCACCTTTACCC</read_sequence>
				<read_sequence read_name="ERR262957.4247">CGCCGAGTTGCATCGCCAGTTGGCGCTCAGCGGGCAACTTCATGCCCGCTTCCAGGTTTTTTTCATCAATCAGCGCCCGCACACGATCGGCAACCTCGTCTGACAGGCGTCTGGGTAAAACAATCATTAAGGAATCATCCACGTTAAGAC</read_sequence>
				<read_sequence read_name="ERR262957.3978">TGACCACCGTTGAAGGGGCCGGCCCGCGTCATATGGTATTCCATCCAAACGAACAATATGCGTATTGCGTCAATGAGTTAAACAGCTCAGTGGATGTCTGGGAACTGAAAGATCCGCACGGTAATATCGAATGTGTCCAGACGCTGGATA</read_sequence>
				<read_sequence read_name="ERR262957.6018">GAGACAGGTCCCGGTACCCAGCGTTAGTACGTCTGGCGTCAGCTGTAAAATTGTCCAGCCGTTTTCCAGCACATCGTTTTGCTGCACCCGTCGCCATTTCTTTTGCCCGTCTTTTATTACACCGATGATGCGCTCGCCTCGCCCTACCAT</read_sequence>
				<read_sequence read_name="ERR262957.6330">ATGTGTATAAGAGACAGTGCAGGAACTGTCGAAAGAAGGCTTTTCTGCGCTGGCTTCGACCATAGAAACACTGGCCGCCGCCGAGCGCCTGACCGCCCATAAAAATGCCGTTACTTTGCGTGTTAACGCCCTTAAGGAGCAAGCATGAGC</read_sequence>
				<read_sequence read_name="ERR262957.6879">CGCTTTACCGACGCAGGCGGCACGCAGGAAGTCTGCGGTCAAACCGTCAGCGGCGCACTGACCATCTTCCAGGCGCAATTGAGTTGCCCGACCACTCACGGTTTTTCTGAAAGCGCCACGCGTTTCCTTTCGCAAGGTAAAATGCCTGCG</read_sequence>
				<read_sequence read_name="ERR262957.8154">AAGCATCACCGTACCGACAAATGCGCAACCGATGGCAATGACACCGCCAATAACGCTGGCCCAGACGGTGAAATCAATTCCCGTTGACGGGATGGTTTGCATGAAGGTGAAAATACTTGGCAAACCAAAGGAGTAGACTTTCGTTTGCGC</read_sequence>
				<read_sequence read_name="ERR262957.8236">GGCATATTGCTGTAATCGACAGAAAAAACAGTCGCCACAAGCAATGACAAACGGAATTACCACCCGGTCGCCTTTTTGCAAATTTTTTACGTCCTTTCCGGTTTCAACGACTTCCCCCAGAAATTCATGACCAAAAATATCGCCATGTTT</read_sequence>
				<read_sequence read_name="ERR262957.10283">CAATCGTGCTCTGGCGCTTCAGAATGAGAATCATGAGGCCGGTAATAAATACATCCCTTACGGGAAAATGGCTTCCTGGTTGGTTGAGTGGAAAAATGCCACTGAAACGCAATGGCTTAAAGATTCGCCCTCACAGCCATTGCAACAGTC</read_sequence>
				<read_sequence read_name="ERR262957.11738">CTGTTCCGATCCAGGCTGCCTGAAAGCGTGCCCGGCGGAAGGTGCAATTATTCAGTATGCCAACGGTATCGTCGACTTCCAGTCCGAGCAGTGCATTGGCTGCGGTTATTGCATTGCGGGCTGTCCGTTCGACATTCCGCGCCTCAACCC</read_sequence>
				<read_sequence read_name="ERR262957.12029">CTTTCTTGCGCTTTTTTCAGCTCGCGACGCAGGCCAACGCGAGGGAAACCGAGGGTGTGATTAAGAATTGTCATTATATGCCCCTTATGGAATTTTTAGTATTTAGCCGTCCAGATGTTTACACATCCATAATTGGCGGTTACTGTATAT</read_sequence>
				<read_sequence read_name="ERR262957.11892">CTTTTGTTAACTCCTTTTTATAGATGCGGGAGGTAATTCCTCACCCCGGTGCCGATTTTGAGGCATCCTGATTTAACTTAGCACCCGCAACTTAACTACAGGAAAACAAAGAGATAAATGTCTAATCCTGATGCAAATTGAGCCAATTTT</read_sequence>
				<read_sequence read_name="ERR262957.12803">CCTGGGATCTGCTGACCTCCGGCGAATCGGAATATCAGGTGCATAAATCCCTGCCGGTGCAGACTGAAATCAACGGTAATCGCTTTACCAGTAAGGCGCATATCAACGGTTCGACCACGCTCTACACCACCTATTCCCATCTGCTAACCG</read_sequence>
				<read_sequence read_name="ERR262957.13049">CGCCTGGCTTGCCGCGAGGATATAGCTTATCCGCCGCCAGTTATTGGAATAACTCAACTGATAATCCTTACTGCTGCCGCTACGCCCCCAGTAATCTCGCCATAACGTACTTAAGGACACAGACCCCCAGCCTTCTGGCAATGACTGGCT</read_sequence>
				<read_sequence read_name="ERR262957.13729">CTTTGATAAGCTCAATATCCGCCGTTGAACTAGGGCCGCTAATGATGTTAATGCAGGACGGCATTCGTTCACCGGCCTGCGCTTTCTGATGCAATTTTTCTGCGAGTTGCGCTACACGCGGCAAGATCTGTCTCTTATACACATCTCCGA</read_sequence>
				<read_sequence read_name="ERR262957.14572">GACTTTATTGACAGAATTAACATTCACATATCTTGATTTTAATGTCCATGATGTTGTTTGCGTGAGAACATTCTCAGCATTAAGGAATTTTTTTAACGGAATCCTTGGTTTCTTTTTCGAGTCCGAATTTACAATATCATGCATATAGAC</read_sequence>
				<read_sequence read_name="ERR262957.14756">GCGATAAACGGAAGGGGAGACGCCTGTCCGCAGGCGGAAAACCATCATCAATGTCACCACGCCACCAAAGTGGAAGGTGAAAAAGCAGAAGCTGGCCGAGAAAGCAGCCCGGGAAGCGGAGCTGGCGGCAAAAAAAGCGCAGGCCAGTCA</read_sequence>
				<read_sequence read_name="ERR262957.15738">CTATCAACACTTCCGCGAAATTTGTGAAATCTGTGCCGCTTATGACGTTTCGCTGTCGCTGGGCGACGGTCTGCGCCCCGGTTCTATTCAGGACGCCAACGATGAAGCGCAGTTTGCCGAGCTGCATACGCTGGGCGAACTGACCAAAAT</read_sequence>
				<read_sequence read_name="ERR262957.16741">GAGCGGGCGTCATTCCAGATGATCTGCGAGCAGTCAAACGGTAAAAAAGGTGAATTGGTTTTCGCGCTCCAGGTTCCGGAAGTGCGAATATTACACATTCCCGTACCGCTAATACGCAATGTATCGCCTACCCGCACGCCAGCGTCAGCC</read_sequence>
				<read_sequence read_name="ERR262957.17407">ATCAGGCATCCAGCCAGCAAATAAATGGCAACGCTATGCCAGTTCCCGGCAAAGTAAGTGATGAGTGCAGCGGCAATAAAAGGTGTAAATCCACCGCCAACCACACTGGCAACCTGATAACCGACTCCAGCACCACTGTAGCGATAACTG</read_sequence>
				<read_sequence read_name="ERR262957.17448">GTAATGCCCTGTTTTTCAATCGCTTTTACTGGAGCAGGAAGTTCCTCTGCGAAGGCGATTGCAGGAAGCAGAGCCAGTAAAAGTATCTTTTTTAACATTAATTTGTCCTTTTCAGTCAGTGCAAAAGTCGAGTAACTGTCTCTTATACAC</read_sequence>
				<read_sequence read_name="ERR262957.20234">ACCATGTCGATCACTATACCTGTATCCCACCTTACTGGCTGACAACCCCACTATGCCGCTGGTCTGTAAATCCCTCATATCTCTCCTCGCGCGCAATTTAAAGAACCGTTATTTCTCAAGAATTTTCAGGGACTAAAATGAACCTGTCTC</read_sequence>
				<read_sequence read_name="ERR262957.21110">TCATAGAGCGTCGCATTGCAGGTTATGCTATTGACGTTGCTGATAAAATCCCAGGTCATGTCATCGGCAAATCCGGGCGTTTCATCCTGTTCGTTCAGGTAATGCCAGTACTGGGAAAAGTGCGTGATATCGGCATACAGCCATTTATCC</read_sequence>
				<read_sequence read_name="ERR262957.21332">CGGCAAGCCATCATCTGTTCAATTAACGGTAACGTGACACCAGAAATCACTTCGCAACGGGAGTGTTTGTGGCTTAATAATGAAGCCACGCGGTACGGTGGCGCTCCGGCTATATCGGTTAAGAAGATGACACCCTCACCAGAGTCCGCT</read_sequence>
				<read_sequence read_name="ERR262957.21398">CGCTACAACAACTGCTGGACAGTAATCTGCGTCAGCGGGTGATGGAAGCCATCGAAACGTTGCCGGAGCGCGAAAAACTGGTATTAACCCTCTATTACCAGGAAGAGCTGAATCTCAAAGAGATTGGCGCGGTGCTGGAGGTCGGGGAAT</read_sequence>
				<read_sequence read_name="ERR262957.22265">TGGCTGCGCTGGTGACACTGGTCTGTTTCGCACTGGCTGGCGTATGGGTGATGTACGGTATCGATGGTTATGTCGTGAAATCGACAATGGACCATTACGCAGCCTCTAACCCACTGAATAAAGAAGTGGTTCGTGAAGCTGGCGCATGGC</read_sequence>
				<read_sequence read_name="ERR262957.22705">CTTCTGTATGAGTCATACAGAAAGAACAGGATTTTAAATGAATAAGAAATCGTTATGGAAGCTAATTCTGATATTAGCGATCCCATGTATTATTGGTTTTATGCCAGCTCCGGCAGGATTAAGCGAACTGGCGTGGGTGCTTTTCTGTCT</read_sequence>
				<read_sequence read_name="ERR262957.23186">GTCAGGGTTGATTTTGCCTGTACCGTACATAAAACTGGTTGATAATAAAAGGCTTTACCCGAAACAGGCGGAACGGGACGCAGAGTAGGTGGAGCGACTTCCTCCGTTTCACCAAAGTTATCTTCAGCCAGCTGACGGAAAGCGATCAGT</read_sequence>
				<read_sequence read_name="ERR262957.23227">AAATACCGTACTGCGTATGAGAGTCAGCCAGCCGCCACTTCAGGGTTGTGCCGCGATCGCCAACGGGTAATACGCCGCGCGGGCAGAGCTGGCAGCCTTTATCATCACAAGTCATATCTGGCTGGCAGGTAAACTCCTGATGATTCTCTT</read_sequence>
				<read_sequence read_name="ERR262957.24584">TGAAATTCTTTTCCGGCGTAATAGGCTTTTTAGCGCCGTACATCACGTCAAAAAGGTTACGGGTGTAGTCCGGATCATTGCTCAGAATAATACCGACAGCTTCGTCTTTTCTTTCCTGAGGAAGACTGTCGCGAATAAGCTGAACCAGTC</read_sequence>
				<read_sequence read_name="ERR262957.24356">GGATAGGGGATGATTTAACGAATGGATGCACTACAAACTCAAACTGTTAATAGTACAACCGCGCCGCAGCCCAACTACATTCCGGGGCTGATTGCGGTGGTCGGGTGTGATGGCACCGGTAAATCCACACTGACCACCGACCTGGTGAAA</read_sequence>
				<read_sequence read_name="ERR262957.24864">ACATAGGCCAGGCGCTTACCGGCGAGGCACTGGGTGGATGGCCCTTCGATAATAATGTTCGGGTTCAGATCGAGATTAATGTGGAACCAGAAAGTTGAACCGCGATTCGGCTGGCTATGGAACGAAATATCGCCGCCCATTTCATTAACC</read_sequence>
				<read_sequence read_name="ERR262957.25594">CAATGAGTTGGATCTTGGCAAACGCGAGCCGGTTACCGAGGAAGAGAAACTCTTCGTAGCAGTATGCCGTGGCGAACGTGAGCCAGTGACAGAAGCAGAACGCGTGTGGTCCAAGTATATGACGCGTATTAAGCGTCCAAAACGTTTTCA</read_sequence>
				<read_sequence read_name="ERR262957.25961">GCATCGCCTTCCGGCAGGAAGAAGGTCACACCCAGCGCACGACCGCGCGGGATAATCGTCACTTTGTGCACCGGATCGTGCTCCGGCACCAGGCGACCAATAATCGCGTGGCCCGCTTCATGATAAGCAGTAGACTCTTTCTGCGCTTCC</read_sequence>
				<read_sequence read_name="ERR262957.25589">GGATTATGATTGCCCGCAAAAGGCGGACCAGGACAATCCATAGCCGATATCCAATCGGAATTTACGGGAGCATAGTAATGACAGATATTGCGCAGTTGCTTGGCAAAGACGCCGACAACCTTTTACAGCACCGTTGTATGACAATTCCTT</read_sequence>
				<read_sequence read_name="ERR262957.25856">GTTAAATACCGACTTGCGTCAGGAGCGTGAACAGCTGGGCCGCTTTATGCAGATGGTGGTTGAGCATAAACATAAAATCGGTTTCCAGGGCACGTTGCTTATCGAACCGAAACCGCAAGAACCGACCAAACATCAATATGATTACGATGC</read_sequence>
				<read_sequence read_name="ERR262957.27648">ATGGCGTCGACAACGACGCGACTCTGGAAAATTTAGGCAAGCAAGCCGTGGTTGCAGCTGCTGCAGGCGCAGACTTCATCGCCCCTTCCGCCGCGATGGACGGCCAGGTACAGGCGATTCGTCAGGCGCTGGACGCTGCAGGCTTTAAAG</read_sequence>
				<read_sequence read_name="ERR262957.28584">TTATACCGCACCGCTGTACCTCTCTGAAATTGCGCCGGAAAAAATTCGCGGCAGTATGATCTCGATGTATCAGTTGATGATCACTATCGGGATCCTCGGTGCTTATCTTTCTGATACCGCCTTCAGCTACACCGGTGCATGGCGCTGGAT</read_sequence>
				<read_sequence read_name="ERR262957.29173">TCCACAGACGCTGGCGGCGTGGACGTTGTAGCCGGGTCTGTAGTTGTCGACGTATTTAACGGAACACTCTGCCCCTGCTCGCTATTACTGCTCAGTTCCGCCGAAGATTGATCGGCCATAGTGGTGATCTCTTCCTGCTGAGCTTTGTGG</read_sequence>
				<read_sequence read_name="ERR262957.29238">GTGGCATCGGGCTGTTTATCAAATACCACCAGACTGTTTGCAGAAGAGATCATGGTCATCGCGAGTTTACCAGGCCACAGTAACTTAACCTTCACCCCGTCATAAAAACCAAAACAGTCATCCCAGGGACCGGCTTGAGGAGAGATACGA</read_sequence>
				<read_sequence read_name="ERR262957.29608">AGACAGGCGTAATACGCGCCTGCGGGAAGCGTTGCGCCAGTGCCACAATAGACTCGGCCTCTTCTTCCCCGGCCAGTACACCGCCTTTCAGTTTGAAATCGTTGAAGCCATATTTTTCATACGCCGCTTCCGCCAGGCGCACCACCGCAT</read_sequence>
				<read_sequence read_name="ERR262957.29696">GGTCATATAGAGAGATTTGTCTTTCACATCGATGGAACGGTCAAGCAAGAAGACCGGGATTTCGGCATCTTTCGCCTCTTTTAATACCGGCTCCCAACCCGTCGCTACCACTGGAGCGATAAAGATCGCATCCACCCCTTGTGCAACGAA</read_sequence>
				<read_sequence read_name="ERR262957.30425">CAGTTATCTTACCCTTGCTTAGCAAAATAGCTGTTTCTTTATACAGTAAGTCCTGTTTCGGACTTCTCACTCCCCATTTGATCAACTGAAGCTGAACCCGTTTTTTTCTGCATGCCTCAATCGTCAAAATTCTTCGCCACCAGCCAGCCG</read_sequence>
				<read_sequence read_name="ERR262957.30733">AGATGTGTATAAGAGACAGTCTCCATGAAGCAGATTACCCAACTGATTGAGGTCATGCTCGTTGGCCGCGGTGGTGACTAGGCTGTGGGTCAGGCCACTCTTGGCATCGACACCAATGTGGGCCTTCATGCCAAAGTGCCACTGATTGCC</read_sequence>
				<read_sequence read_name="ERR262957.31152">GGGATAATGTGAGGTTATTACCCTCAAATAATATGAGATAAATAGTGCTGCAACATTGCATTTTTGCCCCGATTTATCCATGATCGAATTGTGACATTTGTCATACAACGAATAGGTTTTGTACCTGTCTCTTATACACATCTCCGAGCC</read_sequence>
				<read_sequence read_name="ERR262957.32422">CCCGTACACCACCCAGATCGAACCGCACGACTACATTGCCGAATTGTTTGATTGCGTTGCGCGCTTCAACACCATTCTGATCGACTTTGACCGTGACGTCTGGGGTTATATCGCCCTTAACCACTTCAAACAGAAAACCATTGCTGGTGA</read_sequence>
				<read_sequence read_name="ERR262957.32142">GTCTCAGAGTTCCCGAAGGCACCAATCCATCTCTGGAATGTTCTCTGGATGTCAAGAGTAGGTAAGGTTCTTCGCGTTGCATCGAATTAAACCACATGCTCCACCGCTTGTGCGGGCCCCCGTCAATTCATTTGAGTTTTAACCTTGCGG</read_sequence>
				<read_sequence read_name="ERR262957.35160">AGATTGATCATTAGCGATCATCTCGATCTGTTAGCCAATCACGACTTCCGCACTTTAATGCGCGTCACGCGTCTGAAAGAAGATGTGCTGAAAGAAGCCGTCAATCTGATCCAGTCGCTCGATCCGCGCCCCGGGCAGTCGATCCAGACT</read_sequence>
				<read_sequence read_name="ERR262957.35103">AAATTGAAGAAGAAAGTACGCCTGAAATCGCCGCTTAATGCTTTGCGGGCCGACGAGAAATGTCGGCCCGCATTATTCAGGCACTTTCGCGAATGGGTTCGATTTCATTCAGCGTATCAATTAACGGTTGCGGCTTACCAATAAGATAAC</read_sequence>
				<read_sequence read_name="ERR262957.34860">ACACCCACATCAATTCAGAAATTATCACCTGATGCCCGTACGGCGTGGTGTAACGAGACAATGCAAACGGCGCGACTTTAATCACCTGCCAGGGAGCGAAAAAGCGTTCATCTGACCACGGCCACAGCCAGCCAACGCCCTTACCGCCAG</read_sequence>
				<read_sequence read_name="ERR262957.36192">AGTCACCGGAGAGATTCCACACCGAGATGACCTCTAACTCTTCTTCCAGCGTCGCGATAAATAGCGTGGGCGGCAGTTTTAGCCTTTTCTGAGTCACCAGATGACCAATCAGATTTTCCTGCACCCGACGGAAGTCGTCTTCACTCCAGG</read_sequence>
				<read_sequence read_name="ERR262957.36943">ACGCCCCGTGGTGCAAAGATAAAGATGACCGAAGATAAAAAAGAGGCTTATAAATGCCAGAGCAAAATGCGCCTGCAATAACCAGTATCTTACGCCAGGAAACACATCTCCCACGGCTTGCGGATAGAGACACAACAGCCCCGTCAATAG</read_sequence>
				<read_sequence read_name="ERR262957.37595">TATACCCGGATATCATGGGGTAGTCGTTATGTCCCTGCTCCAGGGCGCGGCGGATGTAGTCCAGCAGAAGCTCGTTTGAACCATCACGCTGAACAGTACCGAAAACATCCCTGAGACTGGTATGGCCCAGCATCGAGGACACTTCGGGAA</read_sequence>
				<read_sequence read_name="ERR262957.37596">CCTGACGGAAAACGGTAATGTCTATATTAACTATGCCGTTTCCCAGCAGCCTCCGGGCGGCAACAACTTCGCCCTTGCGCAGTCTGGCAGCGGTAACAGTGCCAACCGCACCGATTTTAAACCGCAAAAAGCCAACACCAGCGAGATTGG</read_sequence>
				<read_sequence read_name="ERR262957.38441">CCGCTTTAGTATCAGTTTTATCCGTAAACATCCGGGGCTGTTTATCGGTATGTACGTTGCTTTTTTTGCCACCCTGGCGGTGATGTTGCAGTCCGAAACGCTGTCAGGCTCTGTCTGGCTACTGGTTGTATTATTTATCCTGCTTAATGG</read_sequence>
				<read_sequence read_name="ERR262957.38689">GGTTCACGTAGTGCCGCCATGGAAGAGGTAGTAGGCGCTTTACAGGAGAATGGGACATGGTAGGTTGGCTGGCCGAACATGTTGGCAAATATTATTCCGGCTTTAACGTCTTTTCCTATCTGACGTGTCACGCCATCGTCAGCCGGCTGA</read_sequence>
				<read_sequence read_name="ERR262957.39111">TGAAAGCATTGCGCGCCGAAACCAATATTCAGTATGAAGGGCGTCAGGGTGGGACGCTGCAACTGTTCCGTACCGAACAACAGTATGAAAATGCGACCCGCGATATCGCCGTGCTGGAAGATGCCGGCGTACCGTATCAGCTGCTGGAAT</read_sequence>
				<read_sequence read_name="ERR262957.39085">GCTGAAAAGGTGCGTACAGCAGCAAAGGCGAGCCTTGCAGCACATAAGCCATTGTCAGCACCGACAACGCTGAAGGCGGGTCCGTTGTTGAGTTCTGAAAAACTGATTGCGATTGGTGCTTCAACGGGTGGAACTGAGGCAATTCGTCAC</read_sequence>
				<read_sequence read_name="ERR262957.39874">TTGCCGAACGTTCACCGAAACACAAGGAGAGTTTAATGACAATTGCGGAAAGATTGCGGCAGGAGGGGGAACAATCCAAAGCCCTGCATATAGCCAAAATAATGCTTGAATCCGGAGTCCCTCTTACAGACATCATGCGCTTTACTGGGG</read_sequence>
				<read_sequence read_name="ERR262957.41410">ACGGTAACCCAGGTATTCGGTGTGCAGCGTACTTCATGAGTTCCACTGGTTTCGATCTGGCAGCTAAAACCGTTCTTTTCGAGCAGGTCAGTCAGTGGCAGCAAATCATGAATGCAAGGCTCACCACCCGTAATCACCACATGCCGCGCG</read_sequence>
				<read_sequence read_name="ERR262957.39438">GGGAGACACACGGCGGGTGCTAACGTCCGTCGTGAAGAGGGAAACAACCCAGACCGCCAGCTAAGGTCCCAAAGTCATGGTTAAGTGGGAAACGATGTGGGAAGGCCCAGACAGCCAGGATGTTGGCTTAGAAGCAGCCATCATTTAAAG</read_sequence>
				<read_sequence read_name="ERR262957.42501">ATGAGGAAGTAATCACCGCCATTCAAAAAGCGTTAGAAGTGGGTTATCGCTCGATTGATACCGCCGCGGCCTACAAGAACGAAGAAGGTGTCGGCAAAGCCCTGAAAAATGCCTCAGTCAACAGAGAAGAACTGTTCATCACCACTAAGC</read_sequence>
				<read_sequence read_name="ERR262957.44986">GTATGCAAAAGGGCTGACCTGCAAAGCCGATACCCTCAGCAGTTGTGGTTACGTTTATCTGGCTGTTTATCCGACGCCCGAAATGAAAAATTAACTCTCCAGAATAGCCTTCTGCTACGGCCTGGTGTTTTCACCACGCCACTTTTCCAT</read_sequence>
				<read_sequence read_name="ERR262957.45650">ATTGGCTTTGTTTTGCCCAAGATCGATATCAGTAGCCAGATCGAGATACCATGCGTTGCCAGGTTCTGCCGCCAGTAACGGTTGCAGCGTTTTACGCGCCTCGTCGTATTTATTGGCTTCCATCGCCTGTAAAGCACGACCATATTGCGC</read_sequence>
				<read_sequence read_name="ERR262957.45957">AGCACACTAATCTGGTCGAGATCGAAAAAATATAACCCACGACAACCATAAATTCTGGCATGACATTTTGTTTGAAAAGCAATAAGTGAGTAATGATGAAAATCCATACCACAGAGGCGCTCATGAAGGCTGAAATCAGCCGTAGAGGTC</read_sequence>
				<read_sequence read_name="ERR262957.46315">GGGGTACTACCTGTATGGTGCACCTGCTAATGGTAATACTTTGCAAGGGCAACTTTTCCTGCGCCCACTGCGTGAAGCTGTGTCAGCCTTACCTGGTTTTGAATTCGGCGATATAGCTGCCGAAAATCTTTCCCGCACGCTGGATGAAGT</read_sequence>
				<read_sequence read_name="ERR262957.46623">CATAAAGATATCGTCAAAAACCGGCGCGCTTACCGCCTCATCTTTCTGCTCCGCCAACGACGCATATTCCACGAGTGTTGCCTCATAATCGGGAACATTGCCTACCATTGGCAGATGATCGCGGGTGGCACAACGCACACCGCAGCGCGC</read_sequence>
				<read_sequence read_name="ERR262957.46747">GTCAATACGCCGCAACGTCGGGTCGAGGGTGGCAAACAACTGGTCTGCCGCGTAGACCCGCGCTTCGGTGATGCGATTGAAAAGGGTAGATTTACCGGCGTTGGTATATCCCACCAGCGAAACAGTAGGAACGTCGGCTTTGATACGCGA</read_sequence>
				<read_sequence read_name="ERR262957.46701">CAGCATTGCCGGACCATGTTCTGCATACCAGTCACACAAATTCGCCGATTTCGCCACTTCAGCGCGCGCCTGATTGATTGGTTTGCCCATTTCACGGGTGATCATTTGCGCCATTTCTTCGCTACGGGCGCGCAGAGCCTTACCGATACC</read_sequence>
				<read_sequence read_name="ERR262957.46854">TATGATAGGTGGAATGAAAGACCAGCAGGTTGCAAATATTCGTCTTGATGATAATCAACCCTTACCGGGGCAGTATGACATCGATATTTATGTCAATAAGCAATGGCGCGGGAAATATGAGATTATTGTTAAAGACAACCCGCAAGAAAC</read_sequence>
				<read_sequence read_name="ERR262957.46848">GTATTGTCTGCGGCACTCTTCGGTTGCAACATTCGGCGCGTTATTTTTTAACGTCTTTGCCGGAAACGCTGTTTTTAGCACCGGTTAACCACAGCGTGGAATATAACTGGCTGAGGGAGGCGATCCCGTTTTTACAACAGGAATCCAGAT</read_sequence>
				<read_sequence read_name="ERR262957.47783">AAATACTCCACGTTGGGGATGATCAACCAACTGCAAAACAGCCTGACGGTAACGGAGAACGGCAAAGACGCAGGCGTACTGAGCCTGACTTATACCGGTGAAGATCGCGAACAGATCCGCGACATTCTTAACAGCATCGCCCGTAACTAT</read_sequence>
				<read_sequence read_name="ERR262957.48450">ACAGACGCTCCTCTGCAACGACGACAAACGCCATCAGATCAGCGATTTCTTCACGCTTCATTCAGTATCTCCATGCAATCTATTAATCATTTAAATGATAGGTCTAATCATGATTTTGGGTCTAATCAACTTAATGATCAATATCTATAG</read_sequence>
				<read_sequence read_name="ERR262957.48521">GCCAGAAGATATCGATTGAGAGGATTTGAATGACTGACAAAATGCAAAGTTTAGCTTTAGCCCCAGTTGGCAACCTGGATTCCTACATCCGGGCAGCTAACGCGTGGCCGATGTTGTCGGCTGACGAGGAGCGGGCGCTGGCTGAAAAGC</read_sequence>
				<read_sequence read_name="ERR262957.48610">ACAGCAAGAAATGCTGAATGCCGTTGGTGCACAATCGTTAAACGCGCTGACCGGCCAGATTGTGCCGAAAGATATTCAGCTTGCGACCCCGCCGCAGGTTGGCGCACCGGCGACCGAATACGCCGCACTGGCAGAACTCAAGGCTATTGC</read_sequence>
				<read_sequence read_name="ERR262957.49202">CCGTTGGACCAATGAAAGCGGGTAAACAATTTACCGACGATCTGATTGCCCGTAATCTGCTTAAAGACGTGACCCGCGTGGTGGTTGACGTGTACGGCTCGCTCTCTCTGACCGGTAAAGGCCACCACACTGATATCGCCATTATTATGG</read_sequence>
				<read_sequence read_name="ERR262957.49515">GGCCCAAACCAGGGCGGCTGGCCAGGCAACAAGTGCGTTCATAACGCTGTTTTAACCGGGGCAGACGCTCTGCTACCCACGTTTCTGGCAAATTAAGCGCCGAGGCGAGTTGCGCACGGGGAGTGAAAGTATTCAGTAATAACAGCGCCA</read_sequence>
				<read_sequence read_name="ERR262957.49853">TGATGAGCGCCATAGATTCCCAACTTCCCTCATCTTCTGGGCAAGACCGCCCAACTGATGAGGTTGACCGCATATTATCACCAGGAAAGCTGATCATACTCGGTCTGCAACACGTCCTTGTCATGTACGCAGGTGCAGTCGCTGTTCCTC</read_sequence>
				<read_sequence read_name="ERR262957.50584">AAACATCGGGTTTTGCAGCAAGATGGCAAGACCCACCACAATCCCGGCGAAGGGAAACAGCAGCACTGGCGTGAACATCGCGCCGCCAAAGCGTTGAATTTGACTGAGCATTTCCACATCCTCTTTTCTCAATTCTGTAAGTAGGAAGCC</read_sequence>
				<read_sequence read_name="ERR262957.51482">TAGTTGGAGCGAGGCATGCCTGTTTTATAAATTCGCCCAGCCAGTCGTTGTTTCGCTTCAATAATGTCATCAATAGCAACCGGCAGATCGTATGTAATATGCATTATAAAACCTCTTCGCCTGAATTAAATATGTAGGTAACCGTAACCG</read_sequence>
				<read_sequence read_name="ERR262957.51468">TCTTCAGCGTATTAAGAAGCTGGTCTCCGTCCCATTTCAGTGATTGCGGAATATCGCCCTGAACCATCGAAACCTGAATGGTTTTCTCCGGTTGCGGGGTAAACCATTGGATGTAACGCAGCGGGAAGGGAAGGGCAAACAGCACGACGG</read_sequence>
				<read_sequence read_name="ERR262957.51742">CAAACGAACTGACCAAAGCCGGTATTAAGCACAACGTCCTGAACGCCAAATTCCACGCCAACGAAGCGGCGATTGTTGCTCAGGCAGGTTATCCGGCTGCGGTGACTATCGCGACCAATATGGCGGGGGGGGGGGCAGAAATTTTGGTCG</read_sequence>
				<read_sequence read_name="ERR262957.52081">AGAGTACGGTATTGATATCCTGAAAGTGCAGGAGATCCGTGGCTACGATCAGGTAACACGGATTGCGAACACGCCAGCGTTTATCAAAGGCGTCACGAATCTGCGCGGCGTTATTGTGCCGATTGTTGACTTACGAATTAAGTTCAGCCA</read_sequence>
				<read_sequence read_name="ERR262957.52979">CTCTTAATCAGTTCACCGCGGTTCAGGACCTTAACAGCCATGATATCCCCAGTCAGGTATTCGGTTGGGAAACGGCGATCCCTTTTCTTCCCTGGACTATTGTTCCTTACTGGAGTCTGGATCTTTTATATGGATTTTCGCTGTTCGTTT</read_sequence>
				<read_sequence read_name="ERR262957.55031">ATTGCCACACCCACCAACGCAATAACTGCGTAAACCATGATTGAGAAATCCACAACGCCTCCTGACGCAACAACTTACCCGCACAAAATAGAATTGTGCTGTACAAACGTCCAGTTGGAAAGGCATTTCCTGCGAGGCGCTACGCAAAAA</read_sequence>
				<read_sequence read_name="ERR262957.55398">CTGAGCACGTACCGTCTCTGCCTGTTCCGCGCCTCTGAACGAACCGCACTGCACCATCCAGCGGCGTTCGTCTTTTTTCTCCGCCGTCGGTTTTGGCGCGTCAGCGGCACGAGCAACCGGCGCAGCTTGCTGCGGCTTCGACTGCGCGGT</read_sequence>
				<read_sequence read_name="ERR262957.55870">CCAGTCAGTAACGTAACCGTTGACCAGCATCCCGGCAGCCCCAAACAGGAAAGGGATAGCCGCCATCACCCCTGTGCTTTTTAAATCCAGGTTATAGGCTGTTGGCAGGTAACAGGAAGCCAGGCCAGATACAGCCACGCAGTGTAGTTG</read_sequence>
				<read_sequence read_name="ERR262957.55704">GTGCCTGAGTATCTGGTACGAAACGCAGACCGCTTTCGAAAATGCGCACACGGTTCTGCTGACGGTTCTGGTTGTACACCACGGTTGCCAGCAGGCCGGTCCACAGAGAAAGACGCATTGCTGACATTTCAACAGAGATCGGGCTTGGCA</read_sequence>
				<read_sequence read_name="ERR262957.56016">GGCTGCATCAGCGTTGATTTAAGCGCCATCAAACCAATGATTGCGCTGCCGTTCCACCCGAGCAACGTGTATGAAATCGACACACTGAACCAGAACCTGACCGACATTCTGCGTGAGATTGAAATTGAGTCCGAACGCGTGGCGCACGGT</read_sequence>
				<read_sequence read_name="ERR262957.56046">TAATCGTAAAAATTGATCGCGGAAATATTCGCCCAGCAGAATTCGCGGTAAAAACTGACGATCGTGCAAGGTTTCTTTTTTAACGCCATAACGCTGGAGATGGCTGGCTTCTTGCTTTTGTAGCCATTCGAGATACGTACAATTAATCGG</read_sequence>
				<read_sequence read_name="ERR262957.56490">GCGTTGCGCATCAGGCGCTGGAAGAAGAATTGGCCGAGTGGCTGGGCTATTCGCGGGCACTGCTATTTATCTCTGGTTTTGCCGCTAATCAGGCGGTCATTGCCGCGATGATGGCAAAAGAGGACCGCATTGTCGCTGACCGGCTTAGCC</read_sequence>
				<read_sequence read_name="ERR262957.56784">GTCGGCAAGTACCCGATGCGCGAACTGGATGAAAAAATCCCACTGCGCCACGGTGTTGTTGGTCAGGAAACTTGCGGACCCGGCGGAATAGCGTACGGCATGCGTTCCATTGGCGGCATCCTGGAACTGGTGGATTATATGGAAAAATAT</read_sequence>
				<read_sequence read_name="ERR262957.58515">ACAACGATGCTGGTATTAGCAACGATCGTATTCTGATCAAACTGGCTTCTACCTGGCAGGGTATCCGTGCTGCAGAACAGCTGGAAAAAGAAGGCATCAACTGTAACCTGACCCTGCTGTTCTCCTTCGCTCAGGCTCGTGCTTGTGCGG</read_sequence>
				<read_sequence read_name="ERR262957.59479">AGATTTGCAGCGCAACGACATAGTAAATAGCGCGCGGTTGTGATGCGTGTTTATTCATAATAATTCCACAATTGACGGCAACGTCACGTAATAGTTGCGCGGCGTGCTTGTGTTTCCTTAAAGTTAAAACTTTGATACAGATCTGATTAT</read_sequence>
				<read_sequence read_name="ERR262957.59820">CGATATTCTGCTTAATCACGCCTGGAGTTTGTTCAACCATAGCGAACTGTCGCTGCTGGAAGAGTCGCTTAAGGCCCTGCCGTGGGACAGTTTGCTGGAAAATCCGCAGTTGGTGTTATTGCAGGCGTGGCTGATGCAAAGCCAGCATCG</read_sequence>
				<read_sequence read_name="ERR262957.60111">GGCGTGGGGCGTGGCACAGGAAGCTATTGCCATTGGCGCGAAAACCCTCTGGATGCAACTGGGGGTGATTAATGAGCAAGCGGCAGTACTGGCACGGGATGCCGGGTTGAATGTGGTGATGGATCGCTGCCCGGCTATTGAGATCCCTCG</read_sequence>
				<read_sequence read_name="ERR262957.60623">GTCGAGCACCTGTCTCTATTCCGACATCATTTTGCCGACGGCGACCTGGTACGAAAAAGACGACATGAATACTTCGGATATGCATCCGTTTATTCACCCGCTGTCTGCGGCGGTCGATCCGGCCTGGGAAGCGAAAAGCGACTGGGAAAT</read_sequence>
				<read_sequence read_name="ERR262957.61418">CCATAAAACGGCTGTTTCTCATTGCGTGCATCCGGTGAAAGCGTACCCGGCGCACTTTGCGTTTTTTGTGCATGAGCGACCGGACAACTTCCCGCCAGCGCCAGCGCACCAATGCCTTTCAGTAAACGTCGGCGTGACGGTTCATTCACG</read_sequence>
				<read_sequence read_name="ERR262957.61599">GGACCGTTCATCACTGGCATTAAGCGCCGCCCGGGTTAGCGGTATTCCCATTGCCATCACCCAGCGAGTAAAAGGCTGCTGACGAGCCAGATTAAACTGATGCCATAACTGCGCACTTTTACTTTTCGCGATCCCCGGCGTGTTCTGTAA</read_sequence>
				<read_sequence read_name="ERR262957.61651">ATACCATGCATCAGCACGGTAAAAATCAGCGCCACGTTAACGAAAATATTCAGCGGGCGCGGGAAGGGATGCACCAGACTGAGGATTAAAAATCCCCAAACGCAGAGCATTAACAAACGACCAATATTAATCAGCATCACTTTCTCCTTG</read_sequence>
				<read_sequence read_name="ERR262957.62404">AATGGGTGCCTGCGACTATATTCTCAAAACGACGCCCCCTGCTGTTTTGCTAGCGCGTTTACGTTTGCATCTGCGTCAGAATGAGCAAGCCACACTGAGCAAAGGTCTTCAGGAAACGTCTCTGACTCCCTACAAAGCCCTGCATTTCGG</read_sequence>
				<read_sequence read_name="ERR262957.62736">TAACCAGCTGCACGAAGGCTTTCCAGCGCCTTTTGGTGCACGCCTTCTACCAGCAGAAACTTAATCTTGTCTTTCTCCAGCGATACCTTTGCCATTTACCCAATCCTGTCTTTTGAAATGTTGTGTGCGGATTTGCGTCCGCCTTTCAAC</read_sequence>
				<read_sequence read_name="ERR262957.62919">CCCTGGCATGGCGGCGCTGGCGCAAGGGCAATTCCAGCAAGCGACTAATGGCAGTTCGGTGCTGTTCATCGAAAGCGTTGACGGCAGCGATTTCAAAGATGTGTTCCTCGCGCAAATTCGACCAAAAGGTAATGCCTGTCTCTTATACAC</read_sequence>
				<read_sequence read_name="ERR262957.63736">TTCTGCTTCTGGCAGGGGAATTAATCGGTCGCGGCGTATTCTATGGTTTGCATATGACCGTGGGGATGGCCGTCGCAAGCTAATCAGTAACAACCGGGGTTTCGGCCCCGGTTCTCTTTTATTTCTGCTTCGTTAACGTGTCATAACTGG</read_sequence>
				<read_sequence read_name="ERR262957.63885">CAATCCCAGCTCATCAAACAATGCCAGCGGCGACTGTGCCTGCAATTCGGCGACGGTTTTCCCCTCAACGGCAGTCAACAACACCGCCAACAGGCCGCGCACAATGCGCCCTTCGCTGTCGCCAAAGAAGTGCATTTTACCGTTTTCAGT</read_sequence>
				<read_sequence read_name="ERR262957.64286">GTAAAAGCAGGCGAATGGACCGCGAGCATAGGCCCGGACTGGTACGGCACTGACGTTCACCATAAAACACTGGGCATTGTCGGGATGGGACGGATCGGTATGGCGCTGGCACAACGTGCGCACTTTGGCTTCAACATGCCCATCCTCTAT</read_sequence>
				<read_sequence read_name="ERR262957.64502">GTGCCAGGATGGTGGCATCCGGGAAGTATTTACGTACTGCGCGAGCAGATTTACCGCCCTGAGTAGCAACCACGATCAGCGGAGCATCCAGTTTTTCAGCAGTTTCAACGGCACCACGGCATACCGCTTCGGTAATGCGCAGTTTACGGT</read_sequence>
				<read_sequence read_name="ERR262957.64398">AATGCCGCATATGAACTGACCAGCACATACACCCCCGCAGGCCAGTTACAGAGCCAGCACCTGAACAGCCTGGTGTATGACCGTGACTACGGGTGGAATGACAACGGCGACCTGGTGCGCATCAGCGGTCCGCGACAGACGCGGGAATAC</read_sequence>
				<read_sequence read_name="ERR262957.64807">CATTCACAGCTGGCATCGGCTGGGGATGTGGCTGATTGGCGCGTTTGTGATCGGTCATGTCTACATGGCGCTGCGTGAAGACATCATGTCCGACGACACGGTGATCTCCACCATGGTCAACGGCTACCGTAGCCACAAATTTGGCAAAAT</read_sequence>
				<read_sequence read_name="ERR262957.65682">GTCATCTTCAGTAAACACATTGCGGTAAGCTGTTTTGACGGCAACAGCCTGTTCGCGTGAGAAAGGGCCTTCGGGCAATAAACGTGATGTACAACCCGGCATATCTGTTGCTCCCTGAAAGTAAAAAGCCCCGGTCATGATGACCGGGGC</read_sequence>
				<read_sequence read_name="ERR262957.65516">ACGATACGCCGATCACGCCTAACGATCTCAATAGCGTTATTCCTTTCCGTCTGGATGCAGCTGCGGCAGCCAATGTCACACTTCGCGCCTGGCCTATCAGTATTACCGGTCAAAAACCCACCGAAGGGCCGTTTAGCGCGCTGGGGTATT</read_sequence>
				<read_sequence read_name="ERR262957.65404">AACCTGGTCTTTATTGCCATCCTCGCCGAAAAACTACCGCCGAAGCAGCGCGACCGCGCACGGGTTACCGGGCTGCTGCTGGCGATGTTAATGCGCCTGTTACTGCTGGCGTCAATCTCCTGGCTGGTCACCCTGACGCAACCGCTGTTC</read_sequence>
				<read_sequence read_name="ERR262957.66379">GATGTGTATAAGAGACAGGCTCCGCCCCAGTCGATCAGTTGCTCGCCGGGTAAATCCATCATCGGCGCATCGCTGGGTAATGAAATGCGCCATAAGGTACCTGGTAACGAGAAGAACGGCAGTTGTTGTTCACGCAATTGCTGCCAGAAC</read_sequence>
				<read_sequence read_name="ERR262957.66583">CCCGATCGAAGATATGCCTTACGATGAAAACGGTACGCCGGTAGACATCGTACTGAACCCGCTGGGCGTACCGTCTCGTATGAACATCGGTCAGATCCTCGAAACCCACCTGGGTATGGCTGCGAAAGGTATCGGCGACAAGATCAACGC</read_sequence>
				<read_sequence read_name="ERR262957.66458">TAACACCACCGGGCGTTTCTGCCAGTGACGTTCAAGAAAATCGGGCCAGTTAAGAGTGAGTTGGTATTCCATGTTAAGCATCCACAGGCTGGTATCTGCAACCGATTATAACGGATGCTTAACGTAATGCGTGAAGTATGGACATCTGTC</read_sequence>
				<read_sequence read_name="ERR262957.66605">GTGACTCGCCGCTGCGGGTAACGCGTTTTGGACGAATCGGCGCATACAGTTCGTTTTCAATCTGCAGCACGTTGCTATTGATTTGCAGCCTCTTACCGTCTTTCTCAATACCAATCTTCGCGTACTCTTCCGATGGCGTTTTGATTGCCT</read_sequence>
				<read_sequence read_name="ERR262957.67110">CACTATTACCATCAGTGGTTTGCCTCTTCGACCGTTCCGACGGGCGGGGATCATGCTGATTTTTTAAGTTGGCTGGGAAAGTGGACCACGGCAGATAAACAACCCGTTTGCTGGTCAGTGACCCAACGCTGGCAAACTGTCGCGCTGGGG</read_sequence>
				<read_sequence read_name="ERR262957.67281">CTGCATGCGCGCGTTAAAGTGCGTATCACCGAGTATGAAAAAGATGCAAACGGTGAATTAGTAGCGAAAACCAGCCTGAAAGACACGACTGTTGGCCGTGCCATTCTGTGGATGATTGTACCGAAAGGTCTGCCTTACTCCATCGTCAAC</read_sequence>
				<read_sequence read_name="ERR262957.71300">AGTGATACTGAAGGGCAGACCGGTTTCCAGTGAACCCAGCCAGCCCCAACCCCGGGCGCGGAAGTCGTTATTGTCCGTTGACGCTTTCATGCTGTGGCGGGTTCCCAGGGCCACAATGTCAGCCCACAGTCCGGAGGCGTTGTGTATCAG</read_sequence>
				<read_sequence read_name="ERR262957.71995">AGAGACAGGCAATAAGCTGAATATGTCGGTTTGTGAGATTACGCCGTAGCGACTGTTCAGCCGGAGCCTGATCATCGGCAACGACTTTTACCTGATCTACCATGTTTTTTTCTTCCTGTACCTGTCCGTGTTGTTCAGGCTCTACGGCCT</read_sequence>
				<read_sequence read_name="ERR262957.72562">GATTTCGCCACTTCGGCACTGAAGAGGTATGCGGAAAACGTTGTGAATTATACCTGTCACGCACCACCATGCAAGCGCCAGCTTGCTCGCACCTCGCTAAGTGCTGAAATTTTCAGCATTGCATACCGCGATGTGTAACCTTTGTCACAC</read_sequence>
				<read_sequence read_name="ERR262957.73212">CACATTGATGAGCACGTCAGACGATATCCATAACACGACAGCCACTGGCAAATGCCCGTTCCATCAGGGCGGTCACGACCAGAGCGCGGGGGCGGGCACAACCACTCGCGACTGGTGGCCAAATCAACTCCGTGTTGACCTGTTAAACCA</read_sequence>
				<read_sequence read_name="ERR262957.73799">GATATTCCGGCCTGTTCAATATGCAAGGAAATACGATGTAACGCATTCCCGGAATTACATATCTTTCTTAATTTTGTCCCATTCGCCTTTAACTTTATCTTTAAAGCTGGCTTTTTTATCCTGAGTACAAGCCTGAACGATAGCTGGGGT</read_sequence>
				<read_sequence read_name="ERR262957.74867">GGTCGATTTTGTAGTATTGCATCAAATGTAAAAATAATGGGTGGAAATCATCCTTTGAATCGTTTTACTACTCACATGATGACTTATAACGGTGAATTTGATAAGTTTGCTATGAGTGAATTTGAACGTAGCTGGACATTGAAACCATTC</read_sequence>
				<read_sequence read_name="ERR262957.75583">AACCGGCGATTGCGGCATGTCATAAACAGAGTGAAGAGTGTTATGAAGTGCCGATTCAGCAGAAACGAGATTTCGATATCAACGAACAACGGCGACAGACTTTTCTGCAATCACAAAAACTCAGCCGTAAATTGCAGGATGACTGGGTAA</read_sequence>
				<read_sequence read_name="ERR262957.74924">AAAGGACATCGCTCAAAGGATAAAAGGTACTCCGGGGATAACAGGCTGATCCCTCCCAAGAGCTCATATCGACGGAGGGGTTTGGCACCTCGATGTCGGCACGTCACATCCTGGGGCTGGAGAAGGTCCCAAGGGTTGGGCTGTTCGCCC</read_sequence>
				<read_sequence read_name="ERR262957.76285">ATCTGAGGTCGAGATCCCTTTGCCATCTTCCTGCCAGGCACCTTCCACCTGATTGGCAGCTGTTGCGCCACCCCAAAGAAATGTTTCTGGAAATGCTTTCATAATTAACTCCTTTTATCGTTAGCGAATGATGGATAACAGCTGTCTCTT</read_sequence>
				<read_sequence read_name="ERR262957.76650">TTCCTTCGAAAAAATAAGGCAATACTGCAGGCTGGTCAACCCAGTCAGCAATGTTGATAACCCCCGCCATATCTTCAGTCACCAGCAACGCTCGCCATTCACCCTCAATTTTCACCGCTTCACCAAAAACGATCTTCGGCACGATGACAC</read_sequence>
				<read_sequence read_name="ERR262957.77097">GCATCTCTTCGTGATAAGCAGCCAGCGACATTGCCATCGAGTTGATACCGTTTTTCAGCATATCCAGCTCGCCGAGCATAAATCCTTCCACCCGGCTGTCGAGTTGCCCGCGACGGATGCGGTCGACGGTATTCACCATGTTGCGAATCG</read_sequence>
				<read_sequence read_name="ERR262957.78204">CATGCAAACGGCGGAAATTGAAGCGTTGCTGATTTTGCTCTGGGGTCAGTGGGGGTATCAGCGCCTGATTATCAATGTCATCAATCACCAGCCGGGCCTAGTGCTTCGTCGCAAGCATGTCATCCAAACGCTGATTCACGTAGACCGGTT</read_sequence>
				<read_sequence read_name="ERR262957.78442">TCGATATGCAGCCAGCCTTGCTGATAGTTCTCAACAAAGTGCGACAGGAAGCCCGCCGCCGTGCTCGCGCCTGCCGGATACGCCGCGCTTCCGGTATTGTTCAGTTCGGCAAAGTTAGACGGCAGCTGGCTGCGGTGGAATTCCGCCAGC</read_sequence>
				<read_sequence read_name="ERR262957.78629">CTTATCACCCTCGCTACCGGACTCAACAACACTGGTTTTATTAGCTGGTTTGGCAAACTGTTAGCAGGCAGCTTAAGCGGTTATTCGCCAACGATGGTGATGGTGGCGTTGATTGTGGTGTTTTATCTGCTGCGCTACTTTTTCGCCAGC</read_sequence>
				<read_sequence read_name="ERR262957.80768">GTGTACGGTACGCTGATGGCACTGGCGCTGTATACCATCTGGTTGCTGGCGACGATGGGTAACATCCCGCGTCCGGAGTTTATCGGTATTGCAGAGAAGGGCGGTAATATTGATGTGCTGGTACAGGCATTAAGCCTGTCTCTTATACAC</read_sequence>
				<read_sequence read_name="ERR262957.81816">GGTCACACGTATATTCTTGTGATACAGCGGTTCGAGGTGATGCGCAGCCAGATTTGCGTCGATGTGCGGACGTGCGCCATAGACCACCACCAGACGGATGCCGAGGCTGTGCAATAACCAGATATCATAAACGATACTGGAGAAATTCTC</read_sequence>
				<read_sequence read_name="ERR262957.83144">GTATCTATCTGGTCTGGTCTTTAAATGGCTGAAAGCGAACGGCGGTGTAGCTGAAATGGATAAAATCAATCAGCAAAAAGCAGAACTGCTATATGGGGTGATTGATAACAGCGATTTCTACCGCAATGACGTGGCGAAAGCTAACCGTTC</read_sequence>
				<read_sequence read_name="ERR262957.83245">GCCCTCTTCGGCACCAGGCAGATTTTGTTTACCCGGTTGCTCTGGTGTTCCTGTTTCGCAAAGTTCGGCATCAGCGGTACGTTGCAAAAAGGCTTTAATCTGCAGGCTATTCTCTTCCGGTAACACCGAACAGGTGGCATAGACCAGGGT</read_sequence>
				<read_sequence read_name="ERR262957.83694">TCGATGAATTAGCCTCAGGCTTTGCGGCGCAGGGCGTTGTTGAGGGCAGCGGCGTGATGTTGCGGGCGTGGAATACGCCGCAAACGCTGCTCGCCTGGCTGGCGTTACTGCAATGCGGGGCGCGGGTGTTGCCCGTGAACCCTCAGCTGC</read_sequence>
				<read_sequence read_name="ERR262957.84646">GTACTACCTGCGTGAGCGTACTGGTAAGGCTGCTCGTATCAAAGAGCGTCTTAACTAAGATTTCGCTTAAGCGACATCCTGTTAAGAAGGGCTGGCCAATTGGCTGGCCCTTTTTTTATCTGTTTGCTCGTGTTTTAAGGGGTAGTAATC</read_sequence>
				<read_sequence read_name="ERR262957.84721">GTATGGCTGTTCGCCATTTAAAGTGGTACGCGAGCTGGGTTTAGAACGTCGTGAGACAGTTCGGTCCCTATCTGCCGTGGGCGCTGGAGAACTGAGGGGGGCTGCTCCTAGTACGAGAGGACCGGAGTGGACGCATCACTGGTGTTCGGG</read_sequence>
				<read_sequence read_name="ERR262957.85658">GGATATTAATGGTGGGAATACGCCGTTTCGGATAGATGCCGCAGCGTAATGTGCCGCCACAGTCGATTACCGCGACACCAATTTCCGCCTCCGCGGGTTCACCTTCTTTAAATCCGTCGATAGCTTGCCAGCCAGTAAGCTGTGCCAGTT</read_sequence>
				<read_sequence read_name="ERR262957.86555">CTACGCCATTATCTTCCGCACCTTTCAGTATTGTGTTGCTGTTGGTTAACAAGTCAGAACTTGATAAATACACCTGCATTTTCCGTGATGTTTGATTTTGTTGACCTAATAAATTTTTACAACGCAGAATAATATCCCCTTGTTTACTAT</read_sequence>
				<read_sequence read_name="ERR262957.86367">TAGTGCGCATCCACGGACGCGGGGTGGAGCAGCCTGGTAGCTCGTCGGGCTCATAACCCGAAGGTCGTCGGTTCAAATCCGGCCCCCGCAACCAATTAAAATTTGATGAAGTAAAGCAGTACGGTGACGCGGGGTGGAGCAGCCTGGTAG</read_sequence>
				<read_sequence read_name="ERR262957.86910">GTTGCTCCCAGCCGTCTGCACGAAAAATGACATGCCATTTATCATCCTCACGCCAGATGTTTCGGCACAGGCTATCGTGATAAACCTCAACGCTGGTGGGGATCAGCGATTTCATCCACAAGTCGAAAGCATGGCGATTAATATTGATAT</read_sequence>
				<read_sequence read_name="ERR262957.87172">GCATTGAAGGCAGTTCGCTGGATGTACCGGAGAATATCGTTCATAGCGGTAAAACCTGGTTTGTGGAAGCGAAACTGAAACAGGGCATTGAGAGCGCGACCCAGAAGAAAATCGTCAAGATGATCAAAGACAGCAAACTGAAAGTGCAGG</read_sequence>
				<read_sequence read_name="ERR262957.87423">AAATAGAAGGGAACTTTTTAAGATTATTGCGGAATGGTGAAATAAGCACCTAACATCAAGCAATAATAATTCAAGGTTAAAATCAATAACTTATTCTTAAGTATTTGACAGCACTGAATGTCAAAACAAAACCTTCACTCGCAACTAGAA</read_sequence>
				<read_sequence read_name="ERR262957.87825">GTAGAAATGAGCGCCAGCACGCGCAGTAACGGCCAGAAGTACAGGCTTAACCAGGAAAGCCATTGATCGCTTGTCACCTGCATCATTGTACGGCCTACCCGATGATATACGGCAGGTTAGTGAACAAGGTGCGGACGTAATCCAGCAACA</read_sequence>
				<read_sequence read_name="ERR262957.88111">GCGTTCCACGGAGGTCTGTCGCTCTGCGGCCAGCGTTTTAATCGTTACATCTGTCATGCTGTTCCTTCCTGCTACAGTTTATTACGCTTCGTCACCGAACCAGCAAATATTACGGGCAGCCATAATCAGTGCTCCGGCTTTTTCGTCGGT</read_sequence>
				<read_sequence read_name="ERR262957.88154">AAGAGACAGGCTGATTATCGTCGGTATTTTGATGACCATCTTCCAGCTCAGCAGCATTTCACCAAACGCGACCAAAGAGTTCGGTCTGGTTTCTTCCGTCTCGGTCATCTTTACACTGGTGCCATATCTTTACACCTGTGCGGCGTTACT</read_sequence>
				<read_sequence read_name="ERR262957.89234">CCGCCAGACGCAAAGTGCTGTTGGAAAACAACAAACTGCTGGAAGAGCAGCGGCTGACCCAGCGTACCCAGTTTGATCTGGAGATGATGAACGAGCTGGGCTACTGTTCGGGGATTGAAAACTACTCGCGCTTCCTCTCCGGTCGTGGAC</read_sequence>
				<read_sequence read_name="ERR262957.89882">ACTGAGTCCCAGCATACCGTCATCCTGACAGGCAGCGCCTTGCCAATATTAAAACTGGCTAAAAAACCGCCTACGTGCTGGCTCCATTTTCCCACACTGCTCTGACTGGGTTCAGTCGGATCCAGTCGCCGGAAAAAGCTCTCCCGGATA</read_sequence>
				<read_sequence read_name="ERR262957.89795">GGCCGAGCGCTATCAACTCTTCACGGCTGATGGTCTGTTTCATGCCGCCCATCGAATAAACCTTCACTAATATTTGTGCTGATTTTTCTGCGGTGTCGATTAAACCGAAGGTTTCATCCAGTGTCGGTCCGGAACCGAACACACCGTGGA</read_sequence>
				<read_sequence read_name="ERR262957.90533">CTTGCTGATGAAACCCGTCTGGGCATCGTTTTACTGCTCAGCGAACTGGGAGAGTTATGCGTCTGCGATCTCTGCACTGCTCTCGACCAGTCGCAGCCCAAGATCTCCCGCCACCTGGCATTGCTGCGTGAAAGCGGGCTATTGCTGGAC</read_sequence>
				<read_sequence read_name="ERR262957.90646">CCCAGAAGCAGGCCTACATTCTGCAAAACGAAGATAAACGTATTGTGTTCGTGATCCCGTGGATGGACGAATTTTCCATCATCGGCACCACCGACGTAGAGTATAAAGGCGATCCGAAAGCGGTGAAGATTGAAGAGAGTGAAATCAACC</read_sequence>
				<read_sequence read_name="ERR262957.93048">CTTCTTGTTCATCTCCTCGAGCATGGCGATGTGTTTCACCTGCTCCGGCTTGTTGAACTCCAGCACCGCGTCCGTGCCGTCAAAGCCGTTGTTTTTGCTGGCAAACGGCAGACCGTTCCAGGCGCTAAAGTTTTCCAGTTGGATCCAGCC</read_sequence>
				<read_sequence read_name="ERR262957.93286">GTTATTGGCCTCACACCAGAACAGATCAACGATCGCTTTAATATTACGGGCGAGGAAGGTGCCGCCTGGCTGTTTGCCGGTTCCCCTTCTGACGGCCTGATGGGCGGGGGATTTCTCTATACCAACAAGGATTCCATATCCTTGGGGCTG</read_sequence>
				<read_sequence read_name="ERR262957.91246">CGACGGTTGTCCCGGTTTAAGCGTGTAGGCTGGTTTTCCAGGCAAATCCGGAAAATCAAGGCAGAGGCGTGATGACGAGGCACTACGGTGCTGAAGCAACAAATGCCCTGCTTCCAGGAAAAGCCTCTAAGCATCAGGTAACATCAAATC</read_sequence>
				<read_sequence read_name="ERR262957.93563">GTATTGGCCTTTTTGATTACCGGCATTTTCTTCGCGCCGTAGATCAGGTCCGCGTTGGAGCAAATCTTCGCTACCGCCGCGACCACTTCCGAGGTCAGCCCTTTGCGGGTAAAGGCAATGTCGTCCACGCTGGTTTCATCGCTCAGCACA</read_sequence>
				<read_sequence read_name="ERR262957.93662">GACCAACCACTGGGTCGACATCAAGAACGCCAACCTCGTCGTGGTGATGGGCGGTAACGCCGCTGAAGCTCACCCGGTCGGGTTCCGCTGGGCGATGGAAGCCAAAATTCACAACGGCGCGAAGCTGATTGTGATCGATCCTCGCTTTAC</read_sequence>
				<read_sequence read_name="ERR262957.94677">CTTCAATGATGCCGGAATCGACCATGGTTTCGAACGCCAGTTCAACGCCCGCTTTTACCATCGCGATCATCAGTACGCCTTTATCGAAGTACTCCTGCTCGCCGATTTTGCCTTCATACTGCGGCGCGGTTTCAAACGCGGTTTTGCCTG</read_sequence>
				<read_sequence read_name="ERR262957.96791">TCGTGCAATTGCCCTACCGGGTTATCTACCGCCTCGGTTGTGGATTAGGAAAACTGGCGTTACGTTTTATGAAACGACGCGCAAAAATTGTGCATCGCAACCTGGAACTGTGCTTCCCGGAAATGAGCGAACAAGAACGCCGTAAAATGG</read_sequence>
				<read_sequence read_name="ERR262957.97132">TATAAACGCTCGGATCAAATTCCGGCAGTTCAATCGCGATATTAATTGGCGTTACCGGATAAGCGCCAACCAGATGAACTTCGGTATGGTTGACTTGTTCTGCCAGTTCGATCGTCTCTTTGACCAGTTTTTCATTGAGCGCATTATGAT</read_sequence>
				<read_sequence read_name="ERR262957.98322">TTTAAAGCAAGGAGGGATCTAAAAACCAGGGGTATATAGCGATAAGAAATCACCAACCAGTATAAAACACTATTTCCGTGAAAAAGACATGGCTAATCATGCGAACAAAAAATCACCAACCGTTGTAAAATCTAACGCCCGTATTTTGAC</read_sequence>
				<read_sequence read_name="ERR262957.97771">GATAGAGACCGAACTGTCTCACGACGTTCTGAACCCAGCTCGCGTGCCACTTTAATGGGCGAACAGCCCAACCCTTGGGACCTTCTCCAGCCCCAGGATGTGACGAGCCGACATCGAGGTGCCAAACCCCTCCGTCGATATGAGCTCTTG</read_sequence>
				<read_sequence read_name="ERR262957.98620">GTAAACAGCCATAATTCCTTGTAGGCCGTAATAACCAAAACGTTCCCATAACTCAATCGAGAAGATGAGATAGAACGCCTTCGGTTGTTTGAAAGCGTTCAAACTGACGCTTTCAGTTGGTTTTTGGTTTGCAGTGGACACTTTTACCTC</read_sequence>
				<read_sequence read_name="ERR262957.99019">ACCGTAGCAGTGGTGCCCGCAGGCCAGATGTTCTCTTGCTGGTTGTCGCGACGAATACGAACCGGAGCACGTTGCGCCAAACGCACCCATTCAAGGTTAGAGTCGATGGTCGCCATCCCTTTGTCGGCCCGCGTGCTGCTGGCGTTGGAG</read_sequence>
				<read_sequence read_name="ERR262957.98471">GTGGTGCTGTCCGGCGTCATTCTGCGCATCCGGATATTAAACGGGCGCGGCGGCAGGTTATCCACCACCACCGAGGCCAGATACTGCGAGGTGGTTTTGCCCTTAATGGTGATGTCTTTTTCCGTCACCCAGCAACCGTTACGCTGGATC</read_sequence>
				<read_sequence read_name="ERR262957.99564">TGGATTAATGCTAAACGAACGCCAGTTAAAGATTGTCGATCTGCTGGAGCAACAGCCGCGCACGCCTGGAGAGCTGGCGCAACAGACTGGCGTTTCAGGCAGGACCATCCTGCGTGATATTGACTATCTCAACTTCACCCTTAACGGCAA</read_sequence>
				<read_sequence read_name="ERR262957.100123">GAGTTATCCAGCGCATGGGCGATGGCAAAACCTAAACGCGCCTGATCTTCAACCGGTGCGCGGTAAGTCCACGCCGCGATATCATCCAGACGGGTGTCATCAACGTTGGTAACAAACAGCGGATGCTTCGCACGTTGACCGATGTTGAGG</read_sequence>
				<read_sequence read_name="ERR262957.100160">TTCCATGGTTAACGCATCTGCTGCCAGTCTGTTCAGTCGTTCGACGTCAACATGGTCAAGTCCCCAGGCGTCGGAGCCTTCCAGCTCGCGCATGCAGGCGCTTAAGCGCAAATAGCCGCCAGGCTTCAGCAGGTCGGTTGCCATAGTAAT</read_sequence>
				<read_sequence read_name="ERR262957.100746">CTGCATGAGAGGTTCAGTGTATCCATGAGCTTTAATGCTGCCTTACGATCATCCAGGAAATACTGAAGGCCAAATATGGCAAAGAGCGCTTTTTCATGTGGTGCCATGTCTTTCCAGGACGTTAAAGGTTTACCCAACTGGGCCATGAAA</read_sequence>
				<read_sequence read_name="ERR262957.100743">GGGCAGACTGGCGTTTCAGGTTAACCAGTAACAACAGTTCACGTTGTAATGTGCGCAACAAAATAACCGGCTCGCTGCCTTCCAGACGCAGTTGCTGAAGAATATGCAACGCGCGCTTACTTTTTCCCATCAACAAAGCATCAACCCAAT</read_sequence>
				<read_sequence read_name="ERR262957.101249">TCATCGGCATTAACAATCAGTAAGCGTTCCATAATCAGCCTCGGTTAATGTGCTTTTTTAAGCTCTGCGATGCAGTCGGCAAAATTTGGCAGCCATTTCTCGTGCGCCAGAATCATCTCGCGTGCCAGCAGCTCAGCATCGCGATCGGAA</read_sequence>
				<read_sequence read_name="ERR262957.101353">AGTGACAACGGTCTGGCATAACGGCTGGCTAACCACTCCGGTGCATACTTAAAGGTGTGCGCGCCGTTGGCTAACTTCGTTAACTCGCCTACCCGCTGGTTGTTCATCCAAGTGACAAGTTTAGGCATTACCACTCCAGATCTTGCTGTT</read_sequence>
				<read_sequence read_name="ERR262957.101825">GACGAGCACGGCTGGGACGATGACGGCGTGTTTAACTTCGAAGGCGGCTGCTACGCAAAAACTATCAAGCTGTCGAAAGAAGCGGAACCTGAAATCTACAACGCTATCCGTCGCGATGCGCTGCTGGAAAACGTCACCGTGCGTGAAGAT</read_sequence>
				<read_sequence read_name="ERR262957.103463">GCCCACTCCAGCAAATAAAACAGGATAAAGGTCATAACCCCTGAAAACGATCCGGATAATATTATCCCTGCGAGAATCATAGCATCTGTTTTAGGCGTTTTGATACCAAACTGTTTGATACTGAGCCAAATTGAGATTAATGCCAGAGCG</read_sequence>
				<read_sequence read_name="ERR262957.103956">TTCTTCGATAAATCGCTCGACCAGCGCCAGCCCTAATCCCGATCCGCCGCCGGTAATAAAAATGGACTCGTTATGCAGATCGCTCATGGCTGCGCCTCCGGTAAGTCGATGAAAATGTCACCACCTTCAACGTGTACTGGATAAGTGGTG</read_sequence>
				<read_sequence read_name="ERR262957.104743">CAGCTCTTCGTTGAGCTGCATGCGACGCCAGCGGTTACGCAGAGCAATCGCCACAGAACGCTTGGCGTTGTCCTGGCCGATGATGTGCTTATCCAGTTCGCTGACGATTTCGCGTGGGGTCATTTCAGACATGGGAGATCCTTACGCTTT</read_sequence>
				<read_sequence read_name="ERR262957.104540">GGCTCGGAGATGTGTATAAGAGACAGAAGATACCCCGCGCTCAGCGTGGACTGATGTTCAGACGCCCATGCAGGCGCACCGGATACGGCCAGACAAATGGCTGCGGACAAAATTGCTGCACAAACTTTACGCATAATTACCTCTCGCTTT</read_sequence>
				<read_sequence read_name="ERR262957.105375">CCTTTACCCAGAGCACGACCGGCAGAGGGGCGGGAAGGGTTTTTCATGTAAGCAGTCGCTGCATCTATTTGCTTCTGATCCCATGTCAGTGCCGCAGGTGTGTCCGCTGTACCTGCGCCGTGGTAAATCTGTCTCTTATACACATCTCCG</read_sequence>
				<read_sequence read_name="ERR262957.105057">CATCTCCTTCCAGGGCATCCTGGGCTACATCTTCTATCCGATTGCATGGGTGATGGGTGTTCCTTCCAGTGAAGCACTGCAAGTGGGCAGTATCATGGCGACCAAACTGGTTTCCAACGAGTTCGTTGCGATGATGGATCTGCAGAAAAT</read_sequence>
				<read_sequence read_name="ERR262957.105603">ACTTTAGGTCGCGGTGGTCCGGTGGTCTGGTTGAGTGAAGCCGATGCCAAAGATCTGGGTATCGCCGATAACGACTGGATTGAAGTATTCAACAGCAACGGTGCTCTGACTGCCCGTGCTGTTGTCAGCCAGCGTGTTCCGGCAGGGATG</read_sequence>
				<read_sequence read_name="ERR262957.105835">GCGGAGAAGTTATCCTGCGCCAGCAGTTCGTTACATTCGTTCCAGATTTCATCGGCAGTTGACGGAGAAAGCAATTTGCCAGTGATACCAAACGGACGACGCAGTTCGAGGTGCGTCCAGTGGTATAACGGGTTGCCGATAGTGTGCGGA</read_sequence>
				<read_sequence read_name="ERR262957.106603">CTATCGTGGTCAGGGGCGCATCATGGCCGACAGTAGCGGTAGTGGCATTTCCGAACATGGTATCGCCCATTTCCATAATCTGCTGGCGCAGGTGTTTAAGGACTAATGACATCGGCGGCGGTATTTTCCGCCGCTGGGCTGATTTTTGAT</read_sequence>
				<read_sequence read_name="ERR262957.106884">TCACTGGCTTTTTGCTGTTTGGCCTCAGTCTTGTTCTCTTCTCAAGCGGAATAGAGCTATTCGGGGAAAAGATTGTCGCCAGCTGGATTGCCTTGACGATAATTGTCACCAGCATCGGGTTACTGCTTCTCTATATTCTCCATGCACGAC</read_sequence>
				<read_sequence read_name="ERR262957.107923">ATTATCCTCATGCGAACGGTCGCAAGAGTACACCAAAAAACTGTGTTTGTACGCTGAAAACAATGAAAAAAGGGCCCGCAGGCCCTTTGTTCGAGATCAATCGAGATTAGAACTGGTAAACCAGGCCAAGAGCTACGATGTTATCAGTGT</read_sequence>
				<read_sequence read_name="ERR262957.108392">ATCTGTACCGGGCCGTCGACAGCCGGGGCCGCACTGTCGATTTTTATCTCTCCTCCCGTCGTAACAGCAAAGCTGCATACCGGTTTCTGGGTAAAATCCTCAACAACGTGAAGAAGTGGCAGATCCCGCGATTCATCAACACGGATAAAG</read_sequence>
				<read_sequence read_name="ERR262957.108277">GTGCGGTGCCCGTGGTCGACGAGGACCAACAGTATGTCGGCATCATTTCGAAAGGAATGCTGCTGCGCGCTTTAGATCGTGAGGGGGTAAATAATGGCTGATCAAAATAATCCGTGGGATACCACGCCAGCGGCGGACAGTGCCGTGCAA</read_sequence>
				<read_sequence read_name="ERR262957.108548">TAACCAGGGGATCACCGCAACAATGCCTGTGGTGGTGGTAGCAGAACACTTCGGAGCGGATGATGAACGGCTGGCGCGTGCGCTGATGCTTTCTCATTTGAGCGCAATTTACATCCATAACCAGTTACCGCGTTTGTCTGCACTTTGTGC</read_sequence>
				<read_sequence read_name="ERR262957.109289">CTCAACGATGTCAACCAGACGCAAGTGAGTACGGATTTCGTACTGATCGCGCGCGTCTTTGTTGACGTGCGGGGAGATCAGAACAGTGAAGCGCTCTTTGCGTGTCGGCAGCGGGATCGGACCACGGACCTGCGCACCAGTGCGCTTGGC</read_sequence>
				<read_sequence read_name="ERR262957.109308">TTATAGTGTGTGTCAGATCTCGTTTTCCTTAACCATGTTACATAGAATGTGCACGGAAATTTAACCTGCCTCATATTTGGAGCAAATATGGACCGCGTCCTTCATTTTGTACTGGCACTTGCCGTTGTTGCGATTCTCGCACTGCTGGTA</read_sequence>
				<read_sequence read_name="ERR262957.110480">CGTTTGGCGACATCATCCGTGCCGGACCGCCCATCAGCGGGCCTGGTACCTGTAGCCCGGCCACCGTCATTGAGACATTTTCTGTCAGGCGGTTGCTGTAAATAAGCTTAACATCGTCGCCCTTCCAGACGCGGATAGTCGGCCCCAGGT</read_sequence>
				<read_sequence read_name="ERR262957.110427">GAAACCGCAGGTTAATGTTGACAGCTTCAGCCTCGAACAGGCTGTCTAACGCGCCAACTTAAGTGCAGTCTTCGGTACACAGCTACAGCAAAGAATGGTGCCATCATCGCCCATTGCTGATTTTTTCAGCGGCGTGACTTCGCCTTCTAA</read_sequence>
				<read_sequence read_name="ERR262957.110869">CACTTGCACCCTGCGAAAAAACAGAATAAAAATACACTAATTTCGAATAATCATGCAAAGAGGTGTGCCGTGGTAAAGGAACGTAAAACCGAGTTGGTCGAGGGATTCCGCCATTCGGTTCCCTATATCCTGTCTCTTATACACATCTCC</read_sequence>
			</reads>
		</organism>
		<organism>
			<relativeAmount count="195">0.0269183799065</relativeAmount>
			<taxonomy taxon_id="566546">Bacteria; Proteobacteria; Gammaproteobacteria; Enterobacteriales; Enterobacteriaceae; Escherichia.</taxonomy>
			<organismName>Escherichia coli W</organismName>
			<genus>Escherichia</genus>
			<species>coli</species>
			<strain>W</strain>
			<reads>
				<read_sequence read_name="ERR262957.79">CAGTGCGATTCGTCTCGCGGGGCTGGCGAAAGAAGCAGGCTTGCCGGATGGTGTTTTGAACGTGGTGACAGGTTTTGGTCATGAAGCGGGGCAGGCGCTGTCGCGTCATAACGATATCGACGCCATTGCCTTTACCGGTTCGACCCGTAC</read_sequence>
				<read_sequence read_name="ERR262957.470">TGCGTCGCGCCAATGACCTCGCCGGTCTTAACAATTTGCACATTCCCGTCGCTCATCAAGTTTTTCGCATCAGATCCCATGATTTATTCCTTTGCTGCATCTGTGTGCCTTTATTGCTACCTAAGTGTAAAGGCTACGGAGGATTTATCC</read_sequence>
				<read_sequence read_name="ERR262957.2384">AGGTTATCGCCTAACGTGACTGGAGATACTTCGTCCGGTGTGACTTTTTTGGTGGGATACGTCGTATGCGCGGGTGCGCAATTGTAATAAAACTTTGCCGGAGTGGCGGTATCAATACTGGCAAAGACAACTTCTTTTGCACCTTTACCC</read_sequence>
				<read_sequence read_name="ERR262957.4247">CGCCGAGTTGCATCGCCAGTTGGCGCTCAGCGGGCAACTTCATGCCCGCTTCCAGGTTTTTTTCATCAATCAGCGCCCGCACACGATCGGCAACCTCGTCTGACAGGCGTCTGGGTAAAACAATCATTAAGGAATCATCCACGTTAAGAC</read_sequence>
				<read_sequence read_name="ERR262957.3978">TGACCACCGTTGAAGGGGCCGGCCCGCGTCATATGGTATTCCATCCAAACGAACAATATGCGTATTGCGTCAATGAGTTAAACAGCTCAGTGGATGTCTGGGAACTGAAAGATCCGCACGGTAATATCGAATGTGTCCAGACGCTGGATA</read_sequence>
				<read_sequence read_name="ERR262957.6018">GAGACAGGTCCCGGTACCCAGCGTTAGTACGTCTGGCGTCAGCTGTAAAATTGTCCAGCCGTTTTCCAGCACATCGTTTTGCTGCACCCGTCGCCATTTCTTTTGCCCGTCTTTTATTACACCGATGATGCGCTCGCCTCGCCCTACCAT</read_sequence>
				<read_sequence read_name="ERR262957.6330">ATGTGTATAAGAGACAGTGCAGGAACTGTCGAAAGAAGGCTTTTCTGCGCTGGCTTCGACCATAGAAACACTGGCCGCCGCCGAGCGCCTGACCGCCCATAAAAATGCCGTTACTTTGCGTGTTAACGCCCTTAAGGAGCAAGCATGAGC</read_sequence>
				<read_sequence read_name="ERR262957.6879">CGCTTTACCGACGCAGGCGGCACGCAGGAAGTCTGCGGTCAAACCGTCAGCGGCGCACTGACCATCTTCCAGGCGCAATTGAGTTGCCCGACCACTCACGGTTTTTCTGAAAGCGCCACGCGTTTCCTTTCGCAAGGTAAAATGCCTGCG</read_sequence>
				<read_sequence read_name="ERR262957.8154">AAGCATCACCGTACCGACAAATGCGCAACCGATGGCAATGACACCGCCAATAACGCTGGCCCAGACGGTGAAATCAATTCCCGTTGACGGGATGGTTTGCATGAAGGTGAAAATACTTGGCAAACCAAAGGAGTAGACTTTCGTTTGCGC</read_sequence>
				<read_sequence read_name="ERR262957.8236">GGCATATTGCTGTAATCGACAGAAAAAACAGTCGCCACAAGCAATGACAAACGGAATTACCACCCGGTCGCCTTTTTGCAAATTTTTTACGTCCTTTCCGGTTTCAACGACTTCCCCCAGAAATTCATGACCAAAAATATCGCCATGTTT</read_sequence>
				<read_sequence read_name="ERR262957.10283">CAATCGTGCTCTGGCGCTTCAGAATGAGAATCATGAGGCCGGTAATAAATACATCCCTTACGGGAAAATGGCTTCCTGGTTGGTTGAGTGGAAAAATGCCACTGAAACGCAATGGCTTAAAGATTCGCCCTCACAGCCATTGCAACAGTC</read_sequence>
				<read_sequence read_name="ERR262957.11738">CTGTTCCGATCCAGGCTGCCTGAAAGCGTGCCCGGCGGAAGGTGCAATTATTCAGTATGCCAACGGTATCGTCGACTTCCAGTCCGAGCAGTGCATTGGCTGCGGTTATTGCATTGCGGGCTGTCCGTTCGACATTCCGCGCCTCAACCC</read_sequence>
				<read_sequence read_name="ERR262957.12029">CTTTCTTGCGCTTTTTTCAGCTCGCGACGCAGGCCAACGCGAGGGAAACCGAGGGTGTGATTAAGAATTGTCATTATATGCCCCTTATGGAATTTTTAGTATTTAGCCGTCCAGATGTTTACACATCCATAATTGGCGGTTACTGTATAT</read_sequence>
				<read_sequence read_name="ERR262957.11892">CTTTTGTTAACTCCTTTTTATAGATGCGGGAGGTAATTCCTCACCCCGGTGCCGATTTTGAGGCATCCTGATTTAACTTAGCACCCGCAACTTAACTACAGGAAAACAAAGAGATAAATGTCTAATCCTGATGCAAATTGAGCCAATTTT</read_sequence>
				<read_sequence read_name="ERR262957.12772">TGGTGATTCTGAAAAGATAAAGTATGCATGCTCCGTGATAAATCATATTGATTTTAGCCGCGATCAATCTAAAGATTTTAGCTGCGATCAATCTAAAATTAAAATAGCTGAGACCTTATTTTTCAATCTCGATAAAGAACACTATAAAAA</read_sequence>
				<read_sequence read_name="ERR262957.12803">CCTGGGATCTGCTGACCTCCGGCGAATCGGAATATCAGGTGCATAAATCCCTGCCGGTGCAGACTGAAATCAACGGTAATCGCTTTACCAGTAAGGCGCATATCAACGGTTCGACCACGCTCTACACCACCTATTCCCATCTGCTAACCG</read_sequence>
				<read_sequence read_name="ERR262957.13049">CGCCTGGCTTGCCGCGAGGATATAGCTTATCCGCCGCCAGTTATTGGAATAACTCAACTGATAATCCTTACTGCTGCCGCTACGCCCCCAGTAATCTCGCCATAACGTACTTAAGGACACAGACCCCCAGCCTTCTGGCAATGACTGGCT</read_sequence>
				<read_sequence read_name="ERR262957.13729">CTTTGATAAGCTCAATATCCGCCGTTGAACTAGGGCCGCTAATGATGTTAATGCAGGACGGCATTCGTTCACCGGCCTGCGCTTTCTGATGCAATTTTTCTGCGAGTTGCGCTACACGCGGCAAGATCTGTCTCTTATACACATCTCCGA</read_sequence>
				<read_sequence read_name="ERR262957.14572">GACTTTATTGACAGAATTAACATTCACATATCTTGATTTTAATGTCCATGATGTTGTTTGCGTGAGAACATTCTCAGCATTAAGGAATTTTTTTAACGGAATCCTTGGTTTCTTTTTCGAGTCCGAATTTACAATATCATGCATATAGAC</read_sequence>
				<read_sequence read_name="ERR262957.15738">CTATCAACACTTCCGCGAAATTTGTGAAATCTGTGCCGCTTATGACGTTTCGCTGTCGCTGGGCGACGGTCTGCGCCCCGGTTCTATTCAGGACGCCAACGATGAAGCGCAGTTTGCCGAGCTGCATACGCTGGGCGAACTGACCAAAAT</read_sequence>
				<read_sequence read_name="ERR262957.16741">GAGCGGGCGTCATTCCAGATGATCTGCGAGCAGTCAAACGGTAAAAAAGGTGAATTGGTTTTCGCGCTCCAGGTTCCGGAAGTGCGAATATTACACATTCCCGTACCGCTAATACGCAATGTATCGCCTACCCGCACGCCAGCGTCAGCC</read_sequence>
				<read_sequence read_name="ERR262957.17407">ATCAGGCATCCAGCCAGCAAATAAATGGCAACGCTATGCCAGTTCCCGGCAAAGTAAGTGATGAGTGCAGCGGCAATAAAAGGTGTAAATCCACCGCCAACCACACTGGCAACCTGATAACCGACTCCAGCACCACTGTAGCGATAACTG</read_sequence>
				<read_sequence read_name="ERR262957.17448">GTAATGCCCTGTTTTTCAATCGCTTTTACTGGAGCAGGAAGTTCCTCTGCGAAGGCGATTGCAGGAAGCAGAGCCAGTAAAAGTATCTTTTTTAACATTAATTTGTCCTTTTCAGTCAGTGCAAAAGTCGAGTAACTGTCTCTTATACAC</read_sequence>
				<read_sequence read_name="ERR262957.20234">ACCATGTCGATCACTATACCTGTATCCCACCTTACTGGCTGACAACCCCACTATGCCGCTGGTCTGTAAATCCCTCATATCTCTCCTCGCGCGCAATTTAAAGAACCGTTATTTCTCAAGAATTTTCAGGGACTAAAATGAACCTGTCTC</read_sequence>
				<read_sequence read_name="ERR262957.21110">TCATAGAGCGTCGCATTGCAGGTTATGCTATTGACGTTGCTGATAAAATCCCAGGTCATGTCATCGGCAAATCCGGGCGTTTCATCCTGTTCGTTCAGGTAATGCCAGTACTGGGAAAAGTGCGTGATATCGGCATACAGCCATTTATCC</read_sequence>
				<read_sequence read_name="ERR262957.21332">CGGCAAGCCATCATCTGTTCAATTAACGGTAACGTGACACCAGAAATCACTTCGCAACGGGAGTGTTTGTGGCTTAATAATGAAGCCACGCGGTACGGTGGCGCTCCGGCTATATCGGTTAAGAAGATGACACCCTCACCAGAGTCCGCT</read_sequence>
				<read_sequence read_name="ERR262957.21398">CGCTACAACAACTGCTGGACAGTAATCTGCGTCAGCGGGTGATGGAAGCCATCGAAACGTTGCCGGAGCGCGAAAAACTGGTATTAACCCTCTATTACCAGGAAGAGCTGAATCTCAAAGAGATTGGCGCGGTGCTGGAGGTCGGGGAAT</read_sequence>
				<read_sequence read_name="ERR262957.22265">TGGCTGCGCTGGTGACACTGGTCTGTTTCGCACTGGCTGGCGTATGGGTGATGTACGGTATCGATGGTTATGTCGTGAAATCGACAATGGACCATTACGCAGCCTCTAACCCACTGAATAAAGAAGTGGTTCGTGAAGCTGGCGCATGGC</read_sequence>
				<read_sequence read_name="ERR262957.22705">CTTCTGTATGAGTCATACAGAAAGAACAGGATTTTAAATGAATAAGAAATCGTTATGGAAGCTAATTCTGATATTAGCGATCCCATGTATTATTGGTTTTATGCCAGCTCCGGCAGGATTAAGCGAACTGGCGTGGGTGCTTTTCTGTCT</read_sequence>
				<read_sequence read_name="ERR262957.23186">GTCAGGGTTGATTTTGCCTGTACCGTACATAAAACTGGTTGATAATAAAAGGCTTTACCCGAAACAGGCGGAACGGGACGCAGAGTAGGTGGAGCGACTTCCTCCGTTTCACCAAAGTTATCTTCAGCCAGCTGACGGAAAGCGATCAGT</read_sequence>
				<read_sequence read_name="ERR262957.23227">AAATACCGTACTGCGTATGAGAGTCAGCCAGCCGCCACTTCAGGGTTGTGCCGCGATCGCCAACGGGTAATACGCCGCGCGGGCAGAGCTGGCAGCCTTTATCATCACAAGTCATATCTGGCTGGCAGGTAAACTCCTGATGATTCTCTT</read_sequence>
				<read_sequence read_name="ERR262957.24584">TGAAATTCTTTTCCGGCGTAATAGGCTTTTTAGCGCCGTACATCACGTCAAAAAGGTTACGGGTGTAGTCCGGATCATTGCTCAGAATAATACCGACAGCTTCGTCTTTTCTTTCCTGAGGAAGACTGTCGCGAATAAGCTGAACCAGTC</read_sequence>
				<read_sequence read_name="ERR262957.24356">GGATAGGGGATGATTTAACGAATGGATGCACTACAAACTCAAACTGTTAATAGTACAACCGCGCCGCAGCCCAACTACATTCCGGGGCTGATTGCGGTGGTCGGGTGTGATGGCACCGGTAAATCCACACTGACCACCGACCTGGTGAAA</read_sequence>
				<read_sequence read_name="ERR262957.24864">ACATAGGCCAGGCGCTTACCGGCGAGGCACTGGGTGGATGGCCCTTCGATAATAATGTTCGGGTTCAGATCGAGATTAATGTGGAACCAGAAAGTTGAACCGCGATTCGGCTGGCTATGGAACGAAATATCGCCGCCCATTTCATTAACC</read_sequence>
				<read_sequence read_name="ERR262957.25594">CAATGAGTTGGATCTTGGCAAACGCGAGCCGGTTACCGAGGAAGAGAAACTCTTCGTAGCAGTATGCCGTGGCGAACGTGAGCCAGTGACAGAAGCAGAACGCGTGTGGTCCAAGTATATGACGCGTATTAAGCGTCCAAAACGTTTTCA</read_sequence>
				<read_sequence read_name="ERR262957.25961">GCATCGCCTTCCGGCAGGAAGAAGGTCACACCCAGCGCACGACCGCGCGGGATAATCGTCACTTTGTGCACCGGATCGTGCTCCGGCACCAGGCGACCAATAATCGCGTGGCCCGCTTCATGATAAGCAGTAGACTCTTTCTGCGCTTCC</read_sequence>
				<read_sequence read_name="ERR262957.25589">GGATTATGATTGCCCGCAAAAGGCGGACCAGGACAATCCATAGCCGATATCCAATCGGAATTTACGGGAGCATAGTAATGACAGATATTGCGCAGTTGCTTGGCAAAGACGCCGACAACCTTTTACAGCACCGTTGTATGACAATTCCTT</read_sequence>
				<read_sequence read_name="ERR262957.25856">GTTAAATACCGACTTGCGTCAGGAGCGTGAACAGCTGGGCCGCTTTATGCAGATGGTGGTTGAGCATAAACATAAAATCGGTTTCCAGGGCACGTTGCTTATCGAACCGAAACCGCAAGAACCGACCAAACATCAATATGATTACGATGC</read_sequence>
				<read_sequence read_name="ERR262957.27648">ATGGCGTCGACAACGACGCGACTCTGGAAAATTTAGGCAAGCAAGCCGTGGTTGCAGCTGCTGCAGGCGCAGACTTCATCGCCCCTTCCGCCGCGATGGACGGCCAGGTACAGGCGATTCGTCAGGCGCTGGACGCTGCAGGCTTTAAAG</read_sequence>
				<read_sequence read_name="ERR262957.28584">TTATACCGCACCGCTGTACCTCTCTGAAATTGCGCCGGAAAAAATTCGCGGCAGTATGATCTCGATGTATCAGTTGATGATCACTATCGGGATCCTCGGTGCTTATCTTTCTGATACCGCCTTCAGCTACACCGGTGCATGGCGCTGGAT</read_sequence>
				<read_sequence read_name="ERR262957.29173">TCCACAGACGCTGGCGGCGTGGACGTTGTAGCCGGGTCTGTAGTTGTCGACGTATTTAACGGAACACTCTGCCCCTGCTCGCTATTACTGCTCAGTTCCGCCGAAGATTGATCGGCCATAGTGGTGATCTCTTCCTGCTGAGCTTTGTGG</read_sequence>
				<read_sequence read_name="ERR262957.29238">GTGGCATCGGGCTGTTTATCAAATACCACCAGACTGTTTGCAGAAGAGATCATGGTCATCGCGAGTTTACCAGGCCACAGTAACTTAACCTTCACCCCGTCATAAAAACCAAAACAGTCATCCCAGGGACCGGCTTGAGGAGAGATACGA</read_sequence>
				<read_sequence read_name="ERR262957.29608">AGACAGGCGTAATACGCGCCTGCGGGAAGCGTTGCGCCAGTGCCACAATAGACTCGGCCTCTTCTTCCCCGGCCAGTACACCGCCTTTCAGTTTGAAATCGTTGAAGCCATATTTTTCATACGCCGCTTCCGCCAGGCGCACCACCGCAT</read_sequence>
				<read_sequence read_name="ERR262957.29696">GGTCATATAGAGAGATTTGTCTTTCACATCGATGGAACGGTCAAGCAAGAAGACCGGGATTTCGGCATCTTTCGCCTCTTTTAATACCGGCTCCCAACCCGTCGCTACCACTGGAGCGATAAAGATCGCATCCACCCCTTGTGCAACGAA</read_sequence>
				<read_sequence read_name="ERR262957.30425">CAGTTATCTTACCCTTGCTTAGCAAAATAGCTGTTTCTTTATACAGTAAGTCCTGTTTCGGACTTCTCACTCCCCATTTGATCAACTGAAGCTGAACCCGTTTTTTTCTGCATGCCTCAATCGTCAAAATTCTTCGCCACCAGCCAGCCG</read_sequence>
				<read_sequence read_name="ERR262957.31152">GGGATAATGTGAGGTTATTACCCTCAAATAATATGAGATAAATAGTGCTGCAACATTGCATTTTTGCCCCGATTTATCCATGATCGAATTGTGACATTTGTCATACAACGAATAGGTTTTGTACCTGTCTCTTATACACATCTCCGAGCC</read_sequence>
				<read_sequence read_name="ERR262957.32422">CCCGTACACCACCCAGATCGAACCGCACGACTACATTGCCGAATTGTTTGATTGCGTTGCGCGCTTCAACACCATTCTGATCGACTTTGACCGTGACGTCTGGGGTTATATCGCCCTTAACCACTTCAAACAGAAAACCATTGCTGGTGA</read_sequence>
				<read_sequence read_name="ERR262957.32142">GTCTCAGAGTTCCCGAAGGCACCAATCCATCTCTGGAATGTTCTCTGGATGTCAAGAGTAGGTAAGGTTCTTCGCGTTGCATCGAATTAAACCACATGCTCCACCGCTTGTGCGGGCCCCCGTCAATTCATTTGAGTTTTAACCTTGCGG</read_sequence>
				<read_sequence read_name="ERR262957.35160">AGATTGATCATTAGCGATCATCTCGATCTGTTAGCCAATCACGACTTCCGCACTTTAATGCGCGTCACGCGTCTGAAAGAAGATGTGCTGAAAGAAGCCGTCAATCTGATCCAGTCGCTCGATCCGCGCCCCGGGCAGTCGATCCAGACT</read_sequence>
				<read_sequence read_name="ERR262957.35103">AAATTGAAGAAGAAAGTACGCCTGAAATCGCCGCTTAATGCTTTGCGGGCCGACGAGAAATGTCGGCCCGCATTATTCAGGCACTTTCGCGAATGGGTTCGATTTCATTCAGCGTATCAATTAACGGTTGCGGCTTACCAATAAGATAAC</read_sequence>
				<read_sequence read_name="ERR262957.34860">ACACCCACATCAATTCAGAAATTATCACCTGATGCCCGTACGGCGTGGTGTAACGAGACAATGCAAACGGCGCGACTTTAATCACCTGCCAGGGAGCGAAAAAGCGTTCATCTGACCACGGCCACAGCCAGCCAACGCCCTTACCGCCAG</read_sequence>
				<read_sequence read_name="ERR262957.35761">TCTGCGAAACGGGGCTGGTGGTAACGCCATTCCTGCCTGGTGATTCGCTGCTGTTTGTTGCTGGTGCATTGGCGTCGCTGGAAACTAACGATCTCAATGTCCATATGATGGTGGTGCTTATGTTGATTGCCGCTATTGTCGGTGATGCAG</read_sequence>
				<read_sequence read_name="ERR262957.36192">AGTCACCGGAGAGATTCCACACCGAGATGACCTCTAACTCTTCTTCCAGCGTCGCGATAAATAGCGTGGGCGGCAGTTTTAGCCTTTTCTGAGTCACCAGATGACCAATCAGATTTTCCTGCACCCGACGGAAGTCGTCTTCACTCCAGG</read_sequence>
				<read_sequence read_name="ERR262957.36943">ACGCCCCGTGGTGCAAAGATAAAGATGACCGAAGATAAAAAAGAGGCTTATAAATGCCAGAGCAAAATGCGCCTGCAATAACCAGTATCTTACGCCAGGAAACACATCTCCCACGGCTTGCGGATAGAGACACAACAGCCCCGTCAATAG</read_sequence>
				<read_sequence read_name="ERR262957.37595">TATACCCGGATATCATGGGGTAGTCGTTATGTCCCTGCTCCAGGGCGCGGCGGATGTAGTCCAGCAGAAGCTCGTTTGAACCATCACGCTGAACAGTACCGAAAACATCCCTGAGACTGGTATGGCCCAGCATCGAGGACACTTCGGGAA</read_sequence>
				<read_sequence read_name="ERR262957.37596">CCTGACGGAAAACGGTAATGTCTATATTAACTATGCCGTTTCCCAGCAGCCTCCGGGCGGCAACAACTTCGCCCTTGCGCAGTCTGGCAGCGGTAACAGTGCCAACCGCACCGATTTTAAACCGCAAAAAGCCAACACCAGCGAGATTGG</read_sequence>
				<read_sequence read_name="ERR262957.38441">CCGCTTTAGTATCAGTTTTATCCGTAAACATCCGGGGCTGTTTATCGGTATGTACGTTGCTTTTTTTGCCACCCTGGCGGTGATGTTGCAGTCCGAAACGCTGTCAGGCTCTGTCTGGCTACTGGTTGTATTATTTATCCTGCTTAATGG</read_sequence>
				<read_sequence read_name="ERR262957.38689">GGTTCACGTAGTGCCGCCATGGAAGAGGTAGTAGGCGCTTTACAGGAGAATGGGACATGGTAGGTTGGCTGGCCGAACATGTTGGCAAATATTATTCCGGCTTTAACGTCTTTTCCTATCTGACGTGTCACGCCATCGTCAGCCGGCTGA</read_sequence>
				<read_sequence read_name="ERR262957.39111">TGAAAGCATTGCGCGCCGAAACCAATATTCAGTATGAAGGGCGTCAGGGTGGGACGCTGCAACTGTTCCGTACCGAACAACAGTATGAAAATGCGACCCGCGATATCGCCGTGCTGGAAGATGCCGGCGTACCGTATCAGCTGCTGGAAT</read_sequence>
				<read_sequence read_name="ERR262957.39085">GCTGAAAAGGTGCGTACAGCAGCAAAGGCGAGCCTTGCAGCACATAAGCCATTGTCAGCACCGACAACGCTGAAGGCGGGTCCGTTGTTGAGTTCTGAAAAACTGATTGCGATTGGTGCTTCAACGGGTGGAACTGAGGCAATTCGTCAC</read_sequence>
				<read_sequence read_name="ERR262957.39874">TTGCCGAACGTTCACCGAAACACAAGGAGAGTTTAATGACAATTGCGGAAAGATTGCGGCAGGAGGGGGAACAATCCAAAGCCCTGCATATAGCCAAAATAATGCTTGAATCCGGAGTCCCTCTTACAGACATCATGCGCTTTACTGGGG</read_sequence>
				<read_sequence read_name="ERR262957.41410">ACGGTAACCCAGGTATTCGGTGTGCAGCGTACTTCATGAGTTCCACTGGTTTCGATCTGGCAGCTAAAACCGTTCTTTTCGAGCAGGTCAGTCAGTGGCAGCAAATCATGAATGCAAGGCTCACCACCCGTAATCACCACATGCCGCGCG</read_sequence>
				<read_sequence read_name="ERR262957.39438">GGGAGACACACGGCGGGTGCTAACGTCCGTCGTGAAGAGGGAAACAACCCAGACCGCCAGCTAAGGTCCCAAAGTCATGGTTAAGTGGGAAACGATGTGGGAAGGCCCAGACAGCCAGGATGTTGGCTTAGAAGCAGCCATCATTTAAAG</read_sequence>
				<read_sequence read_name="ERR262957.42501">ATGAGGAAGTAATCACCGCCATTCAAAAAGCGTTAGAAGTGGGTTATCGCTCGATTGATACCGCCGCGGCCTACAAGAACGAAGAAGGTGTCGGCAAAGCCCTGAAAAATGCCTCAGTCAACAGAGAAGAACTGTTCATCACCACTAAGC</read_sequence>
				<read_sequence read_name="ERR262957.44098">CTGCGCGATAACTCAACGTGGAGTTATAACAGTGGGAGTAGCAATTCATCTAACAGCAATAAATGGCAGCATATCAATACGTCGGCTGAACGTGACATTATTCCCTTACGCTCACGGTTAACGGTAGGTGATAGTTATACCGATGGCGAT</read_sequence>
				<read_sequence read_name="ERR262957.45650">ATTGGCTTTGTTTTGCCCAAGATCGATATCAGTAGCCAGATCGAGATACCATGCGTTGCCAGGTTCTGCCGCCAGTAACGGTTGCAGCGTTTTACGCGCCTCGTCGTATTTATTGGCTTCCATCGCCTGTAAAGCACGACCATATTGCGC</read_sequence>
				<read_sequence read_name="ERR262957.45957">AGCACACTAATCTGGTCGAGATCGAAAAAATATAACCCACGACAACCATAAATTCTGGCATGACATTTTGTTTGAAAAGCAATAAGTGAGTAATGATGAAAATCCATACCACAGAGGCGCTCATGAAGGCTGAAATCAGCCGTAGAGGTC</read_sequence>
				<read_sequence read_name="ERR262957.46315">GGGGTACTACCTGTATGGTGCACCTGCTAATGGTAATACTTTGCAAGGGCAACTTTTCCTGCGCCCACTGCGTGAAGCTGTGTCAGCCTTACCTGGTTTTGAATTCGGCGATATAGCTGCCGAAAATCTTTCCCGCACGCTGGATGAAGT</read_sequence>
				<read_sequence read_name="ERR262957.46623">CATAAAGATATCGTCAAAAACCGGCGCGCTTACCGCCTCATCTTTCTGCTCCGCCAACGACGCATATTCCACGAGTGTTGCCTCATAATCGGGAACATTGCCTACCATTGGCAGATGATCGCGGGTGGCACAACGCACACCGCAGCGCGC</read_sequence>
				<read_sequence read_name="ERR262957.46747">GTCAATACGCCGCAACGTCGGGTCGAGGGTGGCAAACAACTGGTCTGCCGCGTAGACCCGCGCTTCGGTGATGCGATTGAAAAGGGTAGATTTACCGGCGTTGGTATATCCCACCAGCGAAACAGTAGGAACGTCGGCTTTGATACGCGA</read_sequence>
				<read_sequence read_name="ERR262957.46701">CAGCATTGCCGGACCATGTTCTGCATACCAGTCACACAAATTCGCCGATTTCGCCACTTCAGCGCGCGCCTGATTGATTGGTTTGCCCATTTCACGGGTGATCATTTGCGCCATTTCTTCGCTACGGGCGCGCAGAGCCTTACCGATACC</read_sequence>
				<read_sequence read_name="ERR262957.46854">TATGATAGGTGGAATGAAAGACCAGCAGGTTGCAAATATTCGTCTTGATGATAATCAACCCTTACCGGGGCAGTATGACATCGATATTTATGTCAATAAGCAATGGCGCGGGAAATATGAGATTATTGTTAAAGACAACCCGCAAGAAAC</read_sequence>
				<read_sequence read_name="ERR262957.46848">GTATTGTCTGCGGCACTCTTCGGTTGCAACATTCGGCGCGTTATTTTTTAACGTCTTTGCCGGAAACGCTGTTTTTAGCACCGGTTAACCACAGCGTGGAATATAACTGGCTGAGGGAGGCGATCCCGTTTTTACAACAGGAATCCAGAT</read_sequence>
				<read_sequence read_name="ERR262957.47783">AAATACTCCACGTTGGGGATGATCAACCAACTGCAAAACAGCCTGACGGTAACGGAGAACGGCAAAGACGCAGGCGTACTGAGCCTGACTTATACCGGTGAAGATCGCGAACAGATCCGCGACATTCTTAACAGCATCGCCCGTAACTAT</read_sequence>
				<read_sequence read_name="ERR262957.48450">ACAGACGCTCCTCTGCAACGACGACAAACGCCATCAGATCAGCGATTTCTTCACGCTTCATTCAGTATCTCCATGCAATCTATTAATCATTTAAATGATAGGTCTAATCATGATTTTGGGTCTAATCAACTTAATGATCAATATCTATAG</read_sequence>
				<read_sequence read_name="ERR262957.48521">GCCAGAAGATATCGATTGAGAGGATTTGAATGACTGACAAAATGCAAAGTTTAGCTTTAGCCCCAGTTGGCAACCTGGATTCCTACATCCGGGCAGCTAACGCGTGGCCGATGTTGTCGGCTGACGAGGAGCGGGCGCTGGCTGAAAAGC</read_sequence>
				<read_sequence read_name="ERR262957.48610">ACAGCAAGAAATGCTGAATGCCGTTGGTGCACAATCGTTAAACGCGCTGACCGGCCAGATTGTGCCGAAAGATATTCAGCTTGCGACCCCGCCGCAGGTTGGCGCACCGGCGACCGAATACGCCGCACTGGCAGAACTCAAGGCTATTGC</read_sequence>
				<read_sequence read_name="ERR262957.49202">CCGTTGGACCAATGAAAGCGGGTAAACAATTTACCGACGATCTGATTGCCCGTAATCTGCTTAAAGACGTGACCCGCGTGGTGGTTGACGTGTACGGCTCGCTCTCTCTGACCGGTAAAGGCCACCACACTGATATCGCCATTATTATGG</read_sequence>
				<read_sequence read_name="ERR262957.49515">GGCCCAAACCAGGGCGGCTGGCCAGGCAACAAGTGCGTTCATAACGCTGTTTTAACCGGGGCAGACGCTCTGCTACCCACGTTTCTGGCAAATTAAGCGCCGAGGCGAGTTGCGCACGGGGAGTGAAAGTATTCAGTAATAACAGCGCCA</read_sequence>
				<read_sequence read_name="ERR262957.49853">TGATGAGCGCCATAGATTCCCAACTTCCCTCATCTTCTGGGCAAGACCGCCCAACTGATGAGGTTGACCGCATATTATCACCAGGAAAGCTGATCATACTCGGTCTGCAACACGTCCTTGTCATGTACGCAGGTGCAGTCGCTGTTCCTC</read_sequence>
				<read_sequence read_name="ERR262957.50584">AAACATCGGGTTTTGCAGCAAGATGGCAAGACCCACCACAATCCCGGCGAAGGGAAACAGCAGCACTGGCGTGAACATCGCGCCGCCAAAGCGTTGAATTTGACTGAGCATTTCCACATCCTCTTTTCTCAATTCTGTAAGTAGGAAGCC</read_sequence>
				<read_sequence read_name="ERR262957.51482">TAGTTGGAGCGAGGCATGCCTGTTTTATAAATTCGCCCAGCCAGTCGTTGTTTCGCTTCAATAATGTCATCAATAGCAACCGGCAGATCGTATGTAATATGCATTATAAAACCTCTTCGCCTGAATTAAATATGTAGGTAACCGTAACCG</read_sequence>
				<read_sequence read_name="ERR262957.51468">TCTTCAGCGTATTAAGAAGCTGGTCTCCGTCCCATTTCAGTGATTGCGGAATATCGCCCTGAACCATCGAAACCTGAATGGTTTTCTCCGGTTGCGGGGTAAACCATTGGATGTAACGCAGCGGGAAGGGAAGGGCAAACAGCACGACGG</read_sequence>
				<read_sequence read_name="ERR262957.51742">CAAACGAACTGACCAAAGCCGGTATTAAGCACAACGTCCTGAACGCCAAATTCCACGCCAACGAAGCGGCGATTGTTGCTCAGGCAGGTTATCCGGCTGCGGTGACTATCGCGACCAATATGGCGGGGGGGGGGGCAGAAATTTTGGTCG</read_sequence>
				<read_sequence read_name="ERR262957.52081">AGAGTACGGTATTGATATCCTGAAAGTGCAGGAGATCCGTGGCTACGATCAGGTAACACGGATTGCGAACACGCCAGCGTTTATCAAAGGCGTCACGAATCTGCGCGGCGTTATTGTGCCGATTGTTGACTTACGAATTAAGTTCAGCCA</read_sequence>
				<read_sequence read_name="ERR262957.52979">CTCTTAATCAGTTCACCGCGGTTCAGGACCTTAACAGCCATGATATCCCCAGTCAGGTATTCGGTTGGGAAACGGCGATCCCTTTTCTTCCCTGGACTATTGTTCCTTACTGGAGTCTGGATCTTTTATATGGATTTTCGCTGTTCGTTT</read_sequence>
				<read_sequence read_name="ERR262957.55031">ATTGCCACACCCACCAACGCAATAACTGCGTAAACCATGATTGAGAAATCCACAACGCCTCCTGACGCAACAACTTACCCGCACAAAATAGAATTGTGCTGTACAAACGTCCAGTTGGAAAGGCATTTCCTGCGAGGCGCTACGCAAAAA</read_sequence>
				<read_sequence read_name="ERR262957.55398">CTGAGCACGTACCGTCTCTGCCTGTTCCGCGCCTCTGAACGAACCGCACTGCACCATCCAGCGGCGTTCGTCTTTTTTCTCCGCCGTCGGTTTTGGCGCGTCAGCGGCACGAGCAACCGGCGCAGCTTGCTGCGGCTTCGACTGCGCGGT</read_sequence>
				<read_sequence read_name="ERR262957.55870">CCAGTCAGTAACGTAACCGTTGACCAGCATCCCGGCAGCCCCAAACAGGAAAGGGATAGCCGCCATCACCCCTGTGCTTTTTAAATCCAGGTTATAGGCTGTTGGCAGGTAACAGGAAGCCAGGCCAGATACAGCCACGCAGTGTAGTTG</read_sequence>
				<read_sequence read_name="ERR262957.55704">GTGCCTGAGTATCTGGTACGAAACGCAGACCGCTTTCGAAAATGCGCACACGGTTCTGCTGACGGTTCTGGTTGTACACCACGGTTGCCAGCAGGCCGGTCCACAGAGAAAGACGCATTGCTGACATTTCAACAGAGATCGGGCTTGGCA</read_sequence>
				<read_sequence read_name="ERR262957.56016">GGCTGCATCAGCGTTGATTTAAGCGCCATCAAACCAATGATTGCGCTGCCGTTCCACCCGAGCAACGTGTATGAAATCGACACACTGAACCAGAACCTGACCGACATTCTGCGTGAGATTGAAATTGAGTCCGAACGCGTGGCGCACGGT</read_sequence>
				<read_sequence read_name="ERR262957.56046">TAATCGTAAAAATTGATCGCGGAAATATTCGCCCAGCAGAATTCGCGGTAAAAACTGACGATCGTGCAAGGTTTCTTTTTTAACGCCATAACGCTGGAGATGGCTGGCTTCTTGCTTTTGTAGCCATTCGAGATACGTACAATTAATCGG</read_sequence>
				<read_sequence read_name="ERR262957.56490">GCGTTGCGCATCAGGCGCTGGAAGAAGAATTGGCCGAGTGGCTGGGCTATTCGCGGGCACTGCTATTTATCTCTGGTTTTGCCGCTAATCAGGCGGTCATTGCCGCGATGATGGCAAAAGAGGACCGCATTGTCGCTGACCGGCTTAGCC</read_sequence>
				<read_sequence read_name="ERR262957.56784">GTCGGCAAGTACCCGATGCGCGAACTGGATGAAAAAATCCCACTGCGCCACGGTGTTGTTGGTCAGGAAACTTGCGGACCCGGCGGAATAGCGTACGGCATGCGTTCCATTGGCGGCATCCTGGAACTGGTGGATTATATGGAAAAATAT</read_sequence>
				<read_sequence read_name="ERR262957.58515">ACAACGATGCTGGTATTAGCAACGATCGTATTCTGATCAAACTGGCTTCTACCTGGCAGGGTATCCGTGCTGCAGAACAGCTGGAAAAAGAAGGCATCAACTGTAACCTGACCCTGCTGTTCTCCTTCGCTCAGGCTCGTGCTTGTGCGG</read_sequence>
				<read_sequence read_name="ERR262957.59479">AGATTTGCAGCGCAACGACATAGTAAATAGCGCGCGGTTGTGATGCGTGTTTATTCATAATAATTCCACAATTGACGGCAACGTCACGTAATAGTTGCGCGGCGTGCTTGTGTTTCCTTAAAGTTAAAACTTTGATACAGATCTGATTAT</read_sequence>
				<read_sequence read_name="ERR262957.59820">CGATATTCTGCTTAATCACGCCTGGAGTTTGTTCAACCATAGCGAACTGTCGCTGCTGGAAGAGTCGCTTAAGGCCCTGCCGTGGGACAGTTTGCTGGAAAATCCGCAGTTGGTGTTATTGCAGGCGTGGCTGATGCAAAGCCAGCATCG</read_sequence>
				<read_sequence read_name="ERR262957.60111">GGCGTGGGGCGTGGCACAGGAAGCTATTGCCATTGGCGCGAAAACCCTCTGGATGCAACTGGGGGTGATTAATGAGCAAGCGGCAGTACTGGCACGGGATGCCGGGTTGAATGTGGTGATGGATCGCTGCCCGGCTATTGAGATCCCTCG</read_sequence>
				<read_sequence read_name="ERR262957.60623">GTCGAGCACCTGTCTCTATTCCGACATCATTTTGCCGACGGCGACCTGGTACGAAAAAGACGACATGAATACTTCGGATATGCATCCGTTTATTCACCCGCTGTCTGCGGCGGTCGATCCGGCCTGGGAAGCGAAAAGCGACTGGGAAAT</read_sequence>
				<read_sequence read_name="ERR262957.61418">CCATAAAACGGCTGTTTCTCATTGCGTGCATCCGGTGAAAGCGTACCCGGCGCACTTTGCGTTTTTTGTGCATGAGCGACCGGACAACTTCCCGCCAGCGCCAGCGCACCAATGCCTTTCAGTAAACGTCGGCGTGACGGTTCATTCACG</read_sequence>
				<read_sequence read_name="ERR262957.61599">GGACCGTTCATCACTGGCATTAAGCGCCGCCCGGGTTAGCGGTATTCCCATTGCCATCACCCAGCGAGTAAAAGGCTGCTGACGAGCCAGATTAAACTGATGCCATAACTGCGCACTTTTACTTTTCGCGATCCCCGGCGTGTTCTGTAA</read_sequence>
				<read_sequence read_name="ERR262957.61651">ATACCATGCATCAGCACGGTAAAAATCAGCGCCACGTTAACGAAAATATTCAGCGGGCGCGGGAAGGGATGCACCAGACTGAGGATTAAAAATCCCCAAACGCAGAGCATTAACAAACGACCAATATTAATCAGCATCACTTTCTCCTTG</read_sequence>
				<read_sequence read_name="ERR262957.62404">AATGGGTGCCTGCGACTATATTCTCAAAACGACGCCCCCTGCTGTTTTGCTAGCGCGTTTACGTTTGCATCTGCGTCAGAATGAGCAAGCCACACTGAGCAAAGGTCTTCAGGAAACGTCTCTGACTCCCTACAAAGCCCTGCATTTCGG</read_sequence>
				<read_sequence read_name="ERR262957.62736">TAACCAGCTGCACGAAGGCTTTCCAGCGCCTTTTGGTGCACGCCTTCTACCAGCAGAAACTTAATCTTGTCTTTCTCCAGCGATACCTTTGCCATTTACCCAATCCTGTCTTTTGAAATGTTGTGTGCGGATTTGCGTCCGCCTTTCAAC</read_sequence>
				<read_sequence read_name="ERR262957.62919">CCCTGGCATGGCGGCGCTGGCGCAAGGGCAATTCCAGCAAGCGACTAATGGCAGTTCGGTGCTGTTCATCGAAAGCGTTGACGGCAGCGATTTCAAAGATGTGTTCCTCGCGCAAATTCGACCAAAAGGTAATGCCTGTCTCTTATACAC</read_sequence>
				<read_sequence read_name="ERR262957.63736">TTCTGCTTCTGGCAGGGGAATTAATCGGTCGCGGCGTATTCTATGGTTTGCATATGACCGTGGGGATGGCCGTCGCAAGCTAATCAGTAACAACCGGGGTTTCGGCCCCGGTTCTCTTTTATTTCTGCTTCGTTAACGTGTCATAACTGG</read_sequence>
				<read_sequence read_name="ERR262957.63885">CAATCCCAGCTCATCAAACAATGCCAGCGGCGACTGTGCCTGCAATTCGGCGACGGTTTTCCCCTCAACGGCAGTCAACAACACCGCCAACAGGCCGCGCACAATGCGCCCTTCGCTGTCGCCAAAGAAGTGCATTTTACCGTTTTCAGT</read_sequence>
				<read_sequence read_name="ERR262957.64286">GTAAAAGCAGGCGAATGGACCGCGAGCATAGGCCCGGACTGGTACGGCACTGACGTTCACCATAAAACACTGGGCATTGTCGGGATGGGACGGATCGGTATGGCGCTGGCACAACGTGCGCACTTTGGCTTCAACATGCCCATCCTCTAT</read_sequence>
				<read_sequence read_name="ERR262957.64502">GTGCCAGGATGGTGGCATCCGGGAAGTATTTACGTACTGCGCGAGCAGATTTACCGCCCTGAGTAGCAACCACGATCAGCGGAGCATCCAGTTTTTCAGCAGTTTCAACGGCACCACGGCATACCGCTTCGGTAATGCGCAGTTTACGGT</read_sequence>
				<read_sequence read_name="ERR262957.64398">AATGCCGCATATGAACTGACCAGCACATACACCCCCGCAGGCCAGTTACAGAGCCAGCACCTGAACAGCCTGGTGTATGACCGTGACTACGGGTGGAATGACAACGGCGACCTGGTGCGCATCAGCGGTCCGCGACAGACGCGGGAATAC</read_sequence>
				<read_sequence read_name="ERR262957.64807">CATTCACAGCTGGCATCGGCTGGGGATGTGGCTGATTGGCGCGTTTGTGATCGGTCATGTCTACATGGCGCTGCGTGAAGACATCATGTCCGACGACACGGTGATCTCCACCATGGTCAACGGCTACCGTAGCCACAAATTTGGCAAAAT</read_sequence>
				<read_sequence read_name="ERR262957.65516">ACGATACGCCGATCACGCCTAACGATCTCAATAGCGTTATTCCTTTCCGTCTGGATGCAGCTGCGGCAGCCAATGTCACACTTCGCGCCTGGCCTATCAGTATTACCGGTCAAAAACCCACCGAAGGGCCGTTTAGCGCGCTGGGGTATT</read_sequence>
				<read_sequence read_name="ERR262957.65404">AACCTGGTCTTTATTGCCATCCTCGCCGAAAAACTACCGCCGAAGCAGCGCGACCGCGCACGGGTTACCGGGCTGCTGCTGGCGATGTTAATGCGCCTGTTACTGCTGGCGTCAATCTCCTGGCTGGTCACCCTGACGCAACCGCTGTTC</read_sequence>
				<read_sequence read_name="ERR262957.65126">CATTTGTTTTTCACTGGTGATTTCAGGTCCACGCTGGATGACGTTGACGTTTTTTGCGCTGATAAGTTTTCTGGCATTGAAAGAATATTGTACGCTTATATCCATACATTTTCCGCGGTGGTTATATTGGGTTATTCCTCTTAACTATTT</read_sequence>
				<read_sequence read_name="ERR262957.66379">GATGTGTATAAGAGACAGGCTCCGCCCCAGTCGATCAGTTGCTCGCCGGGTAAATCCATCATCGGCGCATCGCTGGGTAATGAAATGCGCCATAAGGTACCTGGTAACGAGAAGAACGGCAGTTGTTGTTCACGCAATTGCTGCCAGAAC</read_sequence>
				<read_sequence read_name="ERR262957.66583">CCCGATCGAAGATATGCCTTACGATGAAAACGGTACGCCGGTAGACATCGTACTGAACCCGCTGGGCGTACCGTCTCGTATGAACATCGGTCAGATCCTCGAAACCCACCTGGGTATGGCTGCGAAAGGTATCGGCGACAAGATCAACGC</read_sequence>
				<read_sequence read_name="ERR262957.66458">TAACACCACCGGGCGTTTCTGCCAGTGACGTTCAAGAAAATCGGGCCAGTTAAGAGTGAGTTGGTATTCCATGTTAAGCATCCACAGGCTGGTATCTGCAACCGATTATAACGGATGCTTAACGTAATGCGTGAAGTATGGACATCTGTC</read_sequence>
				<read_sequence read_name="ERR262957.66605">GTGACTCGCCGCTGCGGGTAACGCGTTTTGGACGAATCGGCGCATACAGTTCGTTTTCAATCTGCAGCACGTTGCTATTGATTTGCAGCCTCTTACCGTCTTTCTCAATACCAATCTTCGCGTACTCTTCCGATGGCGTTTTGATTGCCT</read_sequence>
				<read_sequence read_name="ERR262957.67110">CACTATTACCATCAGTGGTTTGCCTCTTCGACCGTTCCGACGGGCGGGGATCATGCTGATTTTTTAAGTTGGCTGGGAAAGTGGACCACGGCAGATAAACAACCCGTTTGCTGGTCAGTGACCCAACGCTGGCAAACTGTCGCGCTGGGG</read_sequence>
				<read_sequence read_name="ERR262957.67281">CTGCATGCGCGCGTTAAAGTGCGTATCACCGAGTATGAAAAAGATGCAAACGGTGAATTAGTAGCGAAAACCAGCCTGAAAGACACGACTGTTGGCCGTGCCATTCTGTGGATGATTGTACCGAAAGGTCTGCCTTACTCCATCGTCAAC</read_sequence>
				<read_sequence read_name="ERR262957.71995">AGAGACAGGCAATAAGCTGAATATGTCGGTTTGTGAGATTACGCCGTAGCGACTGTTCAGCCGGAGCCTGATCATCGGCAACGACTTTTACCTGATCTACCATGTTTTTTTCTTCCTGTACCTGTCCGTGTTGTTCAGGCTCTACGGCCT</read_sequence>
				<read_sequence read_name="ERR262957.72562">GATTTCGCCACTTCGGCACTGAAGAGGTATGCGGAAAACGTTGTGAATTATACCTGTCACGCACCACCATGCAAGCGCCAGCTTGCTCGCACCTCGCTAAGTGCTGAAATTTTCAGCATTGCATACCGCGATGTGTAACCTTTGTCACAC</read_sequence>
				<read_sequence read_name="ERR262957.73212">CACATTGATGAGCACGTCAGACGATATCCATAACACGACAGCCACTGGCAAATGCCCGTTCCATCAGGGCGGTCACGACCAGAGCGCGGGGGCGGGCACAACCACTCGCGACTGGTGGCCAAATCAACTCCGTGTTGACCTGTTAAACCA</read_sequence>
				<read_sequence read_name="ERR262957.73764">GCGGGCCAGTACCTTTTGAAAATTGCGCCAGTCCCGATAATCCAGTAACGGTGCCAATTCTCTAGCTGACCAAAATTCTTGCCCTTCAGTGCCATAATGCCGTATTTCTTCAAAAGGTTGATGATGTTCGTTCATTGCCCACTCCATGTG</read_sequence>
				<read_sequence read_name="ERR262957.73799">GATATTCCGGCCTGTTCAATATGCAAGGAAATACGATGTAACGCATTCCCGGAATTACATATCTTTCTTAATTTTGTCCCATTCGCCTTTAACTTTATCTTTAAAGCTGGCTTTTTTATCCTGAGTACAAGCCTGAACGATAGCTGGGGT</read_sequence>
				<read_sequence read_name="ERR262957.74551">GTACAGGACAAGCGATTGCGGCAACCGGCGTTGGTATTCGTATTTTTAACCAGTCCGATAATTCGCAGGTTAAACTTTATAACGACTCTGCTTATACCGCTATCGATGCTGAAGGCAAGGCTGAAATGAAGTTTATTGCACGCTATGTGG</read_sequence>
				<read_sequence read_name="ERR262957.75420">GAGCTCTAACGGTAAAAGCGAGAATGCCGCCGATCTCAGCGCAAAGATTACCGGCAGCGGTGACCTGGCATTCAGCAGCCAGAAGGATCAGACCGTATCGCTTTCTAACAAAGACAACGACTATACCGGTGTTACCGATCTGCGCAGTGG</read_sequence>
				<read_sequence read_name="ERR262957.75583">AACCGGCGATTGCGGCATGTCATAAACAGAGTGAAGAGTGTTATGAAGTGCCGATTCAGCAGAAACGAGATTTCGATATCAACGAACAACGGCGACAGACTTTTCTGCAATCACAAAAACTCAGCCGTAAATTGCAGGATGACTGGGTAA</read_sequence>
				<read_sequence read_name="ERR262957.74924">AAAGGACATCGCTCAAAGGATAAAAGGTACTCCGGGGATAACAGGCTGATCCCTCCCAAGAGCTCATATCGACGGAGGGGTTTGGCACCTCGATGTCGGCACGTCACATCCTGGGGCTGGAGAAGGTCCCAAGGGTTGGGCTGTTCGCCC</read_sequence>
				<read_sequence read_name="ERR262957.76285">ATCTGAGGTCGAGATCCCTTTGCCATCTTCCTGCCAGGCACCTTCCACCTGATTGGCAGCTGTTGCGCCACCCCAAAGAAATGTTTCTGGAAATGCTTTCATAATTAACTCCTTTTATCGTTAGCGAATGATGGATAACAGCTGTCTCTT</read_sequence>
				<read_sequence read_name="ERR262957.76650">TTCCTTCGAAAAAATAAGGCAATACTGCAGGCTGGTCAACCCAGTCAGCAATGTTGATAACCCCCGCCATATCTTCAGTCACCAGCAACGCTCGCCATTCACCCTCAATTTTCACCGCTTCACCAAAAACGATCTTCGGCACGATGACAC</read_sequence>
				<read_sequence read_name="ERR262957.77097">GCATCTCTTCGTGATAAGCAGCCAGCGACATTGCCATCGAGTTGATACCGTTTTTCAGCATATCCAGCTCGCCGAGCATAAATCCTTCCACCCGGCTGTCGAGTTGCCCGCGACGGATGCGGTCGACGGTATTCACCATGTTGCGAATCG</read_sequence>
				<read_sequence read_name="ERR262957.76921">GTCGTCAGAAGCGCCCTGCAGCCTGGGAAGCGCCTCACCCGCTTGAACGCGCGTTGCGTGCCCTGGTAGTCCGCCACCAGGCGCTGACAGATATGCACACGCAGGAACTGAATCGCACTGAAACGGCGCGGGAAGTCCAGAGACCGAGCA</read_sequence>
				<read_sequence read_name="ERR262957.78204">CATGCAAACGGCGGAAATTGAAGCGTTGCTGATTTTGCTCTGGGGTCAGTGGGGGTATCAGCGCCTGATTATCAATGTCATCAATCACCAGCCGGGCCTAGTGCTTCGTCGCAAGCATGTCATCCAAACGCTGATTCACGTAGACCGGTT</read_sequence>
				<read_sequence read_name="ERR262957.78442">TCGATATGCAGCCAGCCTTGCTGATAGTTCTCAACAAAGTGCGACAGGAAGCCCGCCGCCGTGCTCGCGCCTGCCGGATACGCCGCGCTTCCGGTATTGTTCAGTTCGGCAAAGTTAGACGGCAGCTGGCTGCGGTGGAATTCCGCCAGC</read_sequence>
				<read_sequence read_name="ERR262957.78629">CTTATCACCCTCGCTACCGGACTCAACAACACTGGTTTTATTAGCTGGTTTGGCAAACTGTTAGCAGGCAGCTTAAGCGGTTATTCGCCAACGATGGTGATGGTGGCGTTGATTGTGGTGTTTTATCTGCTGCGCTACTTTTTCGCCAGC</read_sequence>
				<read_sequence read_name="ERR262957.80768">GTGTACGGTACGCTGATGGCACTGGCGCTGTATACCATCTGGTTGCTGGCGACGATGGGTAACATCCCGCGTCCGGAGTTTATCGGTATTGCAGAGAAGGGCGGTAATATTGATGTGCTGGTACAGGCATTAAGCCTGTCTCTTATACAC</read_sequence>
				<read_sequence read_name="ERR262957.81816">GGTCACACGTATATTCTTGTGATACAGCGGTTCGAGGTGATGCGCAGCCAGATTTGCGTCGATGTGCGGACGTGCGCCATAGACCACCACCAGACGGATGCCGAGGCTGTGCAATAACCAGATATCATAAACGATACTGGAGAAATTCTC</read_sequence>
				<read_sequence read_name="ERR262957.83144">GTATCTATCTGGTCTGGTCTTTAAATGGCTGAAAGCGAACGGCGGTGTAGCTGAAATGGATAAAATCAATCAGCAAAAAGCAGAACTGCTATATGGGGTGATTGATAACAGCGATTTCTACCGCAATGACGTGGCGAAAGCTAACCGTTC</read_sequence>
				<read_sequence read_name="ERR262957.83245">GCCCTCTTCGGCACCAGGCAGATTTTGTTTACCCGGTTGCTCTGGTGTTCCTGTTTCGCAAAGTTCGGCATCAGCGGTACGTTGCAAAAAGGCTTTAATCTGCAGGCTATTCTCTTCCGGTAACACCGAACAGGTGGCATAGACCAGGGT</read_sequence>
				<read_sequence read_name="ERR262957.83694">TCGATGAATTAGCCTCAGGCTTTGCGGCGCAGGGCGTTGTTGAGGGCAGCGGCGTGATGTTGCGGGCGTGGAATACGCCGCAAACGCTGCTCGCCTGGCTGGCGTTACTGCAATGCGGGGCGCGGGTGTTGCCCGTGAACCCTCAGCTGC</read_sequence>
				<read_sequence read_name="ERR262957.84646">GTACTACCTGCGTGAGCGTACTGGTAAGGCTGCTCGTATCAAAGAGCGTCTTAACTAAGATTTCGCTTAAGCGACATCCTGTTAAGAAGGGCTGGCCAATTGGCTGGCCCTTTTTTTATCTGTTTGCTCGTGTTTTAAGGGGTAGTAATC</read_sequence>
				<read_sequence read_name="ERR262957.84721">GTATGGCTGTTCGCCATTTAAAGTGGTACGCGAGCTGGGTTTAGAACGTCGTGAGACAGTTCGGTCCCTATCTGCCGTGGGCGCTGGAGAACTGAGGGGGGCTGCTCCTAGTACGAGAGGACCGGAGTGGACGCATCACTGGTGTTCGGG</read_sequence>
				<read_sequence read_name="ERR262957.85658">GGATATTAATGGTGGGAATACGCCGTTTCGGATAGATGCCGCAGCGTAATGTGCCGCCACAGTCGATTACCGCGACACCAATTTCCGCCTCCGCGGGTTCACCTTCTTTAAATCCGTCGATAGCTTGCCAGCCAGTAAGCTGTGCCAGTT</read_sequence>
				<read_sequence read_name="ERR262957.86555">CTACGCCATTATCTTCCGCACCTTTCAGTATTGTGTTGCTGTTGGTTAACAAGTCAGAACTTGATAAATACACCTGCATTTTCCGTGATGTTTGATTTTGTTGACCTAATAAATTTTTACAACGCAGAATAATATCCCCTTGTTTACTAT</read_sequence>
				<read_sequence read_name="ERR262957.86367">TAGTGCGCATCCACGGACGCGGGGTGGAGCAGCCTGGTAGCTCGTCGGGCTCATAACCCGAAGGTCGTCGGTTCAAATCCGGCCCCCGCAACCAATTAAAATTTGATGAAGTAAAGCAGTACGGTGACGCGGGGTGGAGCAGCCTGGTAG</read_sequence>
				<read_sequence read_name="ERR262957.86910">GTTGCTCCCAGCCGTCTGCACGAAAAATGACATGCCATTTATCATCCTCACGCCAGATGTTTCGGCACAGGCTATCGTGATAAACCTCAACGCTGGTGGGGATCAGCGATTTCATCCACAAGTCGAAAGCATGGCGATTAATATTGATAT</read_sequence>
				<read_sequence read_name="ERR262957.87172">GCATTGAAGGCAGTTCGCTGGATGTACCGGAGAATATCGTTCATAGCGGTAAAACCTGGTTTGTGGAAGCGAAACTGAAACAGGGCATTGAGAGCGCGACCCAGAAGAAAATCGTCAAGATGATCAAAGACAGCAAACTGAAAGTGCAGG</read_sequence>
				<read_sequence read_name="ERR262957.87423">AAATAGAAGGGAACTTTTTAAGATTATTGCGGAATGGTGAAATAAGCACCTAACATCAAGCAATAATAATTCAAGGTTAAAATCAATAACTTATTCTTAAGTATTTGACAGCACTGAATGTCAAAACAAAACCTTCACTCGCAACTAGAA</read_sequence>
				<read_sequence read_name="ERR262957.87825">GTAGAAATGAGCGCCAGCACGCGCAGTAACGGCCAGAAGTACAGGCTTAACCAGGAAAGCCATTGATCGCTTGTCACCTGCATCATTGTACGGCCTACCCGATGATATACGGCAGGTTAGTGAACAAGGTGCGGACGTAATCCAGCAACA</read_sequence>
				<read_sequence read_name="ERR262957.88111">GCGTTCCACGGAGGTCTGTCGCTCTGCGGCCAGCGTTTTAATCGTTACATCTGTCATGCTGTTCCTTCCTGCTACAGTTTATTACGCTTCGTCACCGAACCAGCAAATATTACGGGCAGCCATAATCAGTGCTCCGGCTTTTTCGTCGGT</read_sequence>
				<read_sequence read_name="ERR262957.88154">AAGAGACAGGCTGATTATCGTCGGTATTTTGATGACCATCTTCCAGCTCAGCAGCATTTCACCAAACGCGACCAAAGAGTTCGGTCTGGTTTCTTCCGTCTCGGTCATCTTTACACTGGTGCCATATCTTTACACCTGTGCGGCGTTACT</read_sequence>
				<read_sequence read_name="ERR262957.89234">CCGCCAGACGCAAAGTGCTGTTGGAAAACAACAAACTGCTGGAAGAGCAGCGGCTGACCCAGCGTACCCAGTTTGATCTGGAGATGATGAACGAGCTGGGCTACTGTTCGGGGATTGAAAACTACTCGCGCTTCCTCTCCGGTCGTGGAC</read_sequence>
				<read_sequence read_name="ERR262957.89795">GGCCGAGCGCTATCAACTCTTCACGGCTGATGGTCTGTTTCATGCCGCCCATCGAATAAACCTTCACTAATATTTGTGCTGATTTTTCTGCGGTGTCGATTAAACCGAAGGTTTCATCCAGTGTCGGTCCGGAACCGAACACACCGTGGA</read_sequence>
				<read_sequence read_name="ERR262957.90533">CTTGCTGATGAAACCCGTCTGGGCATCGTTTTACTGCTCAGCGAACTGGGAGAGTTATGCGTCTGCGATCTCTGCACTGCTCTCGACCAGTCGCAGCCCAAGATCTCCCGCCACCTGGCATTGCTGCGTGAAAGCGGGCTATTGCTGGAC</read_sequence>
				<read_sequence read_name="ERR262957.90646">CCCAGAAGCAGGCCTACATTCTGCAAAACGAAGATAAACGTATTGTGTTCGTGATCCCGTGGATGGACGAATTTTCCATCATCGGCACCACCGACGTAGAGTATAAAGGCGATCCGAAAGCGGTGAAGATTGAAGAGAGTGAAATCAACC</read_sequence>
				<read_sequence read_name="ERR262957.93048">CTTCTTGTTCATCTCCTCGAGCATGGCGATGTGTTTCACCTGCTCCGGCTTGTTGAACTCCAGCACCGCGTCCGTGCCGTCAAAGCCGTTGTTTTTGCTGGCAAACGGCAGACCGTTCCAGGCGCTAAAGTTTTCCAGTTGGATCCAGCC</read_sequence>
				<read_sequence read_name="ERR262957.93286">GTTATTGGCCTCACACCAGAACAGATCAACGATCGCTTTAATATTACGGGCGAGGAAGGTGCCGCCTGGCTGTTTGCCGGTTCCCCTTCTGACGGCCTGATGGGCGGGGGATTTCTCTATACCAACAAGGATTCCATATCCTTGGGGCTG</read_sequence>
				<read_sequence read_name="ERR262957.91246">CGACGGTTGTCCCGGTTTAAGCGTGTAGGCTGGTTTTCCAGGCAAATCCGGAAAATCAAGGCAGAGGCGTGATGACGAGGCACTACGGTGCTGAAGCAACAAATGCCCTGCTTCCAGGAAAAGCCTCTAAGCATCAGGTAACATCAAATC</read_sequence>
				<read_sequence read_name="ERR262957.93563">GTATTGGCCTTTTTGATTACCGGCATTTTCTTCGCGCCGTAGATCAGGTCCGCGTTGGAGCAAATCTTCGCTACCGCCGCGACCACTTCCGAGGTCAGCCCTTTGCGGGTAAAGGCAATGTCGTCCACGCTGGTTTCATCGCTCAGCACA</read_sequence>
				<read_sequence read_name="ERR262957.93662">GACCAACCACTGGGTCGACATCAAGAACGCCAACCTCGTCGTGGTGATGGGCGGTAACGCCGCTGAAGCTCACCCGGTCGGGTTCCGCTGGGCGATGGAAGCCAAAATTCACAACGGCGCGAAGCTGATTGTGATCGATCCTCGCTTTAC</read_sequence>
				<read_sequence read_name="ERR262957.94677">CTTCAATGATGCCGGAATCGACCATGGTTTCGAACGCCAGTTCAACGCCCGCTTTTACCATCGCGATCATCAGTACGCCTTTATCGAAGTACTCCTGCTCGCCGATTTTGCCTTCATACTGCGGCGCGGTTTCAAACGCGGTTTTGCCTG</read_sequence>
				<read_sequence read_name="ERR262957.96791">TCGTGCAATTGCCCTACCGGGTTATCTACCGCCTCGGTTGTGGATTAGGAAAACTGGCGTTACGTTTTATGAAACGACGCGCAAAAATTGTGCATCGCAACCTGGAACTGTGCTTCCCGGAAATGAGCGAACAAGAACGCCGTAAAATGG</read_sequence>
				<read_sequence read_name="ERR262957.97132">TATAAACGCTCGGATCAAATTCCGGCAGTTCAATCGCGATATTAATTGGCGTTACCGGATAAGCGCCAACCAGATGAACTTCGGTATGGTTGACTTGTTCTGCCAGTTCGATCGTCTCTTTGACCAGTTTTTCATTGAGCGCATTATGAT</read_sequence>
				<read_sequence read_name="ERR262957.98322">TTTAAAGCAAGGAGGGATCTAAAAACCAGGGGTATATAGCGATAAGAAATCACCAACCAGTATAAAACACTATTTCCGTGAAAAAGACATGGCTAATCATGCGAACAAAAAATCACCAACCGTTGTAAAATCTAACGCCCGTATTTTGAC</read_sequence>
				<read_sequence read_name="ERR262957.97771">GATAGAGACCGAACTGTCTCACGACGTTCTGAACCCAGCTCGCGTGCCACTTTAATGGGCGAACAGCCCAACCCTTGGGACCTTCTCCAGCCCCAGGATGTGACGAGCCGACATCGAGGTGCCAAACCCCTCCGTCGATATGAGCTCTTG</read_sequence>
				<read_sequence read_name="ERR262957.98620">GTAAACAGCCATAATTCCTTGTAGGCCGTAATAACCAAAACGTTCCCATAACTCAATCGAGAAGATGAGATAGAACGCCTTCGGTTGTTTGAAAGCGTTCAAACTGACGCTTTCAGTTGGTTTTTGGTTTGCAGTGGACACTTTTACCTC</read_sequence>
				<read_sequence read_name="ERR262957.99019">ACCGTAGCAGTGGTGCCCGCAGGCCAGATGTTCTCTTGCTGGTTGTCGCGACGAATACGAACCGGAGCACGTTGCGCCAAACGCACCCATTCAAGGTTAGAGTCGATGGTCGCCATCCCTTTGTCGGCCCGCGTGCTGCTGGCGTTGGAG</read_sequence>
				<read_sequence read_name="ERR262957.98471">GTGGTGCTGTCCGGCGTCATTCTGCGCATCCGGATATTAAACGGGCGCGGCGGCAGGTTATCCACCACCACCGAGGCCAGATACTGCGAGGTGGTTTTGCCCTTAATGGTGATGTCTTTTTCCGTCACCCAGCAACCGTTACGCTGGATC</read_sequence>
				<read_sequence read_name="ERR262957.99564">TGGATTAATGCTAAACGAACGCCAGTTAAAGATTGTCGATCTGCTGGAGCAACAGCCGCGCACGCCTGGAGAGCTGGCGCAACAGACTGGCGTTTCAGGCAGGACCATCCTGCGTGATATTGACTATCTCAACTTCACCCTTAACGGCAA</read_sequence>
				<read_sequence read_name="ERR262957.100123">GAGTTATCCAGCGCATGGGCGATGGCAAAACCTAAACGCGCCTGATCTTCAACCGGTGCGCGGTAAGTCCACGCCGCGATATCATCCAGACGGGTGTCATCAACGTTGGTAACAAACAGCGGATGCTTCGCACGTTGACCGATGTTGAGG</read_sequence>
				<read_sequence read_name="ERR262957.100160">TTCCATGGTTAACGCATCTGCTGCCAGTCTGTTCAGTCGTTCGACGTCAACATGGTCAAGTCCCCAGGCGTCGGAGCCTTCCAGCTCGCGCATGCAGGCGCTTAAGCGCAAATAGCCGCCAGGCTTCAGCAGGTCGGTTGCCATAGTAAT</read_sequence>
				<read_sequence read_name="ERR262957.100746">CTGCATGAGAGGTTCAGTGTATCCATGAGCTTTAATGCTGCCTTACGATCATCCAGGAAATACTGAAGGCCAAATATGGCAAAGAGCGCTTTTTCATGTGGTGCCATGTCTTTCCAGGACGTTAAAGGTTTACCCAACTGGGCCATGAAA</read_sequence>
				<read_sequence read_name="ERR262957.100743">GGGCAGACTGGCGTTTCAGGTTAACCAGTAACAACAGTTCACGTTGTAATGTGCGCAACAAAATAACCGGCTCGCTGCCTTCCAGACGCAGTTGCTGAAGAATATGCAACGCGCGCTTACTTTTTCCCATCAACAAAGCATCAACCCAAT</read_sequence>
				<read_sequence read_name="ERR262957.101249">TCATCGGCATTAACAATCAGTAAGCGTTCCATAATCAGCCTCGGTTAATGTGCTTTTTTAAGCTCTGCGATGCAGTCGGCAAAATTTGGCAGCCATTTCTCGTGCGCCAGAATCATCTCGCGTGCCAGCAGCTCAGCATCGCGATCGGAA</read_sequence>
				<read_sequence read_name="ERR262957.101353">AGTGACAACGGTCTGGCATAACGGCTGGCTAACCACTCCGGTGCATACTTAAAGGTGTGCGCGCCGTTGGCTAACTTCGTTAACTCGCCTACCCGCTGGTTGTTCATCCAAGTGACAAGTTTAGGCATTACCACTCCAGATCTTGCTGTT</read_sequence>
				<read_sequence read_name="ERR262957.101825">GACGAGCACGGCTGGGACGATGACGGCGTGTTTAACTTCGAAGGCGGCTGCTACGCAAAAACTATCAAGCTGTCGAAAGAAGCGGAACCTGAAATCTACAACGCTATCCGTCGCGATGCGCTGCTGGAAAACGTCACCGTGCGTGAAGAT</read_sequence>
				<read_sequence read_name="ERR262957.103463">GCCCACTCCAGCAAATAAAACAGGATAAAGGTCATAACCCCTGAAAACGATCCGGATAATATTATCCCTGCGAGAATCATAGCATCTGTTTTAGGCGTTTTGATACCAAACTGTTTGATACTGAGCCAAATTGAGATTAATGCCAGAGCG</read_sequence>
				<read_sequence read_name="ERR262957.103956">TTCTTCGATAAATCGCTCGACCAGCGCCAGCCCTAATCCCGATCCGCCGCCGGTAATAAAAATGGACTCGTTATGCAGATCGCTCATGGCTGCGCCTCCGGTAAGTCGATGAAAATGTCACCACCTTCAACGTGTACTGGATAAGTGGTG</read_sequence>
				<read_sequence read_name="ERR262957.104743">CAGCTCTTCGTTGAGCTGCATGCGACGCCAGCGGTTACGCAGAGCAATCGCCACAGAACGCTTGGCGTTGTCCTGGCCGATGATGTGCTTATCCAGTTCGCTGACGATTTCGCGTGGGGTCATTTCAGACATGGGAGATCCTTACGCTTT</read_sequence>
				<read_sequence read_name="ERR262957.104540">GGCTCGGAGATGTGTATAAGAGACAGAAGATACCCCGCGCTCAGCGTGGACTGATGTTCAGACGCCCATGCAGGCGCACCGGATACGGCCAGACAAATGGCTGCGGACAAAATTGCTGCACAAACTTTACGCATAATTACCTCTCGCTTT</read_sequence>
				<read_sequence read_name="ERR262957.105375">CCTTTACCCAGAGCACGACCGGCAGAGGGGCGGGAAGGGTTTTTCATGTAAGCAGTCGCTGCATCTATTTGCTTCTGATCCCATGTCAGTGCCGCAGGTGTGTCCGCTGTACCTGCGCCGTGGTAAATCTGTCTCTTATACACATCTCCG</read_sequence>
				<read_sequence read_name="ERR262957.105057">CATCTCCTTCCAGGGCATCCTGGGCTACATCTTCTATCCGATTGCATGGGTGATGGGTGTTCCTTCCAGTGAAGCACTGCAAGTGGGCAGTATCATGGCGACCAAACTGGTTTCCAACGAGTTCGTTGCGATGATGGATCTGCAGAAAAT</read_sequence>
				<read_sequence read_name="ERR262957.105603">ACTTTAGGTCGCGGTGGTCCGGTGGTCTGGTTGAGTGAAGCCGATGCCAAAGATCTGGGTATCGCCGATAACGACTGGATTGAAGTATTCAACAGCAACGGTGCTCTGACTGCCCGTGCTGTTGTCAGCCAGCGTGTTCCGGCAGGGATG</read_sequence>
				<read_sequence read_name="ERR262957.105835">GCGGAGAAGTTATCCTGCGCCAGCAGTTCGTTACATTCGTTCCAGATTTCATCGGCAGTTGACGGAGAAAGCAATTTGCCAGTGATACCAAACGGACGACGCAGTTCGAGGTGCGTCCAGTGGTATAACGGGTTGCCGATAGTGTGCGGA</read_sequence>
				<read_sequence read_name="ERR262957.106603">CTATCGTGGTCAGGGGCGCATCATGGCCGACAGTAGCGGTAGTGGCATTTCCGAACATGGTATCGCCCATTTCCATAATCTGCTGGCGCAGGTGTTTAAGGACTAATGACATCGGCGGCGGTATTTTCCGCCGCTGGGCTGATTTTTGAT</read_sequence>
				<read_sequence read_name="ERR262957.106884">TCACTGGCTTTTTGCTGTTTGGCCTCAGTCTTGTTCTCTTCTCAAGCGGAATAGAGCTATTCGGGGAAAAGATTGTCGCCAGCTGGATTGCCTTGACGATAATTGTCACCAGCATCGGGTTACTGCTTCTCTATATTCTCCATGCACGAC</read_sequence>
				<read_sequence read_name="ERR262957.107923">ATTATCCTCATGCGAACGGTCGCAAGAGTACACCAAAAAACTGTGTTTGTACGCTGAAAACAATGAAAAAAGGGCCCGCAGGCCCTTTGTTCGAGATCAATCGAGATTAGAACTGGTAAACCAGGCCAAGAGCTACGATGTTATCAGTGT</read_sequence>
				<read_sequence read_name="ERR262957.108277">GTGCGGTGCCCGTGGTCGACGAGGACCAACAGTATGTCGGCATCATTTCGAAAGGAATGCTGCTGCGCGCTTTAGATCGTGAGGGGGTAAATAATGGCTGATCAAAATAATCCGTGGGATACCACGCCAGCGGCGGACAGTGCCGTGCAA</read_sequence>
				<read_sequence read_name="ERR262957.108548">TAACCAGGGGATCACCGCAACAATGCCTGTGGTGGTGGTAGCAGAACACTTCGGAGCGGATGATGAACGGCTGGCGCGTGCGCTGATGCTTTCTCATTTGAGCGCAATTTACATCCATAACCAGTTACCGCGTTTGTCTGCACTTTGTGC</read_sequence>
				<read_sequence read_name="ERR262957.109289">CTCAACGATGTCAACCAGACGCAAGTGAGTACGGATTTCGTACTGATCGCGCGCGTCTTTGTTGACGTGCGGGGAGATCAGAACAGTGAAGCGCTCTTTGCGTGTCGGCAGCGGGATCGGACCACGGACCTGCGCACCAGTGCGCTTGGC</read_sequence>
				<read_sequence read_name="ERR262957.109308">TTATAGTGTGTGTCAGATCTCGTTTTCCTTAACCATGTTACATAGAATGTGCACGGAAATTTAACCTGCCTCATATTTGGAGCAAATATGGACCGCGTCCTTCATTTTGTACTGGCACTTGCCGTTGTTGCGATTCTCGCACTGCTGGTA</read_sequence>
				<read_sequence read_name="ERR262957.110480">CGTTTGGCGACATCATCCGTGCCGGACCGCCCATCAGCGGGCCTGGTACCTGTAGCCCGGCCACCGTCATTGAGACATTTTCTGTCAGGCGGTTGCTGTAAATAAGCTTAACATCGTCGCCCTTCCAGACGCGGATAGTCGGCCCCAGGT</read_sequence>
				<read_sequence read_name="ERR262957.110427">GAAACCGCAGGTTAATGTTGACAGCTTCAGCCTCGAACAGGCTGTCTAACGCGCCAACTTAAGTGCAGTCTTCGGTACACAGCTACAGCAAAGAATGGTGCCATCATCGCCCATTGCTGATTTTTTCAGCGGCGTGACTTCGCCTTCTAA</read_sequence>
				<read_sequence read_name="ERR262957.110869">CACTTGCACCCTGCGAAAAAACAGAATAAAAATACACTAATTTCGAATAATCATGCAAAGAGGTGTGCCGTGGTAAAGGAACGTAAAACCGAGTTGGTCGAGGGATTCCGCCATTCGGTTCCCTATATCCTGTCTCTTATACACATCTCC</read_sequence>
			</reads>
		</organism>
		<organism>
			<relativeAmount count="195">0.0269183799065</relativeAmount>
			<taxonomy taxon_id="595495">Bacteria; Proteobacteria; Gammaproteobacteria; Enterobacteriales; Enterobacteriaceae; Escherichia.</taxonomy>
			<organismName>Escherichia coli KO11FL</organismName>
			<genus>Escherichia</genus>
			<species>coli</species>
			<strain>KO11FL</strain>
			<reads>
				<read_sequence read_name="ERR262957.79">CAGTGCGATTCGTCTCGCGGGGCTGGCGAAAGAAGCAGGCTTGCCGGATGGTGTTTTGAACGTGGTGACAGGTTTTGGTCATGAAGCGGGGCAGGCGCTGTCGCGTCATAACGATATCGACGCCATTGCCTTTACCGGTTCGACCCGTAC</read_sequence>
				<read_sequence read_name="ERR262957.470">TGCGTCGCGCCAATGACCTCGCCGGTCTTAACAATTTGCACATTCCCGTCGCTCATCAAGTTTTTCGCATCAGATCCCATGATTTATTCCTTTGCTGCATCTGTGTGCCTTTATTGCTACCTAAGTGTAAAGGCTACGGAGGATTTATCC</read_sequence>
				<read_sequence read_name="ERR262957.2384">AGGTTATCGCCTAACGTGACTGGAGATACTTCGTCCGGTGTGACTTTTTTGGTGGGATACGTCGTATGCGCGGGTGCGCAATTGTAATAAAACTTTGCCGGAGTGGCGGTATCAATACTGGCAAAGACAACTTCTTTTGCACCTTTACCC</read_sequence>
				<read_sequence read_name="ERR262957.4247">CGCCGAGTTGCATCGCCAGTTGGCGCTCAGCGGGCAACTTCATGCCCGCTTCCAGGTTTTTTTCATCAATCAGCGCCCGCACACGATCGGCAACCTCGTCTGACAGGCGTCTGGGTAAAACAATCATTAAGGAATCATCCACGTTAAGAC</read_sequence>
				<read_sequence read_name="ERR262957.3978">TGACCACCGTTGAAGGGGCCGGCCCGCGTCATATGGTATTCCATCCAAACGAACAATATGCGTATTGCGTCAATGAGTTAAACAGCTCAGTGGATGTCTGGGAACTGAAAGATCCGCACGGTAATATCGAATGTGTCCAGACGCTGGATA</read_sequence>
				<read_sequence read_name="ERR262957.6018">GAGACAGGTCCCGGTACCCAGCGTTAGTACGTCTGGCGTCAGCTGTAAAATTGTCCAGCCGTTTTCCAGCACATCGTTTTGCTGCACCCGTCGCCATTTCTTTTGCCCGTCTTTTATTACACCGATGATGCGCTCGCCTCGCCCTACCAT</read_sequence>
				<read_sequence read_name="ERR262957.6330">ATGTGTATAAGAGACAGTGCAGGAACTGTCGAAAGAAGGCTTTTCTGCGCTGGCTTCGACCATAGAAACACTGGCCGCCGCCGAGCGCCTGACCGCCCATAAAAATGCCGTTACTTTGCGTGTTAACGCCCTTAAGGAGCAAGCATGAGC</read_sequence>
				<read_sequence read_name="ERR262957.6879">CGCTTTACCGACGCAGGCGGCACGCAGGAAGTCTGCGGTCAAACCGTCAGCGGCGCACTGACCATCTTCCAGGCGCAATTGAGTTGCCCGACCACTCACGGTTTTTCTGAAAGCGCCACGCGTTTCCTTTCGCAAGGTAAAATGCCTGCG</read_sequence>
				<read_sequence read_name="ERR262957.8154">AAGCATCACCGTACCGACAAATGCGCAACCGATGGCAATGACACCGCCAATAACGCTGGCCCAGACGGTGAAATCAATTCCCGTTGACGGGATGGTTTGCATGAAGGTGAAAATACTTGGCAAACCAAAGGAGTAGACTTTCGTTTGCGC</read_sequence>
				<read_sequence read_name="ERR262957.8236">GGCATATTGCTGTAATCGACAGAAAAAACAGTCGCCACAAGCAATGACAAACGGAATTACCACCCGGTCGCCTTTTTGCAAATTTTTTACGTCCTTTCCGGTTTCAACGACTTCCCCCAGAAATTCATGACCAAAAATATCGCCATGTTT</read_sequence>
				<read_sequence read_name="ERR262957.10283">CAATCGTGCTCTGGCGCTTCAGAATGAGAATCATGAGGCCGGTAATAAATACATCCCTTACGGGAAAATGGCTTCCTGGTTGGTTGAGTGGAAAAATGCCACTGAAACGCAATGGCTTAAAGATTCGCCCTCACAGCCATTGCAACAGTC</read_sequence>
				<read_sequence read_name="ERR262957.11738">CTGTTCCGATCCAGGCTGCCTGAAAGCGTGCCCGGCGGAAGGTGCAATTATTCAGTATGCCAACGGTATCGTCGACTTCCAGTCCGAGCAGTGCATTGGCTGCGGTTATTGCATTGCGGGCTGTCCGTTCGACATTCCGCGCCTCAACCC</read_sequence>
				<read_sequence read_name="ERR262957.12029">CTTTCTTGCGCTTTTTTCAGCTCGCGACGCAGGCCAACGCGAGGGAAACCGAGGGTGTGATTAAGAATTGTCATTATATGCCCCTTATGGAATTTTTAGTATTTAGCCGTCCAGATGTTTACACATCCATAATTGGCGGTTACTGTATAT</read_sequence>
				<read_sequence read_name="ERR262957.11892">CTTTTGTTAACTCCTTTTTATAGATGCGGGAGGTAATTCCTCACCCCGGTGCCGATTTTGAGGCATCCTGATTTAACTTAGCACCCGCAACTTAACTACAGGAAAACAAAGAGATAAATGTCTAATCCTGATGCAAATTGAGCCAATTTT</read_sequence>
				<read_sequence read_name="ERR262957.12772">TGGTGATTCTGAAAAGATAAAGTATGCATGCTCCGTGATAAATCATATTGATTTTAGCCGCGATCAATCTAAAGATTTTAGCTGCGATCAATCTAAAATTAAAATAGCTGAGACCTTATTTTTCAATCTCGATAAAGAACACTATAAAAA</read_sequence>
				<read_sequence read_name="ERR262957.12803">CCTGGGATCTGCTGACCTCCGGCGAATCGGAATATCAGGTGCATAAATCCCTGCCGGTGCAGACTGAAATCAACGGTAATCGCTTTACCAGTAAGGCGCATATCAACGGTTCGACCACGCTCTACACCACCTATTCCCATCTGCTAACCG</read_sequence>
				<read_sequence read_name="ERR262957.13049">CGCCTGGCTTGCCGCGAGGATATAGCTTATCCGCCGCCAGTTATTGGAATAACTCAACTGATAATCCTTACTGCTGCCGCTACGCCCCCAGTAATCTCGCCATAACGTACTTAAGGACACAGACCCCCAGCCTTCTGGCAATGACTGGCT</read_sequence>
				<read_sequence read_name="ERR262957.13729">CTTTGATAAGCTCAATATCCGCCGTTGAACTAGGGCCGCTAATGATGTTAATGCAGGACGGCATTCGTTCACCGGCCTGCGCTTTCTGATGCAATTTTTCTGCGAGTTGCGCTACACGCGGCAAGATCTGTCTCTTATACACATCTCCGA</read_sequence>
				<read_sequence read_name="ERR262957.14572">GACTTTATTGACAGAATTAACATTCACATATCTTGATTTTAATGTCCATGATGTTGTTTGCGTGAGAACATTCTCAGCATTAAGGAATTTTTTTAACGGAATCCTTGGTTTCTTTTTCGAGTCCGAATTTACAATATCATGCATATAGAC</read_sequence>
				<read_sequence read_name="ERR262957.15738">CTATCAACACTTCCGCGAAATTTGTGAAATCTGTGCCGCTTATGACGTTTCGCTGTCGCTGGGCGACGGTCTGCGCCCCGGTTCTATTCAGGACGCCAACGATGAAGCGCAGTTTGCCGAGCTGCATACGCTGGGCGAACTGACCAAAAT</read_sequence>
				<read_sequence read_name="ERR262957.16741">GAGCGGGCGTCATTCCAGATGATCTGCGAGCAGTCAAACGGTAAAAAAGGTGAATTGGTTTTCGCGCTCCAGGTTCCGGAAGTGCGAATATTACACATTCCCGTACCGCTAATACGCAATGTATCGCCTACCCGCACGCCAGCGTCAGCC</read_sequence>
				<read_sequence read_name="ERR262957.17407">ATCAGGCATCCAGCCAGCAAATAAATGGCAACGCTATGCCAGTTCCCGGCAAAGTAAGTGATGAGTGCAGCGGCAATAAAAGGTGTAAATCCACCGCCAACCACACTGGCAACCTGATAACCGACTCCAGCACCACTGTAGCGATAACTG</read_sequence>
				<read_sequence read_name="ERR262957.17448">GTAATGCCCTGTTTTTCAATCGCTTTTACTGGAGCAGGAAGTTCCTCTGCGAAGGCGATTGCAGGAAGCAGAGCCAGTAAAAGTATCTTTTTTAACATTAATTTGTCCTTTTCAGTCAGTGCAAAAGTCGAGTAACTGTCTCTTATACAC</read_sequence>
				<read_sequence read_name="ERR262957.20234">ACCATGTCGATCACTATACCTGTATCCCACCTTACTGGCTGACAACCCCACTATGCCGCTGGTCTGTAAATCCCTCATATCTCTCCTCGCGCGCAATTTAAAGAACCGTTATTTCTCAAGAATTTTCAGGGACTAAAATGAACCTGTCTC</read_sequence>
				<read_sequence read_name="ERR262957.21110">TCATAGAGCGTCGCATTGCAGGTTATGCTATTGACGTTGCTGATAAAATCCCAGGTCATGTCATCGGCAAATCCGGGCGTTTCATCCTGTTCGTTCAGGTAATGCCAGTACTGGGAAAAGTGCGTGATATCGGCATACAGCCATTTATCC</read_sequence>
				<read_sequence read_name="ERR262957.21332">CGGCAAGCCATCATCTGTTCAATTAACGGTAACGTGACACCAGAAATCACTTCGCAACGGGAGTGTTTGTGGCTTAATAATGAAGCCACGCGGTACGGTGGCGCTCCGGCTATATCGGTTAAGAAGATGACACCCTCACCAGAGTCCGCT</read_sequence>
				<read_sequence read_name="ERR262957.21398">CGCTACAACAACTGCTGGACAGTAATCTGCGTCAGCGGGTGATGGAAGCCATCGAAACGTTGCCGGAGCGCGAAAAACTGGTATTAACCCTCTATTACCAGGAAGAGCTGAATCTCAAAGAGATTGGCGCGGTGCTGGAGGTCGGGGAAT</read_sequence>
				<read_sequence read_name="ERR262957.22265">TGGCTGCGCTGGTGACACTGGTCTGTTTCGCACTGGCTGGCGTATGGGTGATGTACGGTATCGATGGTTATGTCGTGAAATCGACAATGGACCATTACGCAGCCTCTAACCCACTGAATAAAGAAGTGGTTCGTGAAGCTGGCGCATGGC</read_sequence>
				<read_sequence read_name="ERR262957.22705">CTTCTGTATGAGTCATACAGAAAGAACAGGATTTTAAATGAATAAGAAATCGTTATGGAAGCTAATTCTGATATTAGCGATCCCATGTATTATTGGTTTTATGCCAGCTCCGGCAGGATTAAGCGAACTGGCGTGGGTGCTTTTCTGTCT</read_sequence>
				<read_sequence read_name="ERR262957.23186">GTCAGGGTTGATTTTGCCTGTACCGTACATAAAACTGGTTGATAATAAAAGGCTTTACCCGAAACAGGCGGAACGGGACGCAGAGTAGGTGGAGCGACTTCCTCCGTTTCACCAAAGTTATCTTCAGCCAGCTGACGGAAAGCGATCAGT</read_sequence>
				<read_sequence read_name="ERR262957.23227">AAATACCGTACTGCGTATGAGAGTCAGCCAGCCGCCACTTCAGGGTTGTGCCGCGATCGCCAACGGGTAATACGCCGCGCGGGCAGAGCTGGCAGCCTTTATCATCACAAGTCATATCTGGCTGGCAGGTAAACTCCTGATGATTCTCTT</read_sequence>
				<read_sequence read_name="ERR262957.24584">TGAAATTCTTTTCCGGCGTAATAGGCTTTTTAGCGCCGTACATCACGTCAAAAAGGTTACGGGTGTAGTCCGGATCATTGCTCAGAATAATACCGACAGCTTCGTCTTTTCTTTCCTGAGGAAGACTGTCGCGAATAAGCTGAACCAGTC</read_sequence>
				<read_sequence read_name="ERR262957.24356">GGATAGGGGATGATTTAACGAATGGATGCACTACAAACTCAAACTGTTAATAGTACAACCGCGCCGCAGCCCAACTACATTCCGGGGCTGATTGCGGTGGTCGGGTGTGATGGCACCGGTAAATCCACACTGACCACCGACCTGGTGAAA</read_sequence>
				<read_sequence read_name="ERR262957.24864">ACATAGGCCAGGCGCTTACCGGCGAGGCACTGGGTGGATGGCCCTTCGATAATAATGTTCGGGTTCAGATCGAGATTAATGTGGAACCAGAAAGTTGAACCGCGATTCGGCTGGCTATGGAACGAAATATCGCCGCCCATTTCATTAACC</read_sequence>
				<read_sequence read_name="ERR262957.25594">CAATGAGTTGGATCTTGGCAAACGCGAGCCGGTTACCGAGGAAGAGAAACTCTTCGTAGCAGTATGCCGTGGCGAACGTGAGCCAGTGACAGAAGCAGAACGCGTGTGGTCCAAGTATATGACGCGTATTAAGCGTCCAAAACGTTTTCA</read_sequence>
				<read_sequence read_name="ERR262957.25961">GCATCGCCTTCCGGCAGGAAGAAGGTCACACCCAGCGCACGACCGCGCGGGATAATCGTCACTTTGTGCACCGGATCGTGCTCCGGCACCAGGCGACCAATAATCGCGTGGCCCGCTTCATGATAAGCAGTAGACTCTTTCTGCGCTTCC</read_sequence>
				<read_sequence read_name="ERR262957.25589">GGATTATGATTGCCCGCAAAAGGCGGACCAGGACAATCCATAGCCGATATCCAATCGGAATTTACGGGAGCATAGTAATGACAGATATTGCGCAGTTGCTTGGCAAAGACGCCGACAACCTTTTACAGCACCGTTGTATGACAATTCCTT</read_sequence>
				<read_sequence read_name="ERR262957.25856">GTTAAATACCGACTTGCGTCAGGAGCGTGAACAGCTGGGCCGCTTTATGCAGATGGTGGTTGAGCATAAACATAAAATCGGTTTCCAGGGCACGTTGCTTATCGAACCGAAACCGCAAGAACCGACCAAACATCAATATGATTACGATGC</read_sequence>
				<read_sequence read_name="ERR262957.27648">ATGGCGTCGACAACGACGCGACTCTGGAAAATTTAGGCAAGCAAGCCGTGGTTGCAGCTGCTGCAGGCGCAGACTTCATCGCCCCTTCCGCCGCGATGGACGGCCAGGTACAGGCGATTCGTCAGGCGCTGGACGCTGCAGGCTTTAAAG</read_sequence>
				<read_sequence read_name="ERR262957.28584">TTATACCGCACCGCTGTACCTCTCTGAAATTGCGCCGGAAAAAATTCGCGGCAGTATGATCTCGATGTATCAGTTGATGATCACTATCGGGATCCTCGGTGCTTATCTTTCTGATACCGCCTTCAGCTACACCGGTGCATGGCGCTGGAT</read_sequence>
				<read_sequence read_name="ERR262957.29173">TCCACAGACGCTGGCGGCGTGGACGTTGTAGCCGGGTCTGTAGTTGTCGACGTATTTAACGGAACACTCTGCCCCTGCTCGCTATTACTGCTCAGTTCCGCCGAAGATTGATCGGCCATAGTGGTGATCTCTTCCTGCTGAGCTTTGTGG</read_sequence>
				<read_sequence read_name="ERR262957.29238">GTGGCATCGGGCTGTTTATCAAATACCACCAGACTGTTTGCAGAAGAGATCATGGTCATCGCGAGTTTACCAGGCCACAGTAACTTAACCTTCACCCCGTCATAAAAACCAAAACAGTCATCCCAGGGACCGGCTTGAGGAGAGATACGA</read_sequence>
				<read_sequence read_name="ERR262957.29608">AGACAGGCGTAATACGCGCCTGCGGGAAGCGTTGCGCCAGTGCCACAATAGACTCGGCCTCTTCTTCCCCGGCCAGTACACCGCCTTTCAGTTTGAAATCGTTGAAGCCATATTTTTCATACGCCGCTTCCGCCAGGCGCACCACCGCAT</read_sequence>
				<read_sequence read_name="ERR262957.29696">GGTCATATAGAGAGATTTGTCTTTCACATCGATGGAACGGTCAAGCAAGAAGACCGGGATTTCGGCATCTTTCGCCTCTTTTAATACCGGCTCCCAACCCGTCGCTACCACTGGAGCGATAAAGATCGCATCCACCCCTTGTGCAACGAA</read_sequence>
				<read_sequence read_name="ERR262957.30425">CAGTTATCTTACCCTTGCTTAGCAAAATAGCTGTTTCTTTATACAGTAAGTCCTGTTTCGGACTTCTCACTCCCCATTTGATCAACTGAAGCTGAACCCGTTTTTTTCTGCATGCCTCAATCGTCAAAATTCTTCGCCACCAGCCAGCCG</read_sequence>
				<read_sequence read_name="ERR262957.31152">GGGATAATGTGAGGTTATTACCCTCAAATAATATGAGATAAATAGTGCTGCAACATTGCATTTTTGCCCCGATTTATCCATGATCGAATTGTGACATTTGTCATACAACGAATAGGTTTTGTACCTGTCTCTTATACACATCTCCGAGCC</read_sequence>
				<read_sequence read_name="ERR262957.32422">CCCGTACACCACCCAGATCGAACCGCACGACTACATTGCCGAATTGTTTGATTGCGTTGCGCGCTTCAACACCATTCTGATCGACTTTGACCGTGACGTCTGGGGTTATATCGCCCTTAACCACTTCAAACAGAAAACCATTGCTGGTGA</read_sequence>
				<read_sequence read_name="ERR262957.32142">GTCTCAGAGTTCCCGAAGGCACCAATCCATCTCTGGAATGTTCTCTGGATGTCAAGAGTAGGTAAGGTTCTTCGCGTTGCATCGAATTAAACCACATGCTCCACCGCTTGTGCGGGCCCCCGTCAATTCATTTGAGTTTTAACCTTGCGG</read_sequence>
				<read_sequence read_name="ERR262957.35160">AGATTGATCATTAGCGATCATCTCGATCTGTTAGCCAATCACGACTTCCGCACTTTAATGCGCGTCACGCGTCTGAAAGAAGATGTGCTGAAAGAAGCCGTCAATCTGATCCAGTCGCTCGATCCGCGCCCCGGGCAGTCGATCCAGACT</read_sequence>
				<read_sequence read_name="ERR262957.35103">AAATTGAAGAAGAAAGTACGCCTGAAATCGCCGCTTAATGCTTTGCGGGCCGACGAGAAATGTCGGCCCGCATTATTCAGGCACTTTCGCGAATGGGTTCGATTTCATTCAGCGTATCAATTAACGGTTGCGGCTTACCAATAAGATAAC</read_sequence>
				<read_sequence read_name="ERR262957.34860">ACACCCACATCAATTCAGAAATTATCACCTGATGCCCGTACGGCGTGGTGTAACGAGACAATGCAAACGGCGCGACTTTAATCACCTGCCAGGGAGCGAAAAAGCGTTCATCTGACCACGGCCACAGCCAGCCAACGCCCTTACCGCCAG</read_sequence>
				<read_sequence read_name="ERR262957.35761">TCTGCGAAACGGGGCTGGTGGTAACGCCATTCCTGCCTGGTGATTCGCTGCTGTTTGTTGCTGGTGCATTGGCGTCGCTGGAAACTAACGATCTCAATGTCCATATGATGGTGGTGCTTATGTTGATTGCCGCTATTGTCGGTGATGCAG</read_sequence>
				<read_sequence read_name="ERR262957.36192">AGTCACCGGAGAGATTCCACACCGAGATGACCTCTAACTCTTCTTCCAGCGTCGCGATAAATAGCGTGGGCGGCAGTTTTAGCCTTTTCTGAGTCACCAGATGACCAATCAGATTTTCCTGCACCCGACGGAAGTCGTCTTCACTCCAGG</read_sequence>
				<read_sequence read_name="ERR262957.36943">ACGCCCCGTGGTGCAAAGATAAAGATGACCGAAGATAAAAAAGAGGCTTATAAATGCCAGAGCAAAATGCGCCTGCAATAACCAGTATCTTACGCCAGGAAACACATCTCCCACGGCTTGCGGATAGAGACACAACAGCCCCGTCAATAG</read_sequence>
				<read_sequence read_name="ERR262957.37595">TATACCCGGATATCATGGGGTAGTCGTTATGTCCCTGCTCCAGGGCGCGGCGGATGTAGTCCAGCAGAAGCTCGTTTGAACCATCACGCTGAACAGTACCGAAAACATCCCTGAGACTGGTATGGCCCAGCATCGAGGACACTTCGGGAA</read_sequence>
				<read_sequence read_name="ERR262957.37596">CCTGACGGAAAACGGTAATGTCTATATTAACTATGCCGTTTCCCAGCAGCCTCCGGGCGGCAACAACTTCGCCCTTGCGCAGTCTGGCAGCGGTAACAGTGCCAACCGCACCGATTTTAAACCGCAAAAAGCCAACACCAGCGAGATTGG</read_sequence>
				<read_sequence read_name="ERR262957.38441">CCGCTTTAGTATCAGTTTTATCCGTAAACATCCGGGGCTGTTTATCGGTATGTACGTTGCTTTTTTTGCCACCCTGGCGGTGATGTTGCAGTCCGAAACGCTGTCAGGCTCTGTCTGGCTACTGGTTGTATTATTTATCCTGCTTAATGG</read_sequence>
				<read_sequence read_name="ERR262957.38689">GGTTCACGTAGTGCCGCCATGGAAGAGGTAGTAGGCGCTTTACAGGAGAATGGGACATGGTAGGTTGGCTGGCCGAACATGTTGGCAAATATTATTCCGGCTTTAACGTCTTTTCCTATCTGACGTGTCACGCCATCGTCAGCCGGCTGA</read_sequence>
				<read_sequence read_name="ERR262957.39111">TGAAAGCATTGCGCGCCGAAACCAATATTCAGTATGAAGGGCGTCAGGGTGGGACGCTGCAACTGTTCCGTACCGAACAACAGTATGAAAATGCGACCCGCGATATCGCCGTGCTGGAAGATGCCGGCGTACCGTATCAGCTGCTGGAAT</read_sequence>
				<read_sequence read_name="ERR262957.39085">GCTGAAAAGGTGCGTACAGCAGCAAAGGCGAGCCTTGCAGCACATAAGCCATTGTCAGCACCGACAACGCTGAAGGCGGGTCCGTTGTTGAGTTCTGAAAAACTGATTGCGATTGGTGCTTCAACGGGTGGAACTGAGGCAATTCGTCAC</read_sequence>
				<read_sequence read_name="ERR262957.39874">TTGCCGAACGTTCACCGAAACACAAGGAGAGTTTAATGACAATTGCGGAAAGATTGCGGCAGGAGGGGGAACAATCCAAAGCCCTGCATATAGCCAAAATAATGCTTGAATCCGGAGTCCCTCTTACAGACATCATGCGCTTTACTGGGG</read_sequence>
				<read_sequence read_name="ERR262957.41410">ACGGTAACCCAGGTATTCGGTGTGCAGCGTACTTCATGAGTTCCACTGGTTTCGATCTGGCAGCTAAAACCGTTCTTTTCGAGCAGGTCAGTCAGTGGCAGCAAATCATGAATGCAAGGCTCACCACCCGTAATCACCACATGCCGCGCG</read_sequence>
				<read_sequence read_name="ERR262957.39438">GGGAGACACACGGCGGGTGCTAACGTCCGTCGTGAAGAGGGAAACAACCCAGACCGCCAGCTAAGGTCCCAAAGTCATGGTTAAGTGGGAAACGATGTGGGAAGGCCCAGACAGCCAGGATGTTGGCTTAGAAGCAGCCATCATTTAAAG</read_sequence>
				<read_sequence read_name="ERR262957.42501">ATGAGGAAGTAATCACCGCCATTCAAAAAGCGTTAGAAGTGGGTTATCGCTCGATTGATACCGCCGCGGCCTACAAGAACGAAGAAGGTGTCGGCAAAGCCCTGAAAAATGCCTCAGTCAACAGAGAAGAACTGTTCATCACCACTAAGC</read_sequence>
				<read_sequence read_name="ERR262957.44098">CTGCGCGATAACTCAACGTGGAGTTATAACAGTGGGAGTAGCAATTCATCTAACAGCAATAAATGGCAGCATATCAATACGTCGGCTGAACGTGACATTATTCCCTTACGCTCACGGTTAACGGTAGGTGATAGTTATACCGATGGCGAT</read_sequence>
				<read_sequence read_name="ERR262957.45650">ATTGGCTTTGTTTTGCCCAAGATCGATATCAGTAGCCAGATCGAGATACCATGCGTTGCCAGGTTCTGCCGCCAGTAACGGTTGCAGCGTTTTACGCGCCTCGTCGTATTTATTGGCTTCCATCGCCTGTAAAGCACGACCATATTGCGC</read_sequence>
				<read_sequence read_name="ERR262957.45957">AGCACACTAATCTGGTCGAGATCGAAAAAATATAACCCACGACAACCATAAATTCTGGCATGACATTTTGTTTGAAAAGCAATAAGTGAGTAATGATGAAAATCCATACCACAGAGGCGCTCATGAAGGCTGAAATCAGCCGTAGAGGTC</read_sequence>
				<read_sequence read_name="ERR262957.46315">GGGGTACTACCTGTATGGTGCACCTGCTAATGGTAATACTTTGCAAGGGCAACTTTTCCTGCGCCCACTGCGTGAAGCTGTGTCAGCCTTACCTGGTTTTGAATTCGGCGATATAGCTGCCGAAAATCTTTCCCGCACGCTGGATGAAGT</read_sequence>
				<read_sequence read_name="ERR262957.46623">CATAAAGATATCGTCAAAAACCGGCGCGCTTACCGCCTCATCTTTCTGCTCCGCCAACGACGCATATTCCACGAGTGTTGCCTCATAATCGGGAACATTGCCTACCATTGGCAGATGATCGCGGGTGGCACAACGCACACCGCAGCGCGC</read_sequence>
				<read_sequence read_name="ERR262957.46747">GTCAATACGCCGCAACGTCGGGTCGAGGGTGGCAAACAACTGGTCTGCCGCGTAGACCCGCGCTTCGGTGATGCGATTGAAAAGGGTAGATTTACCGGCGTTGGTATATCCCACCAGCGAAACAGTAGGAACGTCGGCTTTGATACGCGA</read_sequence>
				<read_sequence read_name="ERR262957.46701">CAGCATTGCCGGACCATGTTCTGCATACCAGTCACACAAATTCGCCGATTTCGCCACTTCAGCGCGCGCCTGATTGATTGGTTTGCCCATTTCACGGGTGATCATTTGCGCCATTTCTTCGCTACGGGCGCGCAGAGCCTTACCGATACC</read_sequence>
				<read_sequence read_name="ERR262957.46854">TATGATAGGTGGAATGAAAGACCAGCAGGTTGCAAATATTCGTCTTGATGATAATCAACCCTTACCGGGGCAGTATGACATCGATATTTATGTCAATAAGCAATGGCGCGGGAAATATGAGATTATTGTTAAAGACAACCCGCAAGAAAC</read_sequence>
				<read_sequence read_name="ERR262957.46848">GTATTGTCTGCGGCACTCTTCGGTTGCAACATTCGGCGCGTTATTTTTTAACGTCTTTGCCGGAAACGCTGTTTTTAGCACCGGTTAACCACAGCGTGGAATATAACTGGCTGAGGGAGGCGATCCCGTTTTTACAACAGGAATCCAGAT</read_sequence>
				<read_sequence read_name="ERR262957.47783">AAATACTCCACGTTGGGGATGATCAACCAACTGCAAAACAGCCTGACGGTAACGGAGAACGGCAAAGACGCAGGCGTACTGAGCCTGACTTATACCGGTGAAGATCGCGAACAGATCCGCGACATTCTTAACAGCATCGCCCGTAACTAT</read_sequence>
				<read_sequence read_name="ERR262957.48450">ACAGACGCTCCTCTGCAACGACGACAAACGCCATCAGATCAGCGATTTCTTCACGCTTCATTCAGTATCTCCATGCAATCTATTAATCATTTAAATGATAGGTCTAATCATGATTTTGGGTCTAATCAACTTAATGATCAATATCTATAG</read_sequence>
				<read_sequence read_name="ERR262957.48521">GCCAGAAGATATCGATTGAGAGGATTTGAATGACTGACAAAATGCAAAGTTTAGCTTTAGCCCCAGTTGGCAACCTGGATTCCTACATCCGGGCAGCTAACGCGTGGCCGATGTTGTCGGCTGACGAGGAGCGGGCGCTGGCTGAAAAGC</read_sequence>
				<read_sequence read_name="ERR262957.48610">ACAGCAAGAAATGCTGAATGCCGTTGGTGCACAATCGTTAAACGCGCTGACCGGCCAGATTGTGCCGAAAGATATTCAGCTTGCGACCCCGCCGCAGGTTGGCGCACCGGCGACCGAATACGCCGCACTGGCAGAACTCAAGGCTATTGC</read_sequence>
				<read_sequence read_name="ERR262957.49202">CCGTTGGACCAATGAAAGCGGGTAAACAATTTACCGACGATCTGATTGCCCGTAATCTGCTTAAAGACGTGACCCGCGTGGTGGTTGACGTGTACGGCTCGCTCTCTCTGACCGGTAAAGGCCACCACACTGATATCGCCATTATTATGG</read_sequence>
				<read_sequence read_name="ERR262957.49515">GGCCCAAACCAGGGCGGCTGGCCAGGCAACAAGTGCGTTCATAACGCTGTTTTAACCGGGGCAGACGCTCTGCTACCCACGTTTCTGGCAAATTAAGCGCCGAGGCGAGTTGCGCACGGGGAGTGAAAGTATTCAGTAATAACAGCGCCA</read_sequence>
				<read_sequence read_name="ERR262957.49853">TGATGAGCGCCATAGATTCCCAACTTCCCTCATCTTCTGGGCAAGACCGCCCAACTGATGAGGTTGACCGCATATTATCACCAGGAAAGCTGATCATACTCGGTCTGCAACACGTCCTTGTCATGTACGCAGGTGCAGTCGCTGTTCCTC</read_sequence>
				<read_sequence read_name="ERR262957.50584">AAACATCGGGTTTTGCAGCAAGATGGCAAGACCCACCACAATCCCGGCGAAGGGAAACAGCAGCACTGGCGTGAACATCGCGCCGCCAAAGCGTTGAATTTGACTGAGCATTTCCACATCCTCTTTTCTCAATTCTGTAAGTAGGAAGCC</read_sequence>
				<read_sequence read_name="ERR262957.51482">TAGTTGGAGCGAGGCATGCCTGTTTTATAAATTCGCCCAGCCAGTCGTTGTTTCGCTTCAATAATGTCATCAATAGCAACCGGCAGATCGTATGTAATATGCATTATAAAACCTCTTCGCCTGAATTAAATATGTAGGTAACCGTAACCG</read_sequence>
				<read_sequence read_name="ERR262957.51468">TCTTCAGCGTATTAAGAAGCTGGTCTCCGTCCCATTTCAGTGATTGCGGAATATCGCCCTGAACCATCGAAACCTGAATGGTTTTCTCCGGTTGCGGGGTAAACCATTGGATGTAACGCAGCGGGAAGGGAAGGGCAAACAGCACGACGG</read_sequence>
				<read_sequence read_name="ERR262957.51742">CAAACGAACTGACCAAAGCCGGTATTAAGCACAACGTCCTGAACGCCAAATTCCACGCCAACGAAGCGGCGATTGTTGCTCAGGCAGGTTATCCGGCTGCGGTGACTATCGCGACCAATATGGCGGGGGGGGGGGCAGAAATTTTGGTCG</read_sequence>
				<read_sequence read_name="ERR262957.52081">AGAGTACGGTATTGATATCCTGAAAGTGCAGGAGATCCGTGGCTACGATCAGGTAACACGGATTGCGAACACGCCAGCGTTTATCAAAGGCGTCACGAATCTGCGCGGCGTTATTGTGCCGATTGTTGACTTACGAATTAAGTTCAGCCA</read_sequence>
				<read_sequence read_name="ERR262957.52979">CTCTTAATCAGTTCACCGCGGTTCAGGACCTTAACAGCCATGATATCCCCAGTCAGGTATTCGGTTGGGAAACGGCGATCCCTTTTCTTCCCTGGACTATTGTTCCTTACTGGAGTCTGGATCTTTTATATGGATTTTCGCTGTTCGTTT</read_sequence>
				<read_sequence read_name="ERR262957.55031">ATTGCCACACCCACCAACGCAATAACTGCGTAAACCATGATTGAGAAATCCACAACGCCTCCTGACGCAACAACTTACCCGCACAAAATAGAATTGTGCTGTACAAACGTCCAGTTGGAAAGGCATTTCCTGCGAGGCGCTACGCAAAAA</read_sequence>
				<read_sequence read_name="ERR262957.55398">CTGAGCACGTACCGTCTCTGCCTGTTCCGCGCCTCTGAACGAACCGCACTGCACCATCCAGCGGCGTTCGTCTTTTTTCTCCGCCGTCGGTTTTGGCGCGTCAGCGGCACGAGCAACCGGCGCAGCTTGCTGCGGCTTCGACTGCGCGGT</read_sequence>
				<read_sequence read_name="ERR262957.55870">CCAGTCAGTAACGTAACCGTTGACCAGCATCCCGGCAGCCCCAAACAGGAAAGGGATAGCCGCCATCACCCCTGTGCTTTTTAAATCCAGGTTATAGGCTGTTGGCAGGTAACAGGAAGCCAGGCCAGATACAGCCACGCAGTGTAGTTG</read_sequence>
				<read_sequence read_name="ERR262957.55704">GTGCCTGAGTATCTGGTACGAAACGCAGACCGCTTTCGAAAATGCGCACACGGTTCTGCTGACGGTTCTGGTTGTACACCACGGTTGCCAGCAGGCCGGTCCACAGAGAAAGACGCATTGCTGACATTTCAACAGAGATCGGGCTTGGCA</read_sequence>
				<read_sequence read_name="ERR262957.56016">GGCTGCATCAGCGTTGATTTAAGCGCCATCAAACCAATGATTGCGCTGCCGTTCCACCCGAGCAACGTGTATGAAATCGACACACTGAACCAGAACCTGACCGACATTCTGCGTGAGATTGAAATTGAGTCCGAACGCGTGGCGCACGGT</read_sequence>
				<read_sequence read_name="ERR262957.56046">TAATCGTAAAAATTGATCGCGGAAATATTCGCCCAGCAGAATTCGCGGTAAAAACTGACGATCGTGCAAGGTTTCTTTTTTAACGCCATAACGCTGGAGATGGCTGGCTTCTTGCTTTTGTAGCCATTCGAGATACGTACAATTAATCGG</read_sequence>
				<read_sequence read_name="ERR262957.56490">GCGTTGCGCATCAGGCGCTGGAAGAAGAATTGGCCGAGTGGCTGGGCTATTCGCGGGCACTGCTATTTATCTCTGGTTTTGCCGCTAATCAGGCGGTCATTGCCGCGATGATGGCAAAAGAGGACCGCATTGTCGCTGACCGGCTTAGCC</read_sequence>
				<read_sequence read_name="ERR262957.56784">GTCGGCAAGTACCCGATGCGCGAACTGGATGAAAAAATCCCACTGCGCCACGGTGTTGTTGGTCAGGAAACTTGCGGACCCGGCGGAATAGCGTACGGCATGCGTTCCATTGGCGGCATCCTGGAACTGGTGGATTATATGGAAAAATAT</read_sequence>
				<read_sequence read_name="ERR262957.58515">ACAACGATGCTGGTATTAGCAACGATCGTATTCTGATCAAACTGGCTTCTACCTGGCAGGGTATCCGTGCTGCAGAACAGCTGGAAAAAGAAGGCATCAACTGTAACCTGACCCTGCTGTTCTCCTTCGCTCAGGCTCGTGCTTGTGCGG</read_sequence>
				<read_sequence read_name="ERR262957.59479">AGATTTGCAGCGCAACGACATAGTAAATAGCGCGCGGTTGTGATGCGTGTTTATTCATAATAATTCCACAATTGACGGCAACGTCACGTAATAGTTGCGCGGCGTGCTTGTGTTTCCTTAAAGTTAAAACTTTGATACAGATCTGATTAT</read_sequence>
				<read_sequence read_name="ERR262957.59820">CGATATTCTGCTTAATCACGCCTGGAGTTTGTTCAACCATAGCGAACTGTCGCTGCTGGAAGAGTCGCTTAAGGCCCTGCCGTGGGACAGTTTGCTGGAAAATCCGCAGTTGGTGTTATTGCAGGCGTGGCTGATGCAAAGCCAGCATCG</read_sequence>
				<read_sequence read_name="ERR262957.60111">GGCGTGGGGCGTGGCACAGGAAGCTATTGCCATTGGCGCGAAAACCCTCTGGATGCAACTGGGGGTGATTAATGAGCAAGCGGCAGTACTGGCACGGGATGCCGGGTTGAATGTGGTGATGGATCGCTGCCCGGCTATTGAGATCCCTCG</read_sequence>
				<read_sequence read_name="ERR262957.60623">GTCGAGCACCTGTCTCTATTCCGACATCATTTTGCCGACGGCGACCTGGTACGAAAAAGACGACATGAATACTTCGGATATGCATCCGTTTATTCACCCGCTGTCTGCGGCGGTCGATCCGGCCTGGGAAGCGAAAAGCGACTGGGAAAT</read_sequence>
				<read_sequence read_name="ERR262957.61418">CCATAAAACGGCTGTTTCTCATTGCGTGCATCCGGTGAAAGCGTACCCGGCGCACTTTGCGTTTTTTGTGCATGAGCGACCGGACAACTTCCCGCCAGCGCCAGCGCACCAATGCCTTTCAGTAAACGTCGGCGTGACGGTTCATTCACG</read_sequence>
				<read_sequence read_name="ERR262957.61599">GGACCGTTCATCACTGGCATTAAGCGCCGCCCGGGTTAGCGGTATTCCCATTGCCATCACCCAGCGAGTAAAAGGCTGCTGACGAGCCAGATTAAACTGATGCCATAACTGCGCACTTTTACTTTTCGCGATCCCCGGCGTGTTCTGTAA</read_sequence>
				<read_sequence read_name="ERR262957.61651">ATACCATGCATCAGCACGGTAAAAATCAGCGCCACGTTAACGAAAATATTCAGCGGGCGCGGGAAGGGATGCACCAGACTGAGGATTAAAAATCCCCAAACGCAGAGCATTAACAAACGACCAATATTAATCAGCATCACTTTCTCCTTG</read_sequence>
				<read_sequence read_name="ERR262957.62404">AATGGGTGCCTGCGACTATATTCTCAAAACGACGCCCCCTGCTGTTTTGCTAGCGCGTTTACGTTTGCATCTGCGTCAGAATGAGCAAGCCACACTGAGCAAAGGTCTTCAGGAAACGTCTCTGACTCCCTACAAAGCCCTGCATTTCGG</read_sequence>
				<read_sequence read_name="ERR262957.62736">TAACCAGCTGCACGAAGGCTTTCCAGCGCCTTTTGGTGCACGCCTTCTACCAGCAGAAACTTAATCTTGTCTTTCTCCAGCGATACCTTTGCCATTTACCCAATCCTGTCTTTTGAAATGTTGTGTGCGGATTTGCGTCCGCCTTTCAAC</read_sequence>
				<read_sequence read_name="ERR262957.62919">CCCTGGCATGGCGGCGCTGGCGCAAGGGCAATTCCAGCAAGCGACTAATGGCAGTTCGGTGCTGTTCATCGAAAGCGTTGACGGCAGCGATTTCAAAGATGTGTTCCTCGCGCAAATTCGACCAAAAGGTAATGCCTGTCTCTTATACAC</read_sequence>
				<read_sequence read_name="ERR262957.63736">TTCTGCTTCTGGCAGGGGAATTAATCGGTCGCGGCGTATTCTATGGTTTGCATATGACCGTGGGGATGGCCGTCGCAAGCTAATCAGTAACAACCGGGGTTTCGGCCCCGGTTCTCTTTTATTTCTGCTTCGTTAACGTGTCATAACTGG</read_sequence>
				<read_sequence read_name="ERR262957.63885">CAATCCCAGCTCATCAAACAATGCCAGCGGCGACTGTGCCTGCAATTCGGCGACGGTTTTCCCCTCAACGGCAGTCAACAACACCGCCAACAGGCCGCGCACAATGCGCCCTTCGCTGTCGCCAAAGAAGTGCATTTTACCGTTTTCAGT</read_sequence>
				<read_sequence read_name="ERR262957.64286">GTAAAAGCAGGCGAATGGACCGCGAGCATAGGCCCGGACTGGTACGGCACTGACGTTCACCATAAAACACTGGGCATTGTCGGGATGGGACGGATCGGTATGGCGCTGGCACAACGTGCGCACTTTGGCTTCAACATGCCCATCCTCTAT</read_sequence>
				<read_sequence read_name="ERR262957.64502">GTGCCAGGATGGTGGCATCCGGGAAGTATTTACGTACTGCGCGAGCAGATTTACCGCCCTGAGTAGCAACCACGATCAGCGGAGCATCCAGTTTTTCAGCAGTTTCAACGGCACCACGGCATACCGCTTCGGTAATGCGCAGTTTACGGT</read_sequence>
				<read_sequence read_name="ERR262957.64398">AATGCCGCATATGAACTGACCAGCACATACACCCCCGCAGGCCAGTTACAGAGCCAGCACCTGAACAGCCTGGTGTATGACCGTGACTACGGGTGGAATGACAACGGCGACCTGGTGCGCATCAGCGGTCCGCGACAGACGCGGGAATAC</read_sequence>
				<read_sequence read_name="ERR262957.64807">CATTCACAGCTGGCATCGGCTGGGGATGTGGCTGATTGGCGCGTTTGTGATCGGTCATGTCTACATGGCGCTGCGTGAAGACATCATGTCCGACGACACGGTGATCTCCACCATGGTCAACGGCTACCGTAGCCACAAATTTGGCAAAAT</read_sequence>
				<read_sequence read_name="ERR262957.65516">ACGATACGCCGATCACGCCTAACGATCTCAATAGCGTTATTCCTTTCCGTCTGGATGCAGCTGCGGCAGCCAATGTCACACTTCGCGCCTGGCCTATCAGTATTACCGGTCAAAAACCCACCGAAGGGCCGTTTAGCGCGCTGGGGTATT</read_sequence>
				<read_sequence read_name="ERR262957.65404">AACCTGGTCTTTATTGCCATCCTCGCCGAAAAACTACCGCCGAAGCAGCGCGACCGCGCACGGGTTACCGGGCTGCTGCTGGCGATGTTAATGCGCCTGTTACTGCTGGCGTCAATCTCCTGGCTGGTCACCCTGACGCAACCGCTGTTC</read_sequence>
				<read_sequence read_name="ERR262957.65126">CATTTGTTTTTCACTGGTGATTTCAGGTCCACGCTGGATGACGTTGACGTTTTTTGCGCTGATAAGTTTTCTGGCATTGAAAGAATATTGTACGCTTATATCCATACATTTTCCGCGGTGGTTATATTGGGTTATTCCTCTTAACTATTT</read_sequence>
				<read_sequence read_name="ERR262957.66379">GATGTGTATAAGAGACAGGCTCCGCCCCAGTCGATCAGTTGCTCGCCGGGTAAATCCATCATCGGCGCATCGCTGGGTAATGAAATGCGCCATAAGGTACCTGGTAACGAGAAGAACGGCAGTTGTTGTTCACGCAATTGCTGCCAGAAC</read_sequence>
				<read_sequence read_name="ERR262957.66583">CCCGATCGAAGATATGCCTTACGATGAAAACGGTACGCCGGTAGACATCGTACTGAACCCGCTGGGCGTACCGTCTCGTATGAACATCGGTCAGATCCTCGAAACCCACCTGGGTATGGCTGCGAAAGGTATCGGCGACAAGATCAACGC</read_sequence>
				<read_sequence read_name="ERR262957.66458">TAACACCACCGGGCGTTTCTGCCAGTGACGTTCAAGAAAATCGGGCCAGTTAAGAGTGAGTTGGTATTCCATGTTAAGCATCCACAGGCTGGTATCTGCAACCGATTATAACGGATGCTTAACGTAATGCGTGAAGTATGGACATCTGTC</read_sequence>
				<read_sequence read_name="ERR262957.66605">GTGACTCGCCGCTGCGGGTAACGCGTTTTGGACGAATCGGCGCATACAGTTCGTTTTCAATCTGCAGCACGTTGCTATTGATTTGCAGCCTCTTACCGTCTTTCTCAATACCAATCTTCGCGTACTCTTCCGATGGCGTTTTGATTGCCT</read_sequence>
				<read_sequence read_name="ERR262957.67110">CACTATTACCATCAGTGGTTTGCCTCTTCGACCGTTCCGACGGGCGGGGATCATGCTGATTTTTTAAGTTGGCTGGGAAAGTGGACCACGGCAGATAAACAACCCGTTTGCTGGTCAGTGACCCAACGCTGGCAAACTGTCGCGCTGGGG</read_sequence>
				<read_sequence read_name="ERR262957.67281">CTGCATGCGCGCGTTAAAGTGCGTATCACCGAGTATGAAAAAGATGCAAACGGTGAATTAGTAGCGAAAACCAGCCTGAAAGACACGACTGTTGGCCGTGCCATTCTGTGGATGATTGTACCGAAAGGTCTGCCTTACTCCATCGTCAAC</read_sequence>
				<read_sequence read_name="ERR262957.71995">AGAGACAGGCAATAAGCTGAATATGTCGGTTTGTGAGATTACGCCGTAGCGACTGTTCAGCCGGAGCCTGATCATCGGCAACGACTTTTACCTGATCTACCATGTTTTTTTCTTCCTGTACCTGTCCGTGTTGTTCAGGCTCTACGGCCT</read_sequence>
				<read_sequence read_name="ERR262957.72562">GATTTCGCCACTTCGGCACTGAAGAGGTATGCGGAAAACGTTGTGAATTATACCTGTCACGCACCACCATGCAAGCGCCAGCTTGCTCGCACCTCGCTAAGTGCTGAAATTTTCAGCATTGCATACCGCGATGTGTAACCTTTGTCACAC</read_sequence>
				<read_sequence read_name="ERR262957.73212">CACATTGATGAGCACGTCAGACGATATCCATAACACGACAGCCACTGGCAAATGCCCGTTCCATCAGGGCGGTCACGACCAGAGCGCGGGGGCGGGCACAACCACTCGCGACTGGTGGCCAAATCAACTCCGTGTTGACCTGTTAAACCA</read_sequence>
				<read_sequence read_name="ERR262957.73764">GCGGGCCAGTACCTTTTGAAAATTGCGCCAGTCCCGATAATCCAGTAACGGTGCCAATTCTCTAGCTGACCAAAATTCTTGCCCTTCAGTGCCATAATGCCGTATTTCTTCAAAAGGTTGATGATGTTCGTTCATTGCCCACTCCATGTG</read_sequence>
				<read_sequence read_name="ERR262957.73799">GATATTCCGGCCTGTTCAATATGCAAGGAAATACGATGTAACGCATTCCCGGAATTACATATCTTTCTTAATTTTGTCCCATTCGCCTTTAACTTTATCTTTAAAGCTGGCTTTTTTATCCTGAGTACAAGCCTGAACGATAGCTGGGGT</read_sequence>
				<read_sequence read_name="ERR262957.74551">GTACAGGACAAGCGATTGCGGCAACCGGCGTTGGTATTCGTATTTTTAACCAGTCCGATAATTCGCAGGTTAAACTTTATAACGACTCTGCTTATACCGCTATCGATGCTGAAGGCAAGGCTGAAATGAAGTTTATTGCACGCTATGTGG</read_sequence>
				<read_sequence read_name="ERR262957.75420">GAGCTCTAACGGTAAAAGCGAGAATGCCGCCGATCTCAGCGCAAAGATTACCGGCAGCGGTGACCTGGCATTCAGCAGCCAGAAGGATCAGACCGTATCGCTTTCTAACAAAGACAACGACTATACCGGTGTTACCGATCTGCGCAGTGG</read_sequence>
				<read_sequence read_name="ERR262957.75583">AACCGGCGATTGCGGCATGTCATAAACAGAGTGAAGAGTGTTATGAAGTGCCGATTCAGCAGAAACGAGATTTCGATATCAACGAACAACGGCGACAGACTTTTCTGCAATCACAAAAACTCAGCCGTAAATTGCAGGATGACTGGGTAA</read_sequence>
				<read_sequence read_name="ERR262957.74924">AAAGGACATCGCTCAAAGGATAAAAGGTACTCCGGGGATAACAGGCTGATCCCTCCCAAGAGCTCATATCGACGGAGGGGTTTGGCACCTCGATGTCGGCACGTCACATCCTGGGGCTGGAGAAGGTCCCAAGGGTTGGGCTGTTCGCCC</read_sequence>
				<read_sequence read_name="ERR262957.76285">ATCTGAGGTCGAGATCCCTTTGCCATCTTCCTGCCAGGCACCTTCCACCTGATTGGCAGCTGTTGCGCCACCCCAAAGAAATGTTTCTGGAAATGCTTTCATAATTAACTCCTTTTATCGTTAGCGAATGATGGATAACAGCTGTCTCTT</read_sequence>
				<read_sequence read_name="ERR262957.76650">TTCCTTCGAAAAAATAAGGCAATACTGCAGGCTGGTCAACCCAGTCAGCAATGTTGATAACCCCCGCCATATCTTCAGTCACCAGCAACGCTCGCCATTCACCCTCAATTTTCACCGCTTCACCAAAAACGATCTTCGGCACGATGACAC</read_sequence>
				<read_sequence read_name="ERR262957.77097">GCATCTCTTCGTGATAAGCAGCCAGCGACATTGCCATCGAGTTGATACCGTTTTTCAGCATATCCAGCTCGCCGAGCATAAATCCTTCCACCCGGCTGTCGAGTTGCCCGCGACGGATGCGGTCGACGGTATTCACCATGTTGCGAATCG</read_sequence>
				<read_sequence read_name="ERR262957.76921">GTCGTCAGAAGCGCCCTGCAGCCTGGGAAGCGCCTCACCCGCTTGAACGCGCGTTGCGTGCCCTGGTAGTCCGCCACCAGGCGCTGACAGATATGCACACGCAGGAACTGAATCGCACTGAAACGGCGCGGGAAGTCCAGAGACCGAGCA</read_sequence>
				<read_sequence read_name="ERR262957.78204">CATGCAAACGGCGGAAATTGAAGCGTTGCTGATTTTGCTCTGGGGTCAGTGGGGGTATCAGCGCCTGATTATCAATGTCATCAATCACCAGCCGGGCCTAGTGCTTCGTCGCAAGCATGTCATCCAAACGCTGATTCACGTAGACCGGTT</read_sequence>
				<read_sequence read_name="ERR262957.78442">TCGATATGCAGCCAGCCTTGCTGATAGTTCTCAACAAAGTGCGACAGGAAGCCCGCCGCCGTGCTCGCGCCTGCCGGATACGCCGCGCTTCCGGTATTGTTCAGTTCGGCAAAGTTAGACGGCAGCTGGCTGCGGTGGAATTCCGCCAGC</read_sequence>
				<read_sequence read_name="ERR262957.78629">CTTATCACCCTCGCTACCGGACTCAACAACACTGGTTTTATTAGCTGGTTTGGCAAACTGTTAGCAGGCAGCTTAAGCGGTTATTCGCCAACGATGGTGATGGTGGCGTTGATTGTGGTGTTTTATCTGCTGCGCTACTTTTTCGCCAGC</read_sequence>
				<read_sequence read_name="ERR262957.80768">GTGTACGGTACGCTGATGGCACTGGCGCTGTATACCATCTGGTTGCTGGCGACGATGGGTAACATCCCGCGTCCGGAGTTTATCGGTATTGCAGAGAAGGGCGGTAATATTGATGTGCTGGTACAGGCATTAAGCCTGTCTCTTATACAC</read_sequence>
				<read_sequence read_name="ERR262957.81816">GGTCACACGTATATTCTTGTGATACAGCGGTTCGAGGTGATGCGCAGCCAGATTTGCGTCGATGTGCGGACGTGCGCCATAGACCACCACCAGACGGATGCCGAGGCTGTGCAATAACCAGATATCATAAACGATACTGGAGAAATTCTC</read_sequence>
				<read_sequence read_name="ERR262957.83144">GTATCTATCTGGTCTGGTCTTTAAATGGCTGAAAGCGAACGGCGGTGTAGCTGAAATGGATAAAATCAATCAGCAAAAAGCAGAACTGCTATATGGGGTGATTGATAACAGCGATTTCTACCGCAATGACGTGGCGAAAGCTAACCGTTC</read_sequence>
				<read_sequence read_name="ERR262957.83245">GCCCTCTTCGGCACCAGGCAGATTTTGTTTACCCGGTTGCTCTGGTGTTCCTGTTTCGCAAAGTTCGGCATCAGCGGTACGTTGCAAAAAGGCTTTAATCTGCAGGCTATTCTCTTCCGGTAACACCGAACAGGTGGCATAGACCAGGGT</read_sequence>
				<read_sequence read_name="ERR262957.83694">TCGATGAATTAGCCTCAGGCTTTGCGGCGCAGGGCGTTGTTGAGGGCAGCGGCGTGATGTTGCGGGCGTGGAATACGCCGCAAACGCTGCTCGCCTGGCTGGCGTTACTGCAATGCGGGGCGCGGGTGTTGCCCGTGAACCCTCAGCTGC</read_sequence>
				<read_sequence read_name="ERR262957.84646">GTACTACCTGCGTGAGCGTACTGGTAAGGCTGCTCGTATCAAAGAGCGTCTTAACTAAGATTTCGCTTAAGCGACATCCTGTTAAGAAGGGCTGGCCAATTGGCTGGCCCTTTTTTTATCTGTTTGCTCGTGTTTTAAGGGGTAGTAATC</read_sequence>
				<read_sequence read_name="ERR262957.84721">GTATGGCTGTTCGCCATTTAAAGTGGTACGCGAGCTGGGTTTAGAACGTCGTGAGACAGTTCGGTCCCTATCTGCCGTGGGCGCTGGAGAACTGAGGGGGGCTGCTCCTAGTACGAGAGGACCGGAGTGGACGCATCACTGGTGTTCGGG</read_sequence>
				<read_sequence read_name="ERR262957.85658">GGATATTAATGGTGGGAATACGCCGTTTCGGATAGATGCCGCAGCGTAATGTGCCGCCACAGTCGATTACCGCGACACCAATTTCCGCCTCCGCGGGTTCACCTTCTTTAAATCCGTCGATAGCTTGCCAGCCAGTAAGCTGTGCCAGTT</read_sequence>
				<read_sequence read_name="ERR262957.86555">CTACGCCATTATCTTCCGCACCTTTCAGTATTGTGTTGCTGTTGGTTAACAAGTCAGAACTTGATAAATACACCTGCATTTTCCGTGATGTTTGATTTTGTTGACCTAATAAATTTTTACAACGCAGAATAATATCCCCTTGTTTACTAT</read_sequence>
				<read_sequence read_name="ERR262957.86367">TAGTGCGCATCCACGGACGCGGGGTGGAGCAGCCTGGTAGCTCGTCGGGCTCATAACCCGAAGGTCGTCGGTTCAAATCCGGCCCCCGCAACCAATTAAAATTTGATGAAGTAAAGCAGTACGGTGACGCGGGGTGGAGCAGCCTGGTAG</read_sequence>
				<read_sequence read_name="ERR262957.86910">GTTGCTCCCAGCCGTCTGCACGAAAAATGACATGCCATTTATCATCCTCACGCCAGATGTTTCGGCACAGGCTATCGTGATAAACCTCAACGCTGGTGGGGATCAGCGATTTCATCCACAAGTCGAAAGCATGGCGATTAATATTGATAT</read_sequence>
				<read_sequence read_name="ERR262957.87172">GCATTGAAGGCAGTTCGCTGGATGTACCGGAGAATATCGTTCATAGCGGTAAAACCTGGTTTGTGGAAGCGAAACTGAAACAGGGCATTGAGAGCGCGACCCAGAAGAAAATCGTCAAGATGATCAAAGACAGCAAACTGAAAGTGCAGG</read_sequence>
				<read_sequence read_name="ERR262957.87423">AAATAGAAGGGAACTTTTTAAGATTATTGCGGAATGGTGAAATAAGCACCTAACATCAAGCAATAATAATTCAAGGTTAAAATCAATAACTTATTCTTAAGTATTTGACAGCACTGAATGTCAAAACAAAACCTTCACTCGCAACTAGAA</read_sequence>
				<read_sequence read_name="ERR262957.87825">GTAGAAATGAGCGCCAGCACGCGCAGTAACGGCCAGAAGTACAGGCTTAACCAGGAAAGCCATTGATCGCTTGTCACCTGCATCATTGTACGGCCTACCCGATGATATACGGCAGGTTAGTGAACAAGGTGCGGACGTAATCCAGCAACA</read_sequence>
				<read_sequence read_name="ERR262957.88111">GCGTTCCACGGAGGTCTGTCGCTCTGCGGCCAGCGTTTTAATCGTTACATCTGTCATGCTGTTCCTTCCTGCTACAGTTTATTACGCTTCGTCACCGAACCAGCAAATATTACGGGCAGCCATAATCAGTGCTCCGGCTTTTTCGTCGGT</read_sequence>
				<read_sequence read_name="ERR262957.88154">AAGAGACAGGCTGATTATCGTCGGTATTTTGATGACCATCTTCCAGCTCAGCAGCATTTCACCAAACGCGACCAAAGAGTTCGGTCTGGTTTCTTCCGTCTCGGTCATCTTTACACTGGTGCCATATCTTTACACCTGTGCGGCGTTACT</read_sequence>
				<read_sequence read_name="ERR262957.89234">CCGCCAGACGCAAAGTGCTGTTGGAAAACAACAAACTGCTGGAAGAGCAGCGGCTGACCCAGCGTACCCAGTTTGATCTGGAGATGATGAACGAGCTGGGCTACTGTTCGGGGATTGAAAACTACTCGCGCTTCCTCTCCGGTCGTGGAC</read_sequence>
				<read_sequence read_name="ERR262957.89795">GGCCGAGCGCTATCAACTCTTCACGGCTGATGGTCTGTTTCATGCCGCCCATCGAATAAACCTTCACTAATATTTGTGCTGATTTTTCTGCGGTGTCGATTAAACCGAAGGTTTCATCCAGTGTCGGTCCGGAACCGAACACACCGTGGA</read_sequence>
				<read_sequence read_name="ERR262957.90533">CTTGCTGATGAAACCCGTCTGGGCATCGTTTTACTGCTCAGCGAACTGGGAGAGTTATGCGTCTGCGATCTCTGCACTGCTCTCGACCAGTCGCAGCCCAAGATCTCCCGCCACCTGGCATTGCTGCGTGAAAGCGGGCTATTGCTGGAC</read_sequence>
				<read_sequence read_name="ERR262957.90646">CCCAGAAGCAGGCCTACATTCTGCAAAACGAAGATAAACGTATTGTGTTCGTGATCCCGTGGATGGACGAATTTTCCATCATCGGCACCACCGACGTAGAGTATAAAGGCGATCCGAAAGCGGTGAAGATTGAAGAGAGTGAAATCAACC</read_sequence>
				<read_sequence read_name="ERR262957.93048">CTTCTTGTTCATCTCCTCGAGCATGGCGATGTGTTTCACCTGCTCCGGCTTGTTGAACTCCAGCACCGCGTCCGTGCCGTCAAAGCCGTTGTTTTTGCTGGCAAACGGCAGACCGTTCCAGGCGCTAAAGTTTTCCAGTTGGATCCAGCC</read_sequence>
				<read_sequence read_name="ERR262957.93286">GTTATTGGCCTCACACCAGAACAGATCAACGATCGCTTTAATATTACGGGCGAGGAAGGTGCCGCCTGGCTGTTTGCCGGTTCCCCTTCTGACGGCCTGATGGGCGGGGGATTTCTCTATACCAACAAGGATTCCATATCCTTGGGGCTG</read_sequence>
				<read_sequence read_name="ERR262957.91246">CGACGGTTGTCCCGGTTTAAGCGTGTAGGCTGGTTTTCCAGGCAAATCCGGAAAATCAAGGCAGAGGCGTGATGACGAGGCACTACGGTGCTGAAGCAACAAATGCCCTGCTTCCAGGAAAAGCCTCTAAGCATCAGGTAACATCAAATC</read_sequence>
				<read_sequence read_name="ERR262957.93563">GTATTGGCCTTTTTGATTACCGGCATTTTCTTCGCGCCGTAGATCAGGTCCGCGTTGGAGCAAATCTTCGCTACCGCCGCGACCACTTCCGAGGTCAGCCCTTTGCGGGTAAAGGCAATGTCGTCCACGCTGGTTTCATCGCTCAGCACA</read_sequence>
				<read_sequence read_name="ERR262957.93662">GACCAACCACTGGGTCGACATCAAGAACGCCAACCTCGTCGTGGTGATGGGCGGTAACGCCGCTGAAGCTCACCCGGTCGGGTTCCGCTGGGCGATGGAAGCCAAAATTCACAACGGCGCGAAGCTGATTGTGATCGATCCTCGCTTTAC</read_sequence>
				<read_sequence read_name="ERR262957.94677">CTTCAATGATGCCGGAATCGACCATGGTTTCGAACGCCAGTTCAACGCCCGCTTTTACCATCGCGATCATCAGTACGCCTTTATCGAAGTACTCCTGCTCGCCGATTTTGCCTTCATACTGCGGCGCGGTTTCAAACGCGGTTTTGCCTG</read_sequence>
				<read_sequence read_name="ERR262957.96791">TCGTGCAATTGCCCTACCGGGTTATCTACCGCCTCGGTTGTGGATTAGGAAAACTGGCGTTACGTTTTATGAAACGACGCGCAAAAATTGTGCATCGCAACCTGGAACTGTGCTTCCCGGAAATGAGCGAACAAGAACGCCGTAAAATGG</read_sequence>
				<read_sequence read_name="ERR262957.97132">TATAAACGCTCGGATCAAATTCCGGCAGTTCAATCGCGATATTAATTGGCGTTACCGGATAAGCGCCAACCAGATGAACTTCGGTATGGTTGACTTGTTCTGCCAGTTCGATCGTCTCTTTGACCAGTTTTTCATTGAGCGCATTATGAT</read_sequence>
				<read_sequence read_name="ERR262957.98322">TTTAAAGCAAGGAGGGATCTAAAAACCAGGGGTATATAGCGATAAGAAATCACCAACCAGTATAAAACACTATTTCCGTGAAAAAGACATGGCTAATCATGCGAACAAAAAATCACCAACCGTTGTAAAATCTAACGCCCGTATTTTGAC</read_sequence>
				<read_sequence read_name="ERR262957.97771">GATAGAGACCGAACTGTCTCACGACGTTCTGAACCCAGCTCGCGTGCCACTTTAATGGGCGAACAGCCCAACCCTTGGGACCTTCTCCAGCCCCAGGATGTGACGAGCCGACATCGAGGTGCCAAACCCCTCCGTCGATATGAGCTCTTG</read_sequence>
				<read_sequence read_name="ERR262957.98620">GTAAACAGCCATAATTCCTTGTAGGCCGTAATAACCAAAACGTTCCCATAACTCAATCGAGAAGATGAGATAGAACGCCTTCGGTTGTTTGAAAGCGTTCAAACTGACGCTTTCAGTTGGTTTTTGGTTTGCAGTGGACACTTTTACCTC</read_sequence>
				<read_sequence read_name="ERR262957.99019">ACCGTAGCAGTGGTGCCCGCAGGCCAGATGTTCTCTTGCTGGTTGTCGCGACGAATACGAACCGGAGCACGTTGCGCCAAACGCACCCATTCAAGGTTAGAGTCGATGGTCGCCATCCCTTTGTCGGCCCGCGTGCTGCTGGCGTTGGAG</read_sequence>
				<read_sequence read_name="ERR262957.98471">GTGGTGCTGTCCGGCGTCATTCTGCGCATCCGGATATTAAACGGGCGCGGCGGCAGGTTATCCACCACCACCGAGGCCAGATACTGCGAGGTGGTTTTGCCCTTAATGGTGATGTCTTTTTCCGTCACCCAGCAACCGTTACGCTGGATC</read_sequence>
				<read_sequence read_name="ERR262957.99564">TGGATTAATGCTAAACGAACGCCAGTTAAAGATTGTCGATCTGCTGGAGCAACAGCCGCGCACGCCTGGAGAGCTGGCGCAACAGACTGGCGTTTCAGGCAGGACCATCCTGCGTGATATTGACTATCTCAACTTCACCCTTAACGGCAA</read_sequence>
				<read_sequence read_name="ERR262957.100123">GAGTTATCCAGCGCATGGGCGATGGCAAAACCTAAACGCGCCTGATCTTCAACCGGTGCGCGGTAAGTCCACGCCGCGATATCATCCAGACGGGTGTCATCAACGTTGGTAACAAACAGCGGATGCTTCGCACGTTGACCGATGTTGAGG</read_sequence>
				<read_sequence read_name="ERR262957.100160">TTCCATGGTTAACGCATCTGCTGCCAGTCTGTTCAGTCGTTCGACGTCAACATGGTCAAGTCCCCAGGCGTCGGAGCCTTCCAGCTCGCGCATGCAGGCGCTTAAGCGCAAATAGCCGCCAGGCTTCAGCAGGTCGGTTGCCATAGTAAT</read_sequence>
				<read_sequence read_name="ERR262957.100746">CTGCATGAGAGGTTCAGTGTATCCATGAGCTTTAATGCTGCCTTACGATCATCCAGGAAATACTGAAGGCCAAATATGGCAAAGAGCGCTTTTTCATGTGGTGCCATGTCTTTCCAGGACGTTAAAGGTTTACCCAACTGGGCCATGAAA</read_sequence>
				<read_sequence read_name="ERR262957.100743">GGGCAGACTGGCGTTTCAGGTTAACCAGTAACAACAGTTCACGTTGTAATGTGCGCAACAAAATAACCGGCTCGCTGCCTTCCAGACGCAGTTGCTGAAGAATATGCAACGCGCGCTTACTTTTTCCCATCAACAAAGCATCAACCCAAT</read_sequence>
				<read_sequence read_name="ERR262957.101249">TCATCGGCATTAACAATCAGTAAGCGTTCCATAATCAGCCTCGGTTAATGTGCTTTTTTAAGCTCTGCGATGCAGTCGGCAAAATTTGGCAGCCATTTCTCGTGCGCCAGAATCATCTCGCGTGCCAGCAGCTCAGCATCGCGATCGGAA</read_sequence>
				<read_sequence read_name="ERR262957.101353">AGTGACAACGGTCTGGCATAACGGCTGGCTAACCACTCCGGTGCATACTTAAAGGTGTGCGCGCCGTTGGCTAACTTCGTTAACTCGCCTACCCGCTGGTTGTTCATCCAAGTGACAAGTTTAGGCATTACCACTCCAGATCTTGCTGTT</read_sequence>
				<read_sequence read_name="ERR262957.101825">GACGAGCACGGCTGGGACGATGACGGCGTGTTTAACTTCGAAGGCGGCTGCTACGCAAAAACTATCAAGCTGTCGAAAGAAGCGGAACCTGAAATCTACAACGCTATCCGTCGCGATGCGCTGCTGGAAAACGTCACCGTGCGTGAAGAT</read_sequence>
				<read_sequence read_name="ERR262957.103463">GCCCACTCCAGCAAATAAAACAGGATAAAGGTCATAACCCCTGAAAACGATCCGGATAATATTATCCCTGCGAGAATCATAGCATCTGTTTTAGGCGTTTTGATACCAAACTGTTTGATACTGAGCCAAATTGAGATTAATGCCAGAGCG</read_sequence>
				<read_sequence read_name="ERR262957.103956">TTCTTCGATAAATCGCTCGACCAGCGCCAGCCCTAATCCCGATCCGCCGCCGGTAATAAAAATGGACTCGTTATGCAGATCGCTCATGGCTGCGCCTCCGGTAAGTCGATGAAAATGTCACCACCTTCAACGTGTACTGGATAAGTGGTG</read_sequence>
				<read_sequence read_name="ERR262957.104743">CAGCTCTTCGTTGAGCTGCATGCGACGCCAGCGGTTACGCAGAGCAATCGCCACAGAACGCTTGGCGTTGTCCTGGCCGATGATGTGCTTATCCAGTTCGCTGACGATTTCGCGTGGGGTCATTTCAGACATGGGAGATCCTTACGCTTT</read_sequence>
				<read_sequence read_name="ERR262957.104540">GGCTCGGAGATGTGTATAAGAGACAGAAGATACCCCGCGCTCAGCGTGGACTGATGTTCAGACGCCCATGCAGGCGCACCGGATACGGCCAGACAAATGGCTGCGGACAAAATTGCTGCACAAACTTTACGCATAATTACCTCTCGCTTT</read_sequence>
				<read_sequence read_name="ERR262957.105375">CCTTTACCCAGAGCACGACCGGCAGAGGGGCGGGAAGGGTTTTTCATGTAAGCAGTCGCTGCATCTATTTGCTTCTGATCCCATGTCAGTGCCGCAGGTGTGTCCGCTGTACCTGCGCCGTGGTAAATCTGTCTCTTATACACATCTCCG</read_sequence>
				<read_sequence read_name="ERR262957.105057">CATCTCCTTCCAGGGCATCCTGGGCTACATCTTCTATCCGATTGCATGGGTGATGGGTGTTCCTTCCAGTGAAGCACTGCAAGTGGGCAGTATCATGGCGACCAAACTGGTTTCCAACGAGTTCGTTGCGATGATGGATCTGCAGAAAAT</read_sequence>
				<read_sequence read_name="ERR262957.105603">ACTTTAGGTCGCGGTGGTCCGGTGGTCTGGTTGAGTGAAGCCGATGCCAAAGATCTGGGTATCGCCGATAACGACTGGATTGAAGTATTCAACAGCAACGGTGCTCTGACTGCCCGTGCTGTTGTCAGCCAGCGTGTTCCGGCAGGGATG</read_sequence>
				<read_sequence read_name="ERR262957.105835">GCGGAGAAGTTATCCTGCGCCAGCAGTTCGTTACATTCGTTCCAGATTTCATCGGCAGTTGACGGAGAAAGCAATTTGCCAGTGATACCAAACGGACGACGCAGTTCGAGGTGCGTCCAGTGGTATAACGGGTTGCCGATAGTGTGCGGA</read_sequence>
				<read_sequence read_name="ERR262957.106603">CTATCGTGGTCAGGGGCGCATCATGGCCGACAGTAGCGGTAGTGGCATTTCCGAACATGGTATCGCCCATTTCCATAATCTGCTGGCGCAGGTGTTTAAGGACTAATGACATCGGCGGCGGTATTTTCCGCCGCTGGGCTGATTTTTGAT</read_sequence>
				<read_sequence read_name="ERR262957.106884">TCACTGGCTTTTTGCTGTTTGGCCTCAGTCTTGTTCTCTTCTCAAGCGGAATAGAGCTATTCGGGGAAAAGATTGTCGCCAGCTGGATTGCCTTGACGATAATTGTCACCAGCATCGGGTTACTGCTTCTCTATATTCTCCATGCACGAC</read_sequence>
				<read_sequence read_name="ERR262957.107923">ATTATCCTCATGCGAACGGTCGCAAGAGTACACCAAAAAACTGTGTTTGTACGCTGAAAACAATGAAAAAAGGGCCCGCAGGCCCTTTGTTCGAGATCAATCGAGATTAGAACTGGTAAACCAGGCCAAGAGCTACGATGTTATCAGTGT</read_sequence>
				<read_sequence read_name="ERR262957.108277">GTGCGGTGCCCGTGGTCGACGAGGACCAACAGTATGTCGGCATCATTTCGAAAGGAATGCTGCTGCGCGCTTTAGATCGTGAGGGGGTAAATAATGGCTGATCAAAATAATCCGTGGGATACCACGCCAGCGGCGGACAGTGCCGTGCAA</read_sequence>
				<read_sequence read_name="ERR262957.108548">TAACCAGGGGATCACCGCAACAATGCCTGTGGTGGTGGTAGCAGAACACTTCGGAGCGGATGATGAACGGCTGGCGCGTGCGCTGATGCTTTCTCATTTGAGCGCAATTTACATCCATAACCAGTTACCGCGTTTGTCTGCACTTTGTGC</read_sequence>
				<read_sequence read_name="ERR262957.109289">CTCAACGATGTCAACCAGACGCAAGTGAGTACGGATTTCGTACTGATCGCGCGCGTCTTTGTTGACGTGCGGGGAGATCAGAACAGTGAAGCGCTCTTTGCGTGTCGGCAGCGGGATCGGACCACGGACCTGCGCACCAGTGCGCTTGGC</read_sequence>
				<read_sequence read_name="ERR262957.109308">TTATAGTGTGTGTCAGATCTCGTTTTCCTTAACCATGTTACATAGAATGTGCACGGAAATTTAACCTGCCTCATATTTGGAGCAAATATGGACCGCGTCCTTCATTTTGTACTGGCACTTGCCGTTGTTGCGATTCTCGCACTGCTGGTA</read_sequence>
				<read_sequence read_name="ERR262957.110480">CGTTTGGCGACATCATCCGTGCCGGACCGCCCATCAGCGGGCCTGGTACCTGTAGCCCGGCCACCGTCATTGAGACATTTTCTGTCAGGCGGTTGCTGTAAATAAGCTTAACATCGTCGCCCTTCCAGACGCGGATAGTCGGCCCCAGGT</read_sequence>
				<read_sequence read_name="ERR262957.110427">GAAACCGCAGGTTAATGTTGACAGCTTCAGCCTCGAACAGGCTGTCTAACGCGCCAACTTAAGTGCAGTCTTCGGTACACAGCTACAGCAAAGAATGGTGCCATCATCGCCCATTGCTGATTTTTTCAGCGGCGTGACTTCGCCTTCTAA</read_sequence>
				<read_sequence read_name="ERR262957.110869">CACTTGCACCCTGCGAAAAAACAGAATAAAAATACACTAATTTCGAATAATCATGCAAAGAGGTGTGCCGTGGTAAAGGAACGTAAAACCGAGTTGGTCGAGGGATTCCGCCATTCGGTTCCCTATATCCTGTCTCTTATACACATCTCC</read_sequence>
			</reads>
		</organism>
		<organism>
			<relativeAmount count="220">0.0236772689661</relativeAmount>
			<taxonomy taxon_id="1133853">Bacteria; Proteobacteria; Gammaproteobacteria; Enterobacteriales; Enterobacteriaceae; Escherichia.</taxonomy>
			<organismName>Escherichia coli O104:H4 str. 2009EL-2071</organismName>
			<genus>Escherichia</genus>
			<species>coli</species>
			<strain>O104:H4</strain>
			<reads>
				<read_sequence read_name="ERR262957.79">CAGTGCGATTCGTCTCGCGGGGCTGGCGAAAGAAGCAGGCTTGCCGGATGGTGTTTTGAACGTGGTGACAGGTTTTGGTCATGAAGCGGGGCAGGCGCTGTCGCGTCATAACGATATCGACGCCATTGCCTTTACCGGTTCGACCCGTAC</read_sequence>
				<read_sequence read_name="ERR262957.470">TGCGTCGCGCCAATGACCTCGCCGGTCTTAACAATTTGCACATTCCCGTCGCTCATCAAGTTTTTCGCATCAGATCCCATGATTTATTCCTTTGCTGCATCTGTGTGCCTTTATTGCTACCTAAGTGTAAAGGCTACGGAGGATTTATCC</read_sequence>
				<read_sequence read_name="ERR262957.829">TGCCTGATTTAAGCCGCCGTGGGTATTTGTCCAAGAATGCTTCAAGCTCCAATCGTTTTGGCCTGGTGAATGGAGATGGGTTAAGCAAAGACTCTCGTTGCTGGTGTACTTTTTCGCGCTGGCGCTCAAGCATGGATAATGCGATTGCCT</read_sequence>
				<read_sequence read_name="ERR262957.2384">AGGTTATCGCCTAACGTGACTGGAGATACTTCGTCCGGTGTGACTTTTTTGGTGGGATACGTCGTATGCGCGGGTGCGCAATTGTAATAAAACTTTGCCGGAGTGGCGGTATCAATACTGGCAAAGACAACTTCTTTTGCACCTTTACCC</read_sequence>
				<read_sequence read_name="ERR262957.4247">CGCCGAGTTGCATCGCCAGTTGGCGCTCAGCGGGCAACTTCATGCCCGCTTCCAGGTTTTTTTCATCAATCAGCGCCCGCACACGATCGGCAACCTCGTCTGACAGGCGTCTGGGTAAAACAATCATTAAGGAATCATCCACGTTAAGAC</read_sequence>
				<read_sequence read_name="ERR262957.3978">TGACCACCGTTGAAGGGGCCGGCCCGCGTCATATGGTATTCCATCCAAACGAACAATATGCGTATTGCGTCAATGAGTTAAACAGCTCAGTGGATGTCTGGGAACTGAAAGATCCGCACGGTAATATCGAATGTGTCCAGACGCTGGATA</read_sequence>
				<read_sequence read_name="ERR262957.6421">AAACAGTTGTGCGTCACCCAGTTTTGCCGCCATGGCATTTACAGCCAGCAATTCAGGATCGGTTGCCAGCTGCGCGCGCACCTCATCGGCAACACGCTCTTTTGCCAGATCCATTTTCTGGCGATCAGTAAGCTGTGCGTGCTGCGGGTC</read_sequence>
				<read_sequence read_name="ERR262957.6018">GAGACAGGTCCCGGTACCCAGCGTTAGTACGTCTGGCGTCAGCTGTAAAATTGTCCAGCCGTTTTCCAGCACATCGTTTTGCTGCACCCGTCGCCATTTCTTTTGCCCGTCTTTTATTACACCGATGATGCGCTCGCCTCGCCCTACCAT</read_sequence>
				<read_sequence read_name="ERR262957.6330">ATGTGTATAAGAGACAGTGCAGGAACTGTCGAAAGAAGGCTTTTCTGCGCTGGCTTCGACCATAGAAACACTGGCCGCCGCCGAGCGCCTGACCGCCCATAAAAATGCCGTTACTTTGCGTGTTAACGCCCTTAAGGAGCAAGCATGAGC</read_sequence>
				<read_sequence read_name="ERR262957.6879">CGCTTTACCGACGCAGGCGGCACGCAGGAAGTCTGCGGTCAAACCGTCAGCGGCGCACTGACCATCTTCCAGGCGCAATTGAGTTGCCCGACCACTCACGGTTTTTCTGAAAGCGCCACGCGTTTCCTTTCGCAAGGTAAAATGCCTGCG</read_sequence>
				<read_sequence read_name="ERR262957.8154">AAGCATCACCGTACCGACAAATGCGCAACCGATGGCAATGACACCGCCAATAACGCTGGCCCAGACGGTGAAATCAATTCCCGTTGACGGGATGGTTTGCATGAAGGTGAAAATACTTGGCAAACCAAAGGAGTAGACTTTCGTTTGCGC</read_sequence>
				<read_sequence read_name="ERR262957.8236">GGCATATTGCTGTAATCGACAGAAAAAACAGTCGCCACAAGCAATGACAAACGGAATTACCACCCGGTCGCCTTTTTGCAAATTTTTTACGTCCTTTCCGGTTTCAACGACTTCCCCCAGAAATTCATGACCAAAAATATCGCCATGTTT</read_sequence>
				<read_sequence read_name="ERR262957.10283">CAATCGTGCTCTGGCGCTTCAGAATGAGAATCATGAGGCCGGTAATAAATACATCCCTTACGGGAAAATGGCTTCCTGGTTGGTTGAGTGGAAAAATGCCACTGAAACGCAATGGCTTAAAGATTCGCCCTCACAGCCATTGCAACAGTC</read_sequence>
				<read_sequence read_name="ERR262957.11738">CTGTTCCGATCCAGGCTGCCTGAAAGCGTGCCCGGCGGAAGGTGCAATTATTCAGTATGCCAACGGTATCGTCGACTTCCAGTCCGAGCAGTGCATTGGCTGCGGTTATTGCATTGCGGGCTGTCCGTTCGACATTCCGCGCCTCAACCC</read_sequence>
				<read_sequence read_name="ERR262957.12029">CTTTCTTGCGCTTTTTTCAGCTCGCGACGCAGGCCAACGCGAGGGAAACCGAGGGTGTGATTAAGAATTGTCATTATATGCCCCTTATGGAATTTTTAGTATTTAGCCGTCCAGATGTTTACACATCCATAATTGGCGGTTACTGTATAT</read_sequence>
				<read_sequence read_name="ERR262957.11892">CTTTTGTTAACTCCTTTTTATAGATGCGGGAGGTAATTCCTCACCCCGGTGCCGATTTTGAGGCATCCTGATTTAACTTAGCACCCGCAACTTAACTACAGGAAAACAAAGAGATAAATGTCTAATCCTGATGCAAATTGAGCCAATTTT</read_sequence>
				<read_sequence read_name="ERR262957.12772">TGGTGATTCTGAAAAGATAAAGTATGCATGCTCCGTGATAAATCATATTGATTTTAGCCGCGATCAATCTAAAGATTTTAGCTGCGATCAATCTAAAATTAAAATAGCTGAGACCTTATTTTTCAATCTCGATAAAGAACACTATAAAAA</read_sequence>
				<read_sequence read_name="ERR262957.12803">CCTGGGATCTGCTGACCTCCGGCGAATCGGAATATCAGGTGCATAAATCCCTGCCGGTGCAGACTGAAATCAACGGTAATCGCTTTACCAGTAAGGCGCATATCAACGGTTCGACCACGCTCTACACCACCTATTCCCATCTGCTAACCG</read_sequence>
				<read_sequence read_name="ERR262957.13049">CGCCTGGCTTGCCGCGAGGATATAGCTTATCCGCCGCCAGTTATTGGAATAACTCAACTGATAATCCTTACTGCTGCCGCTACGCCCCCAGTAATCTCGCCATAACGTACTTAAGGACACAGACCCCCAGCCTTCTGGCAATGACTGGCT</read_sequence>
				<read_sequence read_name="ERR262957.13729">CTTTGATAAGCTCAATATCCGCCGTTGAACTAGGGCCGCTAATGATGTTAATGCAGGACGGCATTCGTTCACCGGCCTGCGCTTTCTGATGCAATTTTTCTGCGAGTTGCGCTACACGCGGCAAGATCTGTCTCTTATACACATCTCCGA</read_sequence>
				<read_sequence read_name="ERR262957.14572">GACTTTATTGACAGAATTAACATTCACATATCTTGATTTTAATGTCCATGATGTTGTTTGCGTGAGAACATTCTCAGCATTAAGGAATTTTTTTAACGGAATCCTTGGTTTCTTTTTCGAGTCCGAATTTACAATATCATGCATATAGAC</read_sequence>
				<read_sequence read_name="ERR262957.14756">GCGATAAACGGAAGGGGAGACGCCTGTCCGCAGGCGGAAAACCATCATCAATGTCACCACGCCACCAAAGTGGAAGGTGAAAAAGCAGAAGCTGGCCGAGAAAGCAGCCCGGGAAGCGGAGCTGGCGGCAAAAAAAGCGCAGGCCAGTCA</read_sequence>
				<read_sequence read_name="ERR262957.15738">CTATCAACACTTCCGCGAAATTTGTGAAATCTGTGCCGCTTATGACGTTTCGCTGTCGCTGGGCGACGGTCTGCGCCCCGGTTCTATTCAGGACGCCAACGATGAAGCGCAGTTTGCCGAGCTGCATACGCTGGGCGAACTGACCAAAAT</read_sequence>
				<read_sequence read_name="ERR262957.16741">GAGCGGGCGTCATTCCAGATGATCTGCGAGCAGTCAAACGGTAAAAAAGGTGAATTGGTTTTCGCGCTCCAGGTTCCGGAAGTGCGAATATTACACATTCCCGTACCGCTAATACGCAATGTATCGCCTACCCGCACGCCAGCGTCAGCC</read_sequence>
				<read_sequence read_name="ERR262957.17407">ATCAGGCATCCAGCCAGCAAATAAATGGCAACGCTATGCCAGTTCCCGGCAAAGTAAGTGATGAGTGCAGCGGCAATAAAAGGTGTAAATCCACCGCCAACCACACTGGCAACCTGATAACCGACTCCAGCACCACTGTAGCGATAACTG</read_sequence>
				<read_sequence read_name="ERR262957.17448">GTAATGCCCTGTTTTTCAATCGCTTTTACTGGAGCAGGAAGTTCCTCTGCGAAGGCGATTGCAGGAAGCAGAGCCAGTAAAAGTATCTTTTTTAACATTAATTTGTCCTTTTCAGTCAGTGCAAAAGTCGAGTAACTGTCTCTTATACAC</read_sequence>
				<read_sequence read_name="ERR262957.20234">ACCATGTCGATCACTATACCTGTATCCCACCTTACTGGCTGACAACCCCACTATGCCGCTGGTCTGTAAATCCCTCATATCTCTCCTCGCGCGCAATTTAAAGAACCGTTATTTCTCAAGAATTTTCAGGGACTAAAATGAACCTGTCTC</read_sequence>
				<read_sequence read_name="ERR262957.21110">TCATAGAGCGTCGCATTGCAGGTTATGCTATTGACGTTGCTGATAAAATCCCAGGTCATGTCATCGGCAAATCCGGGCGTTTCATCCTGTTCGTTCAGGTAATGCCAGTACTGGGAAAAGTGCGTGATATCGGCATACAGCCATTTATCC</read_sequence>
				<read_sequence read_name="ERR262957.21332">CGGCAAGCCATCATCTGTTCAATTAACGGTAACGTGACACCAGAAATCACTTCGCAACGGGAGTGTTTGTGGCTTAATAATGAAGCCACGCGGTACGGTGGCGCTCCGGCTATATCGGTTAAGAAGATGACACCCTCACCAGAGTCCGCT</read_sequence>
				<read_sequence read_name="ERR262957.21398">CGCTACAACAACTGCTGGACAGTAATCTGCGTCAGCGGGTGATGGAAGCCATCGAAACGTTGCCGGAGCGCGAAAAACTGGTATTAACCCTCTATTACCAGGAAGAGCTGAATCTCAAAGAGATTGGCGCGGTGCTGGAGGTCGGGGAAT</read_sequence>
				<read_sequence read_name="ERR262957.22265">TGGCTGCGCTGGTGACACTGGTCTGTTTCGCACTGGCTGGCGTATGGGTGATGTACGGTATCGATGGTTATGTCGTGAAATCGACAATGGACCATTACGCAGCCTCTAACCCACTGAATAAAGAAGTGGTTCGTGAAGCTGGCGCATGGC</read_sequence>
				<read_sequence read_name="ERR262957.22705">CTTCTGTATGAGTCATACAGAAAGAACAGGATTTTAAATGAATAAGAAATCGTTATGGAAGCTAATTCTGATATTAGCGATCCCATGTATTATTGGTTTTATGCCAGCTCCGGCAGGATTAAGCGAACTGGCGTGGGTGCTTTTCTGTCT</read_sequence>
				<read_sequence read_name="ERR262957.23186">GTCAGGGTTGATTTTGCCTGTACCGTACATAAAACTGGTTGATAATAAAAGGCTTTACCCGAAACAGGCGGAACGGGACGCAGAGTAGGTGGAGCGACTTCCTCCGTTTCACCAAAGTTATCTTCAGCCAGCTGACGGAAAGCGATCAGT</read_sequence>
				<read_sequence read_name="ERR262957.23227">AAATACCGTACTGCGTATGAGAGTCAGCCAGCCGCCACTTCAGGGTTGTGCCGCGATCGCCAACGGGTAATACGCCGCGCGGGCAGAGCTGGCAGCCTTTATCATCACAAGTCATATCTGGCTGGCAGGTAAACTCCTGATGATTCTCTT</read_sequence>
				<read_sequence read_name="ERR262957.24356">GGATAGGGGATGATTTAACGAATGGATGCACTACAAACTCAAACTGTTAATAGTACAACCGCGCCGCAGCCCAACTACATTCCGGGGCTGATTGCGGTGGTCGGGTGTGATGGCACCGGTAAATCCACACTGACCACCGACCTGGTGAAA</read_sequence>
				<read_sequence read_name="ERR262957.24864">ACATAGGCCAGGCGCTTACCGGCGAGGCACTGGGTGGATGGCCCTTCGATAATAATGTTCGGGTTCAGATCGAGATTAATGTGGAACCAGAAAGTTGAACCGCGATTCGGCTGGCTATGGAACGAAATATCGCCGCCCATTTCATTAACC</read_sequence>
				<read_sequence read_name="ERR262957.25594">CAATGAGTTGGATCTTGGCAAACGCGAGCCGGTTACCGAGGAAGAGAAACTCTTCGTAGCAGTATGCCGTGGCGAACGTGAGCCAGTGACAGAAGCAGAACGCGTGTGGTCCAAGTATATGACGCGTATTAAGCGTCCAAAACGTTTTCA</read_sequence>
				<read_sequence read_name="ERR262957.25961">GCATCGCCTTCCGGCAGGAAGAAGGTCACACCCAGCGCACGACCGCGCGGGATAATCGTCACTTTGTGCACCGGATCGTGCTCCGGCACCAGGCGACCAATAATCGCGTGGCCCGCTTCATGATAAGCAGTAGACTCTTTCTGCGCTTCC</read_sequence>
				<read_sequence read_name="ERR262957.25589">GGATTATGATTGCCCGCAAAAGGCGGACCAGGACAATCCATAGCCGATATCCAATCGGAATTTACGGGAGCATAGTAATGACAGATATTGCGCAGTTGCTTGGCAAAGACGCCGACAACCTTTTACAGCACCGTTGTATGACAATTCCTT</read_sequence>
				<read_sequence read_name="ERR262957.26037">TATAAGAGACAGCATTTGAACAACTGCACCAGAACAAAGATGAAGTGTTTGAACGGGGAGTGATCAACGTCTTCAAAGGGCTGAGCTGGGATTACAAAACCAACTCACCCTGTAAATTTGGCAGTAAAATTATCGTCAACAACCTGGTGA</read_sequence>
				<read_sequence read_name="ERR262957.25856">GTTAAATACCGACTTGCGTCAGGAGCGTGAACAGCTGGGCCGCTTTATGCAGATGGTGGTTGAGCATAAACATAAAATCGGTTTCCAGGGCACGTTGCTTATCGAACCGAAACCGCAAGAACCGACCAAACATCAATATGATTACGATGC</read_sequence>
				<read_sequence read_name="ERR262957.27188">ATACAGACTCCATAAAAAAACCCGGCACAATGGCCGGGCATCAGGAAATGGTATTAATGGAATATCGTGAATTACTGGGCGTAATTCTGTTTCAGTCCACGGATAAACTGAGATGCAGATGAAGCACTTTCATCTCTGGCCTGTTCCCCC</read_sequence>
				<read_sequence read_name="ERR262957.27648">ATGGCGTCGACAACGACGCGACTCTGGAAAATTTAGGCAAGCAAGCCGTGGTTGCAGCTGCTGCAGGCGCAGACTTCATCGCCCCTTCCGCCGCGATGGACGGCCAGGTACAGGCGATTCGTCAGGCGCTGGACGCTGCAGGCTTTAAAG</read_sequence>
				<read_sequence read_name="ERR262957.28584">TTATACCGCACCGCTGTACCTCTCTGAAATTGCGCCGGAAAAAATTCGCGGCAGTATGATCTCGATGTATCAGTTGATGATCACTATCGGGATCCTCGGTGCTTATCTTTCTGATACCGCCTTCAGCTACACCGGTGCATGGCGCTGGAT</read_sequence>
				<read_sequence read_name="ERR262957.29173">TCCACAGACGCTGGCGGCGTGGACGTTGTAGCCGGGTCTGTAGTTGTCGACGTATTTAACGGAACACTCTGCCCCTGCTCGCTATTACTGCTCAGTTCCGCCGAAGATTGATCGGCCATAGTGGTGATCTCTTCCTGCTGAGCTTTGTGG</read_sequence>
				<read_sequence read_name="ERR262957.29238">GTGGCATCGGGCTGTTTATCAAATACCACCAGACTGTTTGCAGAAGAGATCATGGTCATCGCGAGTTTACCAGGCCACAGTAACTTAACCTTCACCCCGTCATAAAAACCAAAACAGTCATCCCAGGGACCGGCTTGAGGAGAGATACGA</read_sequence>
				<read_sequence read_name="ERR262957.29608">AGACAGGCGTAATACGCGCCTGCGGGAAGCGTTGCGCCAGTGCCACAATAGACTCGGCCTCTTCTTCCCCGGCCAGTACACCGCCTTTCAGTTTGAAATCGTTGAAGCCATATTTTTCATACGCCGCTTCCGCCAGGCGCACCACCGCAT</read_sequence>
				<read_sequence read_name="ERR262957.29696">GGTCATATAGAGAGATTTGTCTTTCACATCGATGGAACGGTCAAGCAAGAAGACCGGGATTTCGGCATCTTTCGCCTCTTTTAATACCGGCTCCCAACCCGTCGCTACCACTGGAGCGATAAAGATCGCATCCACCCCTTGTGCAACGAA</read_sequence>
				<read_sequence read_name="ERR262957.30425">CAGTTATCTTACCCTTGCTTAGCAAAATAGCTGTTTCTTTATACAGTAAGTCCTGTTTCGGACTTCTCACTCCCCATTTGATCAACTGAAGCTGAACCCGTTTTTTTCTGCATGCCTCAATCGTCAAAATTCTTCGCCACCAGCCAGCCG</read_sequence>
				<read_sequence read_name="ERR262957.30733">AGATGTGTATAAGAGACAGTCTCCATGAAGCAGATTACCCAACTGATTGAGGTCATGCTCGTTGGCCGCGGTGGTGACTAGGCTGTGGGTCAGGCCACTCTTGGCATCGACACCAATGTGGGCCTTCATGCCAAAGTGCCACTGATTGCC</read_sequence>
				<read_sequence read_name="ERR262957.31152">GGGATAATGTGAGGTTATTACCCTCAAATAATATGAGATAAATAGTGCTGCAACATTGCATTTTTGCCCCGATTTATCCATGATCGAATTGTGACATTTGTCATACAACGAATAGGTTTTGTACCTGTCTCTTATACACATCTCCGAGCC</read_sequence>
				<read_sequence read_name="ERR262957.31544">CGTTGCCAATAGCTGATATTAAATGCACATCCCGACCAAGCAGAGCCAGGTTATGCGCGATATTACGTCCGACGCCGCCTGCGGAACAGTGAACAGAACCTGGATGAGAGGCTGCTTGCGGGTAACGGATATCCGCCATTCCGCGAATAT</read_sequence>
				<read_sequence read_name="ERR262957.32422">CCCGTACACCACCCAGATCGAACCGCACGACTACATTGCCGAATTGTTTGATTGCGTTGCGCGCTTCAACACCATTCTGATCGACTTTGACCGTGACGTCTGGGGTTATATCGCCCTTAACCACTTCAAACAGAAAACCATTGCTGGTGA</read_sequence>
				<read_sequence read_name="ERR262957.32142">GTCTCAGAGTTCCCGAAGGCACCAATCCATCTCTGGAATGTTCTCTGGATGTCAAGAGTAGGTAAGGTTCTTCGCGTTGCATCGAATTAAACCACATGCTCCACCGCTTGTGCGGGCCCCCGTCAATTCATTTGAGTTTTAACCTTGCGG</read_sequence>
				<read_sequence read_name="ERR262957.35160">AGATTGATCATTAGCGATCATCTCGATCTGTTAGCCAATCACGACTTCCGCACTTTAATGCGCGTCACGCGTCTGAAAGAAGATGTGCTGAAAGAAGCCGTCAATCTGATCCAGTCGCTCGATCCGCGCCCCGGGCAGTCGATCCAGACT</read_sequence>
				<read_sequence read_name="ERR262957.35103">AAATTGAAGAAGAAAGTACGCCTGAAATCGCCGCTTAATGCTTTGCGGGCCGACGAGAAATGTCGGCCCGCATTATTCAGGCACTTTCGCGAATGGGTTCGATTTCATTCAGCGTATCAATTAACGGTTGCGGCTTACCAATAAGATAAC</read_sequence>
				<read_sequence read_name="ERR262957.34860">ACACCCACATCAATTCAGAAATTATCACCTGATGCCCGTACGGCGTGGTGTAACGAGACAATGCAAACGGCGCGACTTTAATCACCTGCCAGGGAGCGAAAAAGCGTTCATCTGACCACGGCCACAGCCAGCCAACGCCCTTACCGCCAG</read_sequence>
				<read_sequence read_name="ERR262957.35761">TCTGCGAAACGGGGCTGGTGGTAACGCCATTCCTGCCTGGTGATTCGCTGCTGTTTGTTGCTGGTGCATTGGCGTCGCTGGAAACTAACGATCTCAATGTCCATATGATGGTGGTGCTTATGTTGATTGCCGCTATTGTCGGTGATGCAG</read_sequence>
				<read_sequence read_name="ERR262957.36192">AGTCACCGGAGAGATTCCACACCGAGATGACCTCTAACTCTTCTTCCAGCGTCGCGATAAATAGCGTGGGCGGCAGTTTTAGCCTTTTCTGAGTCACCAGATGACCAATCAGATTTTCCTGCACCCGACGGAAGTCGTCTTCACTCCAGG</read_sequence>
				<read_sequence read_name="ERR262957.36943">ACGCCCCGTGGTGCAAAGATAAAGATGACCGAAGATAAAAAAGAGGCTTATAAATGCCAGAGCAAAATGCGCCTGCAATAACCAGTATCTTACGCCAGGAAACACATCTCCCACGGCTTGCGGATAGAGACACAACAGCCCCGTCAATAG</read_sequence>
				<read_sequence read_name="ERR262957.37596">CCTGACGGAAAACGGTAATGTCTATATTAACTATGCCGTTTCCCAGCAGCCTCCGGGCGGCAACAACTTCGCCCTTGCGCAGTCTGGCAGCGGTAACAGTGCCAACCGCACCGATTTTAAACCGCAAAAAGCCAACACCAGCGAGATTGG</read_sequence>
				<read_sequence read_name="ERR262957.38441">CCGCTTTAGTATCAGTTTTATCCGTAAACATCCGGGGCTGTTTATCGGTATGTACGTTGCTTTTTTTGCCACCCTGGCGGTGATGTTGCAGTCCGAAACGCTGTCAGGCTCTGTCTGGCTACTGGTTGTATTATTTATCCTGCTTAATGG</read_sequence>
				<read_sequence read_name="ERR262957.38689">GGTTCACGTAGTGCCGCCATGGAAGAGGTAGTAGGCGCTTTACAGGAGAATGGGACATGGTAGGTTGGCTGGCCGAACATGTTGGCAAATATTATTCCGGCTTTAACGTCTTTTCCTATCTGACGTGTCACGCCATCGTCAGCCGGCTGA</read_sequence>
				<read_sequence read_name="ERR262957.39111">TGAAAGCATTGCGCGCCGAAACCAATATTCAGTATGAAGGGCGTCAGGGTGGGACGCTGCAACTGTTCCGTACCGAACAACAGTATGAAAATGCGACCCGCGATATCGCCGTGCTGGAAGATGCCGGCGTACCGTATCAGCTGCTGGAAT</read_sequence>
				<read_sequence read_name="ERR262957.39085">GCTGAAAAGGTGCGTACAGCAGCAAAGGCGAGCCTTGCAGCACATAAGCCATTGTCAGCACCGACAACGCTGAAGGCGGGTCCGTTGTTGAGTTCTGAAAAACTGATTGCGATTGGTGCTTCAACGGGTGGAACTGAGGCAATTCGTCAC</read_sequence>
				<read_sequence read_name="ERR262957.39874">TTGCCGAACGTTCACCGAAACACAAGGAGAGTTTAATGACAATTGCGGAAAGATTGCGGCAGGAGGGGGAACAATCCAAAGCCCTGCATATAGCCAAAATAATGCTTGAATCCGGAGTCCCTCTTACAGACATCATGCGCTTTACTGGGG</read_sequence>
				<read_sequence read_name="ERR262957.41327">CACCCACCAGCGCGCTCATACTGGCTGCCGGGAACGTCAAAGAAACATGATTAAGCGCGTAGCCGTCGCCTTCTTCGTAGCGATAGCTGACGTTGTCAAAGCGGATATCGTAACGTTCCGGCATCTCGCTTTGCTCTGCGACGGGAAGCG</read_sequence>
				<read_sequence read_name="ERR262957.41410">ACGGTAACCCAGGTATTCGGTGTGCAGCGTACTTCATGAGTTCCACTGGTTTCGATCTGGCAGCTAAAACCGTTCTTTTCGAGCAGGTCAGTCAGTGGCAGCAAATCATGAATGCAAGGCTCACCACCCGTAATCACCACATGCCGCGCG</read_sequence>
				<read_sequence read_name="ERR262957.39438">GGGAGACACACGGCGGGTGCTAACGTCCGTCGTGAAGAGGGAAACAACCCAGACCGCCAGCTAAGGTCCCAAAGTCATGGTTAAGTGGGAAACGATGTGGGAAGGCCCAGACAGCCAGGATGTTGGCTTAGAAGCAGCCATCATTTAAAG</read_sequence>
				<read_sequence read_name="ERR262957.42392">GTTCCCAACGATCAAGGCGAGTTACATGATCCCCCATGTTGTGCAAAAAAGCGGTTAGCTCCTTCGGTCCTCCGATCGTTGTCAGAAGTAAGTTGGCAGCAGTGTTATCACTCATGGTTATGGCAGCACCTGTCTCTTATACACATCTGA</read_sequence>
				<read_sequence read_name="ERR262957.42501">ATGAGGAAGTAATCACCGCCATTCAAAAAGCGTTAGAAGTGGGTTATCGCTCGATTGATACCGCCGCGGCCTACAAGAACGAAGAAGGTGTCGGCAAAGCCCTGAAAAATGCCTCAGTCAACAGAGAAGAACTGTTCATCACCACTAAGC</read_sequence>
				<read_sequence read_name="ERR262957.44098">CTGCGCGATAACTCAACGTGGAGTTATAACAGTGGGAGTAGCAATTCATCTAACAGCAATAAATGGCAGCATATCAATACGTCGGCTGAACGTGACATTATTCCCTTACGCTCACGGTTAACGGTAGGTGATAGTTATACCGATGGCGAT</read_sequence>
				<read_sequence read_name="ERR262957.44878">TATAAGAGACAGGCACAGAGCGGTCCGTCAGTTCAGGTTTGGCTCTGTGCCAAAGATGGGTCAGGTCACACCTGATCTAATAAATTTAAGCCATTAAATCAGCCTTAACCTTCACCACCACCTTTTTAATCTCACCCGGCTCGCCAACAA</read_sequence>
				<read_sequence read_name="ERR262957.44986">GTATGCAAAAGGGCTGACCTGCAAAGCCGATACCCTCAGCAGTTGTGGTTACGTTTATCTGGCTGTTTATCCGACGCCCGAAATGAAAAATTAACTCTCCAGAATAGCCTTCTGCTACGGCCTGGTGTTTTCACCACGCCACTTTTCCAT</read_sequence>
				<read_sequence read_name="ERR262957.45650">ATTGGCTTTGTTTTGCCCAAGATCGATATCAGTAGCCAGATCGAGATACCATGCGTTGCCAGGTTCTGCCGCCAGTAACGGTTGCAGCGTTTTACGCGCCTCGTCGTATTTATTGGCTTCCATCGCCTGTAAAGCACGACCATATTGCGC</read_sequence>
				<read_sequence read_name="ERR262957.45957">AGCACACTAATCTGGTCGAGATCGAAAAAATATAACCCACGACAACCATAAATTCTGGCATGACATTTTGTTTGAAAAGCAATAAGTGAGTAATGATGAAAATCCATACCACAGAGGCGCTCATGAAGGCTGAAATCAGCCGTAGAGGTC</read_sequence>
				<read_sequence read_name="ERR262957.46315">GGGGTACTACCTGTATGGTGCACCTGCTAATGGTAATACTTTGCAAGGGCAACTTTTCCTGCGCCCACTGCGTGAAGCTGTGTCAGCCTTACCTGGTTTTGAATTCGGCGATATAGCTGCCGAAAATCTTTCCCGCACGCTGGATGAAGT</read_sequence>
				<read_sequence read_name="ERR262957.46623">CATAAAGATATCGTCAAAAACCGGCGCGCTTACCGCCTCATCTTTCTGCTCCGCCAACGACGCATATTCCACGAGTGTTGCCTCATAATCGGGAACATTGCCTACCATTGGCAGATGATCGCGGGTGGCACAACGCACACCGCAGCGCGC</read_sequence>
				<read_sequence read_name="ERR262957.46747">GTCAATACGCCGCAACGTCGGGTCGAGGGTGGCAAACAACTGGTCTGCCGCGTAGACCCGCGCTTCGGTGATGCGATTGAAAAGGGTAGATTTACCGGCGTTGGTATATCCCACCAGCGAAACAGTAGGAACGTCGGCTTTGATACGCGA</read_sequence>
				<read_sequence read_name="ERR262957.46701">CAGCATTGCCGGACCATGTTCTGCATACCAGTCACACAAATTCGCCGATTTCGCCACTTCAGCGCGCGCCTGATTGATTGGTTTGCCCATTTCACGGGTGATCATTTGCGCCATTTCTTCGCTACGGGCGCGCAGAGCCTTACCGATACC</read_sequence>
				<read_sequence read_name="ERR262957.46854">TATGATAGGTGGAATGAAAGACCAGCAGGTTGCAAATATTCGTCTTGATGATAATCAACCCTTACCGGGGCAGTATGACATCGATATTTATGTCAATAAGCAATGGCGCGGGAAATATGAGATTATTGTTAAAGACAACCCGCAAGAAAC</read_sequence>
				<read_sequence read_name="ERR262957.46848">GTATTGTCTGCGGCACTCTTCGGTTGCAACATTCGGCGCGTTATTTTTTAACGTCTTTGCCGGAAACGCTGTTTTTAGCACCGGTTAACCACAGCGTGGAATATAACTGGCTGAGGGAGGCGATCCCGTTTTTACAACAGGAATCCAGAT</read_sequence>
				<read_sequence read_name="ERR262957.47783">AAATACTCCACGTTGGGGATGATCAACCAACTGCAAAACAGCCTGACGGTAACGGAGAACGGCAAAGACGCAGGCGTACTGAGCCTGACTTATACCGGTGAAGATCGCGAACAGATCCGCGACATTCTTAACAGCATCGCCCGTAACTAT</read_sequence>
				<read_sequence read_name="ERR262957.48450">ACAGACGCTCCTCTGCAACGACGACAAACGCCATCAGATCAGCGATTTCTTCACGCTTCATTCAGTATCTCCATGCAATCTATTAATCATTTAAATGATAGGTCTAATCATGATTTTGGGTCTAATCAACTTAATGATCAATATCTATAG</read_sequence>
				<read_sequence read_name="ERR262957.48521">GCCAGAAGATATCGATTGAGAGGATTTGAATGACTGACAAAATGCAAAGTTTAGCTTTAGCCCCAGTTGGCAACCTGGATTCCTACATCCGGGCAGCTAACGCGTGGCCGATGTTGTCGGCTGACGAGGAGCGGGCGCTGGCTGAAAAGC</read_sequence>
				<read_sequence read_name="ERR262957.48610">ACAGCAAGAAATGCTGAATGCCGTTGGTGCACAATCGTTAAACGCGCTGACCGGCCAGATTGTGCCGAAAGATATTCAGCTTGCGACCCCGCCGCAGGTTGGCGCACCGGCGACCGAATACGCCGCACTGGCAGAACTCAAGGCTATTGC</read_sequence>
				<read_sequence read_name="ERR262957.49202">CCGTTGGACCAATGAAAGCGGGTAAACAATTTACCGACGATCTGATTGCCCGTAATCTGCTTAAAGACGTGACCCGCGTGGTGGTTGACGTGTACGGCTCGCTCTCTCTGACCGGTAAAGGCCACCACACTGATATCGCCATTATTATGG</read_sequence>
				<read_sequence read_name="ERR262957.49515">GGCCCAAACCAGGGCGGCTGGCCAGGCAACAAGTGCGTTCATAACGCTGTTTTAACCGGGGCAGACGCTCTGCTACCCACGTTTCTGGCAAATTAAGCGCCGAGGCGAGTTGCGCACGGGGAGTGAAAGTATTCAGTAATAACAGCGCCA</read_sequence>
				<read_sequence read_name="ERR262957.49853">TGATGAGCGCCATAGATTCCCAACTTCCCTCATCTTCTGGGCAAGACCGCCCAACTGATGAGGTTGACCGCATATTATCACCAGGAAAGCTGATCATACTCGGTCTGCAACACGTCCTTGTCATGTACGCAGGTGCAGTCGCTGTTCCTC</read_sequence>
				<read_sequence read_name="ERR262957.50584">AAACATCGGGTTTTGCAGCAAGATGGCAAGACCCACCACAATCCCGGCGAAGGGAAACAGCAGCACTGGCGTGAACATCGCGCCGCCAAAGCGTTGAATTTGACTGAGCATTTCCACATCCTCTTTTCTCAATTCTGTAAGTAGGAAGCC</read_sequence>
				<read_sequence read_name="ERR262957.51482">TAGTTGGAGCGAGGCATGCCTGTTTTATAAATTCGCCCAGCCAGTCGTTGTTTCGCTTCAATAATGTCATCAATAGCAACCGGCAGATCGTATGTAATATGCATTATAAAACCTCTTCGCCTGAATTAAATATGTAGGTAACCGTAACCG</read_sequence>
				<read_sequence read_name="ERR262957.51468">TCTTCAGCGTATTAAGAAGCTGGTCTCCGTCCCATTTCAGTGATTGCGGAATATCGCCCTGAACCATCGAAACCTGAATGGTTTTCTCCGGTTGCGGGGTAAACCATTGGATGTAACGCAGCGGGAAGGGAAGGGCAAACAGCACGACGG</read_sequence>
				<read_sequence read_name="ERR262957.51742">CAAACGAACTGACCAAAGCCGGTATTAAGCACAACGTCCTGAACGCCAAATTCCACGCCAACGAAGCGGCGATTGTTGCTCAGGCAGGTTATCCGGCTGCGGTGACTATCGCGACCAATATGGCGGGGGGGGGGGCAGAAATTTTGGTCG</read_sequence>
				<read_sequence read_name="ERR262957.52081">AGAGTACGGTATTGATATCCTGAAAGTGCAGGAGATCCGTGGCTACGATCAGGTAACACGGATTGCGAACACGCCAGCGTTTATCAAAGGCGTCACGAATCTGCGCGGCGTTATTGTGCCGATTGTTGACTTACGAATTAAGTTCAGCCA</read_sequence>
				<read_sequence read_name="ERR262957.52979">CTCTTAATCAGTTCACCGCGGTTCAGGACCTTAACAGCCATGATATCCCCAGTCAGGTATTCGGTTGGGAAACGGCGATCCCTTTTCTTCCCTGGACTATTGTTCCTTACTGGAGTCTGGATCTTTTATATGGATTTTCGCTGTTCGTTT</read_sequence>
				<read_sequence read_name="ERR262957.54152">CTTACAGATTTATCTGGTTGACGGCGCCCATGCAGATAACGGTCTGATAGATGTACCGTTGCAGTTATTGCTTCTTCCCTGATAGAAACATTATGGTGTTTTTCCATCATGGGCAAAAGAGAACGTAGCATTTCCGCTGTGACATCCTGA</read_sequence>
				<read_sequence read_name="ERR262957.55327">GTAACAGAGACCGTAGCCCGACGGGGAACTCCTTCTGCGCGAGTGTGCGGGAATAATCAAAAACGATGCACACCGGGGTTACCGGGTACACATATTTCATCATGCCAGCGAGTCCGGTTCTGGCACGGAAGAAACCGGACGTTATGATTT</read_sequence>
				<read_sequence read_name="ERR262957.55031">ATTGCCACACCCACCAACGCAATAACTGCGTAAACCATGATTGAGAAATCCACAACGCCTCCTGACGCAACAACTTACCCGCACAAAATAGAATTGTGCTGTACAAACGTCCAGTTGGAAAGGCATTTCCTGCGAGGCGCTACGCAAAAA</read_sequence>
				<read_sequence read_name="ERR262957.55398">CTGAGCACGTACCGTCTCTGCCTGTTCCGCGCCTCTGAACGAACCGCACTGCACCATCCAGCGGCGTTCGTCTTTTTTCTCCGCCGTCGGTTTTGGCGCGTCAGCGGCACGAGCAACCGGCGCAGCTTGCTGCGGCTTCGACTGCGCGGT</read_sequence>
				<read_sequence read_name="ERR262957.55870">CCAGTCAGTAACGTAACCGTTGACCAGCATCCCGGCAGCCCCAAACAGGAAAGGGATAGCCGCCATCACCCCTGTGCTTTTTAAATCCAGGTTATAGGCTGTTGGCAGGTAACAGGAAGCCAGGCCAGATACAGCCACGCAGTGTAGTTG</read_sequence>
				<read_sequence read_name="ERR262957.56323">ATAGTATATTGTGATATTTTTTTATTTCTTGAGTAATCCATTAAAAGGTGCGACTTTTTATGTAATGCATAGTCGAACAGAAACATTCTGTCATCTACAAGATCTTTAATGATATTGTAATTTTCATCTCGCCTTCCTCTGTCTTTATCT</read_sequence>
				<read_sequence read_name="ERR262957.55704">GTGCCTGAGTATCTGGTACGAAACGCAGACCGCTTTCGAAAATGCGCACACGGTTCTGCTGACGGTTCTGGTTGTACACCACGGTTGCCAGCAGGCCGGTCCACAGAGAAAGACGCATTGCTGACATTTCAACAGAGATCGGGCTTGGCA</read_sequence>
				<read_sequence read_name="ERR262957.56016">GGCTGCATCAGCGTTGATTTAAGCGCCATCAAACCAATGATTGCGCTGCCGTTCCACCCGAGCAACGTGTATGAAATCGACACACTGAACCAGAACCTGACCGACATTCTGCGTGAGATTGAAATTGAGTCCGAACGCGTGGCGCACGGT</read_sequence>
				<read_sequence read_name="ERR262957.56046">TAATCGTAAAAATTGATCGCGGAAATATTCGCCCAGCAGAATTCGCGGTAAAAACTGACGATCGTGCAAGGTTTCTTTTTTAACGCCATAACGCTGGAGATGGCTGGCTTCTTGCTTTTGTAGCCATTCGAGATACGTACAATTAATCGG</read_sequence>
				<read_sequence read_name="ERR262957.56645">TGATGAAGGTAATGGATACGCTGCATCAGGCGGGTTACCTGAAGATAGGTCTGGTCGGCGAAGAAACCGCCAAAGCGAAATAAAAATGATGCCCGGTTGCTTTTCACAACCGGGCATTTTTTTAACCTAAATGCTCGCCGCCGCACACAC</read_sequence>
				<read_sequence read_name="ERR262957.56490">GCGTTGCGCATCAGGCGCTGGAAGAAGAATTGGCCGAGTGGCTGGGCTATTCGCGGGCACTGCTATTTATCTCTGGTTTTGCCGCTAATCAGGCGGTCATTGCCGCGATGATGGCAAAAGAGGACCGCATTGTCGCTGACCGGCTTAGCC</read_sequence>
				<read_sequence read_name="ERR262957.56784">GTCGGCAAGTACCCGATGCGCGAACTGGATGAAAAAATCCCACTGCGCCACGGTGTTGTTGGTCAGGAAACTTGCGGACCCGGCGGAATAGCGTACGGCATGCGTTCCATTGGCGGCATCCTGGAACTGGTGGATTATATGGAAAAATAT</read_sequence>
				<read_sequence read_name="ERR262957.58515">ACAACGATGCTGGTATTAGCAACGATCGTATTCTGATCAAACTGGCTTCTACCTGGCAGGGTATCCGTGCTGCAGAACAGCTGGAAAAAGAAGGCATCAACTGTAACCTGACCCTGCTGTTCTCCTTCGCTCAGGCTCGTGCTTGTGCGG</read_sequence>
				<read_sequence read_name="ERR262957.59479">AGATTTGCAGCGCAACGACATAGTAAATAGCGCGCGGTTGTGATGCGTGTTTATTCATAATAATTCCACAATTGACGGCAACGTCACGTAATAGTTGCGCGGCGTGCTTGTGTTTCCTTAAAGTTAAAACTTTGATACAGATCTGATTAT</read_sequence>
				<read_sequence read_name="ERR262957.59820">CGATATTCTGCTTAATCACGCCTGGAGTTTGTTCAACCATAGCGAACTGTCGCTGCTGGAAGAGTCGCTTAAGGCCCTGCCGTGGGACAGTTTGCTGGAAAATCCGCAGTTGGTGTTATTGCAGGCGTGGCTGATGCAAAGCCAGCATCG</read_sequence>
				<read_sequence read_name="ERR262957.60111">GGCGTGGGGCGTGGCACAGGAAGCTATTGCCATTGGCGCGAAAACCCTCTGGATGCAACTGGGGGTGATTAATGAGCAAGCGGCAGTACTGGCACGGGATGCCGGGTTGAATGTGGTGATGGATCGCTGCCCGGCTATTGAGATCCCTCG</read_sequence>
				<read_sequence read_name="ERR262957.60623">GTCGAGCACCTGTCTCTATTCCGACATCATTTTGCCGACGGCGACCTGGTACGAAAAAGACGACATGAATACTTCGGATATGCATCCGTTTATTCACCCGCTGTCTGCGGCGGTCGATCCGGCCTGGGAAGCGAAAAGCGACTGGGAAAT</read_sequence>
				<read_sequence read_name="ERR262957.61418">CCATAAAACGGCTGTTTCTCATTGCGTGCATCCGGTGAAAGCGTACCCGGCGCACTTTGCGTTTTTTGTGCATGAGCGACCGGACAACTTCCCGCCAGCGCCAGCGCACCAATGCCTTTCAGTAAACGTCGGCGTGACGGTTCATTCACG</read_sequence>
				<read_sequence read_name="ERR262957.61599">GGACCGTTCATCACTGGCATTAAGCGCCGCCCGGGTTAGCGGTATTCCCATTGCCATCACCCAGCGAGTAAAAGGCTGCTGACGAGCCAGATTAAACTGATGCCATAACTGCGCACTTTTACTTTTCGCGATCCCCGGCGTGTTCTGTAA</read_sequence>
				<read_sequence read_name="ERR262957.61651">ATACCATGCATCAGCACGGTAAAAATCAGCGCCACGTTAACGAAAATATTCAGCGGGCGCGGGAAGGGATGCACCAGACTGAGGATTAAAAATCCCCAAACGCAGAGCATTAACAAACGACCAATATTAATCAGCATCACTTTCTCCTTG</read_sequence>
				<read_sequence read_name="ERR262957.62404">AATGGGTGCCTGCGACTATATTCTCAAAACGACGCCCCCTGCTGTTTTGCTAGCGCGTTTACGTTTGCATCTGCGTCAGAATGAGCAAGCCACACTGAGCAAAGGTCTTCAGGAAACGTCTCTGACTCCCTACAAAGCCCTGCATTTCGG</read_sequence>
				<read_sequence read_name="ERR262957.62736">TAACCAGCTGCACGAAGGCTTTCCAGCGCCTTTTGGTGCACGCCTTCTACCAGCAGAAACTTAATCTTGTCTTTCTCCAGCGATACCTTTGCCATTTACCCAATCCTGTCTTTTGAAATGTTGTGTGCGGATTTGCGTCCGCCTTTCAAC</read_sequence>
				<read_sequence read_name="ERR262957.62919">CCCTGGCATGGCGGCGCTGGCGCAAGGGCAATTCCAGCAAGCGACTAATGGCAGTTCGGTGCTGTTCATCGAAAGCGTTGACGGCAGCGATTTCAAAGATGTGTTCCTCGCGCAAATTCGACCAAAAGGTAATGCCTGTCTCTTATACAC</read_sequence>
				<read_sequence read_name="ERR262957.63736">TTCTGCTTCTGGCAGGGGAATTAATCGGTCGCGGCGTATTCTATGGTTTGCATATGACCGTGGGGATGGCCGTCGCAAGCTAATCAGTAACAACCGGGGTTTCGGCCCCGGTTCTCTTTTATTTCTGCTTCGTTAACGTGTCATAACTGG</read_sequence>
				<read_sequence read_name="ERR262957.63885">CAATCCCAGCTCATCAAACAATGCCAGCGGCGACTGTGCCTGCAATTCGGCGACGGTTTTCCCCTCAACGGCAGTCAACAACACCGCCAACAGGCCGCGCACAATGCGCCCTTCGCTGTCGCCAAAGAAGTGCATTTTACCGTTTTCAGT</read_sequence>
				<read_sequence read_name="ERR262957.64286">GTAAAAGCAGGCGAATGGACCGCGAGCATAGGCCCGGACTGGTACGGCACTGACGTTCACCATAAAACACTGGGCATTGTCGGGATGGGACGGATCGGTATGGCGCTGGCACAACGTGCGCACTTTGGCTTCAACATGCCCATCCTCTAT</read_sequence>
				<read_sequence read_name="ERR262957.64502">GTGCCAGGATGGTGGCATCCGGGAAGTATTTACGTACTGCGCGAGCAGATTTACCGCCCTGAGTAGCAACCACGATCAGCGGAGCATCCAGTTTTTCAGCAGTTTCAACGGCACCACGGCATACCGCTTCGGTAATGCGCAGTTTACGGT</read_sequence>
				<read_sequence read_name="ERR262957.64398">AATGCCGCATATGAACTGACCAGCACATACACCCCCGCAGGCCAGTTACAGAGCCAGCACCTGAACAGCCTGGTGTATGACCGTGACTACGGGTGGAATGACAACGGCGACCTGGTGCGCATCAGCGGTCCGCGACAGACGCGGGAATAC</read_sequence>
				<read_sequence read_name="ERR262957.64807">CATTCACAGCTGGCATCGGCTGGGGATGTGGCTGATTGGCGCGTTTGTGATCGGTCATGTCTACATGGCGCTGCGTGAAGACATCATGTCCGACGACACGGTGATCTCCACCATGGTCAACGGCTACCGTAGCCACAAATTTGGCAAAAT</read_sequence>
				<read_sequence read_name="ERR262957.65682">GTCATCTTCAGTAAACACATTGCGGTAAGCTGTTTTGACGGCAACAGCCTGTTCGCGTGAGAAAGGGCCTTCGGGCAATAAACGTGATGTACAACCCGGCATATCTGTTGCTCCCTGAAAGTAAAAAGCCCCGGTCATGATGACCGGGGC</read_sequence>
				<read_sequence read_name="ERR262957.65516">ACGATACGCCGATCACGCCTAACGATCTCAATAGCGTTATTCCTTTCCGTCTGGATGCAGCTGCGGCAGCCAATGTCACACTTCGCGCCTGGCCTATCAGTATTACCGGTCAAAAACCCACCGAAGGGCCGTTTAGCGCGCTGGGGTATT</read_sequence>
				<read_sequence read_name="ERR262957.65404">AACCTGGTCTTTATTGCCATCCTCGCCGAAAAACTACCGCCGAAGCAGCGCGACCGCGCACGGGTTACCGGGCTGCTGCTGGCGATGTTAATGCGCCTGTTACTGCTGGCGTCAATCTCCTGGCTGGTCACCCTGACGCAACCGCTGTTC</read_sequence>
				<read_sequence read_name="ERR262957.65126">CATTTGTTTTTCACTGGTGATTTCAGGTCCACGCTGGATGACGTTGACGTTTTTTGCGCTGATAAGTTTTCTGGCATTGAAAGAATATTGTACGCTTATATCCATACATTTTCCGCGGTGGTTATATTGGGTTATTCCTCTTAACTATTT</read_sequence>
				<read_sequence read_name="ERR262957.66018">GCGCCGGGACATGGGTGGTGACGATAATCTGACGGTGCGGCTGGCCTGCCAGTGCCAGTAACGCTTTCATCAGCATCATCTGATAGTTCGGATGCTGTGACGTTTCAGGCTCCTCTATGGCATAAATCACATTTCTGGGCGTCCCCGCGA</read_sequence>
				<read_sequence read_name="ERR262957.66379">GATGTGTATAAGAGACAGGCTCCGCCCCAGTCGATCAGTTGCTCGCCGGGTAAATCCATCATCGGCGCATCGCTGGGTAATGAAATGCGCCATAAGGTACCTGGTAACGAGAAGAACGGCAGTTGTTGTTCACGCAATTGCTGCCAGAAC</read_sequence>
				<read_sequence read_name="ERR262957.66583">CCCGATCGAAGATATGCCTTACGATGAAAACGGTACGCCGGTAGACATCGTACTGAACCCGCTGGGCGTACCGTCTCGTATGAACATCGGTCAGATCCTCGAAACCCACCTGGGTATGGCTGCGAAAGGTATCGGCGACAAGATCAACGC</read_sequence>
				<read_sequence read_name="ERR262957.66458">TAACACCACCGGGCGTTTCTGCCAGTGACGTTCAAGAAAATCGGGCCAGTTAAGAGTGAGTTGGTATTCCATGTTAAGCATCCACAGGCTGGTATCTGCAACCGATTATAACGGATGCTTAACGTAATGCGTGAAGTATGGACATCTGTC</read_sequence>
				<read_sequence read_name="ERR262957.66605">GTGACTCGCCGCTGCGGGTAACGCGTTTTGGACGAATCGGCGCATACAGTTCGTTTTCAATCTGCAGCACGTTGCTATTGATTTGCAGCCTCTTACCGTCTTTCTCAATACCAATCTTCGCGTACTCTTCCGATGGCGTTTTGATTGCCT</read_sequence>
				<read_sequence read_name="ERR262957.67110">CACTATTACCATCAGTGGTTTGCCTCTTCGACCGTTCCGACGGGCGGGGATCATGCTGATTTTTTAAGTTGGCTGGGAAAGTGGACCACGGCAGATAAACAACCCGTTTGCTGGTCAGTGACCCAACGCTGGCAAACTGTCGCGCTGGGG</read_sequence>
				<read_sequence read_name="ERR262957.67281">CTGCATGCGCGCGTTAAAGTGCGTATCACCGAGTATGAAAAAGATGCAAACGGTGAATTAGTAGCGAAAACCAGCCTGAAAGACACGACTGTTGGCCGTGCCATTCTGTGGATGATTGTACCGAAAGGTCTGCCTTACTCCATCGTCAAC</read_sequence>
				<read_sequence read_name="ERR262957.71300">AGTGATACTGAAGGGCAGACCGGTTTCCAGTGAACCCAGCCAGCCCCAACCCCGGGCGCGGAAGTCGTTATTGTCCGTTGACGCTTTCATGCTGTGGCGGGTTCCCAGGGCCACAATGTCAGCCCACAGTCCGGAGGCGTTGTGTATCAG</read_sequence>
				<read_sequence read_name="ERR262957.71995">AGAGACAGGCAATAAGCTGAATATGTCGGTTTGTGAGATTACGCCGTAGCGACTGTTCAGCCGGAGCCTGATCATCGGCAACGACTTTTACCTGATCTACCATGTTTTTTTCTTCCTGTACCTGTCCGTGTTGTTCAGGCTCTACGGCCT</read_sequence>
				<read_sequence read_name="ERR262957.72562">GATTTCGCCACTTCGGCACTGAAGAGGTATGCGGAAAACGTTGTGAATTATACCTGTCACGCACCACCATGCAAGCGCCAGCTTGCTCGCACCTCGCTAAGTGCTGAAATTTTCAGCATTGCATACCGCGATGTGTAACCTTTGTCACAC</read_sequence>
				<read_sequence read_name="ERR262957.73212">CACATTGATGAGCACGTCAGACGATATCCATAACACGACAGCCACTGGCAAATGCCCGTTCCATCAGGGCGGTCACGACCAGAGCGCGGGGGCGGGCACAACCACTCGCGACTGGTGGCCAAATCAACTCCGTGTTGACCTGTTAAACCA</read_sequence>
				<read_sequence read_name="ERR262957.73764">GCGGGCCAGTACCTTTTGAAAATTGCGCCAGTCCCGATAATCCAGTAACGGTGCCAATTCTCTAGCTGACCAAAATTCTTGCCCTTCAGTGCCATAATGCCGTATTTCTTCAAAAGGTTGATGATGTTCGTTCATTGCCCACTCCATGTG</read_sequence>
				<read_sequence read_name="ERR262957.73799">GATATTCCGGCCTGTTCAATATGCAAGGAAATACGATGTAACGCATTCCCGGAATTACATATCTTTCTTAATTTTGTCCCATTCGCCTTTAACTTTATCTTTAAAGCTGGCTTTTTTATCCTGAGTACAAGCCTGAACGATAGCTGGGGT</read_sequence>
				<read_sequence read_name="ERR262957.74551">GTACAGGACAAGCGATTGCGGCAACCGGCGTTGGTATTCGTATTTTTAACCAGTCCGATAATTCGCAGGTTAAACTTTATAACGACTCTGCTTATACCGCTATCGATGCTGAAGGCAAGGCTGAAATGAAGTTTATTGCACGCTATGTGG</read_sequence>
				<read_sequence read_name="ERR262957.74867">GGTCGATTTTGTAGTATTGCATCAAATGTAAAAATAATGGGTGGAAATCATCCTTTGAATCGTTTTACTACTCACATGATGACTTATAACGGTGAATTTGATAAGTTTGCTATGAGTGAATTTGAACGTAGCTGGACATTGAAACCATTC</read_sequence>
				<read_sequence read_name="ERR262957.75420">GAGCTCTAACGGTAAAAGCGAGAATGCCGCCGATCTCAGCGCAAAGATTACCGGCAGCGGTGACCTGGCATTCAGCAGCCAGAAGGATCAGACCGTATCGCTTTCTAACAAAGACAACGACTATACCGGTGTTACCGATCTGCGCAGTGG</read_sequence>
				<read_sequence read_name="ERR262957.75583">AACCGGCGATTGCGGCATGTCATAAACAGAGTGAAGAGTGTTATGAAGTGCCGATTCAGCAGAAACGAGATTTCGATATCAACGAACAACGGCGACAGACTTTTCTGCAATCACAAAAACTCAGCCGTAAATTGCAGGATGACTGGGTAA</read_sequence>
				<read_sequence read_name="ERR262957.74924">AAAGGACATCGCTCAAAGGATAAAAGGTACTCCGGGGATAACAGGCTGATCCCTCCCAAGAGCTCATATCGACGGAGGGGTTTGGCACCTCGATGTCGGCACGTCACATCCTGGGGCTGGAGAAGGTCCCAAGGGTTGGGCTGTTCGCCC</read_sequence>
				<read_sequence read_name="ERR262957.76285">ATCTGAGGTCGAGATCCCTTTGCCATCTTCCTGCCAGGCACCTTCCACCTGATTGGCAGCTGTTGCGCCACCCCAAAGAAATGTTTCTGGAAATGCTTTCATAATTAACTCCTTTTATCGTTAGCGAATGATGGATAACAGCTGTCTCTT</read_sequence>
				<read_sequence read_name="ERR262957.76650">TTCCTTCGAAAAAATAAGGCAATACTGCAGGCTGGTCAACCCAGTCAGCAATGTTGATAACCCCCGCCATATCTTCAGTCACCAGCAACGCTCGCCATTCACCCTCAATTTTCACCGCTTCACCAAAAACGATCTTCGGCACGATGACAC</read_sequence>
				<read_sequence read_name="ERR262957.76855">GCCACCCTGAATTGTCGTTTTTGGCGTCCGTAAAAATTCATCAGGAAATTCAGTTACTCCCATGTCATCTCAATCATCCAGTACTGAATCGCTGTCCCGATTTCCTCTCTGGCAGGTGATTACACCGGTTCGCAGGAAGGTTATTTTAGC</read_sequence>
				<read_sequence read_name="ERR262957.77097">GCATCTCTTCGTGATAAGCAGCCAGCGACATTGCCATCGAGTTGATACCGTTTTTCAGCATATCCAGCTCGCCGAGCATAAATCCTTCCACCCGGCTGTCGAGTTGCCCGCGACGGATGCGGTCGACGGTATTCACCATGTTGCGAATCG</read_sequence>
				<read_sequence read_name="ERR262957.76921">GTCGTCAGAAGCGCCCTGCAGCCTGGGAAGCGCCTCACCCGCTTGAACGCGCGTTGCGTGCCCTGGTAGTCCGCCACCAGGCGCTGACAGATATGCACACGCAGGAACTGAATCGCACTGAAACGGCGCGGGAAGTCCAGAGACCGAGCA</read_sequence>
				<read_sequence read_name="ERR262957.78204">CATGCAAACGGCGGAAATTGAAGCGTTGCTGATTTTGCTCTGGGGTCAGTGGGGGTATCAGCGCCTGATTATCAATGTCATCAATCACCAGCCGGGCCTAGTGCTTCGTCGCAAGCATGTCATCCAAACGCTGATTCACGTAGACCGGTT</read_sequence>
				<read_sequence read_name="ERR262957.78442">TCGATATGCAGCCAGCCTTGCTGATAGTTCTCAACAAAGTGCGACAGGAAGCCCGCCGCCGTGCTCGCGCCTGCCGGATACGCCGCGCTTCCGGTATTGTTCAGTTCGGCAAAGTTAGACGGCAGCTGGCTGCGGTGGAATTCCGCCAGC</read_sequence>
				<read_sequence read_name="ERR262957.78629">CTTATCACCCTCGCTACCGGACTCAACAACACTGGTTTTATTAGCTGGTTTGGCAAACTGTTAGCAGGCAGCTTAAGCGGTTATTCGCCAACGATGGTGATGGTGGCGTTGATTGTGGTGTTTTATCTGCTGCGCTACTTTTTCGCCAGC</read_sequence>
				<read_sequence read_name="ERR262957.80768">GTGTACGGTACGCTGATGGCACTGGCGCTGTATACCATCTGGTTGCTGGCGACGATGGGTAACATCCCGCGTCCGGAGTTTATCGGTATTGCAGAGAAGGGCGGTAATATTGATGTGCTGGTACAGGCATTAAGCCTGTCTCTTATACAC</read_sequence>
				<read_sequence read_name="ERR262957.81816">GGTCACACGTATATTCTTGTGATACAGCGGTTCGAGGTGATGCGCAGCCAGATTTGCGTCGATGTGCGGACGTGCGCCATAGACCACCACCAGACGGATGCCGAGGCTGTGCAATAACCAGATATCATAAACGATACTGGAGAAATTCTC</read_sequence>
				<read_sequence read_name="ERR262957.83144">GTATCTATCTGGTCTGGTCTTTAAATGGCTGAAAGCGAACGGCGGTGTAGCTGAAATGGATAAAATCAATCAGCAAAAAGCAGAACTGCTATATGGGGTGATTGATAACAGCGATTTCTACCGCAATGACGTGGCGAAAGCTAACCGTTC</read_sequence>
				<read_sequence read_name="ERR262957.83245">GCCCTCTTCGGCACCAGGCAGATTTTGTTTACCCGGTTGCTCTGGTGTTCCTGTTTCGCAAAGTTCGGCATCAGCGGTACGTTGCAAAAAGGCTTTAATCTGCAGGCTATTCTCTTCCGGTAACACCGAACAGGTGGCATAGACCAGGGT</read_sequence>
				<read_sequence read_name="ERR262957.83694">TCGATGAATTAGCCTCAGGCTTTGCGGCGCAGGGCGTTGTTGAGGGCAGCGGCGTGATGTTGCGGGCGTGGAATACGCCGCAAACGCTGCTCGCCTGGCTGGCGTTACTGCAATGCGGGGCGCGGGTGTTGCCCGTGAACCCTCAGCTGC</read_sequence>
				<read_sequence read_name="ERR262957.84646">GTACTACCTGCGTGAGCGTACTGGTAAGGCTGCTCGTATCAAAGAGCGTCTTAACTAAGATTTCGCTTAAGCGACATCCTGTTAAGAAGGGCTGGCCAATTGGCTGGCCCTTTTTTTATCTGTTTGCTCGTGTTTTAAGGGGTAGTAATC</read_sequence>
				<read_sequence read_name="ERR262957.84721">GTATGGCTGTTCGCCATTTAAAGTGGTACGCGAGCTGGGTTTAGAACGTCGTGAGACAGTTCGGTCCCTATCTGCCGTGGGCGCTGGAGAACTGAGGGGGGCTGCTCCTAGTACGAGAGGACCGGAGTGGACGCATCACTGGTGTTCGGG</read_sequence>
				<read_sequence read_name="ERR262957.85658">GGATATTAATGGTGGGAATACGCCGTTTCGGATAGATGCCGCAGCGTAATGTGCCGCCACAGTCGATTACCGCGACACCAATTTCCGCCTCCGCGGGTTCACCTTCTTTAAATCCGTCGATAGCTTGCCAGCCAGTAAGCTGTGCCAGTT</read_sequence>
				<read_sequence read_name="ERR262957.86555">CTACGCCATTATCTTCCGCACCTTTCAGTATTGTGTTGCTGTTGGTTAACAAGTCAGAACTTGATAAATACACCTGCATTTTCCGTGATGTTTGATTTTGTTGACCTAATAAATTTTTACAACGCAGAATAATATCCCCTTGTTTACTAT</read_sequence>
				<read_sequence read_name="ERR262957.86367">TAGTGCGCATCCACGGACGCGGGGTGGAGCAGCCTGGTAGCTCGTCGGGCTCATAACCCGAAGGTCGTCGGTTCAAATCCGGCCCCCGCAACCAATTAAAATTTGATGAAGTAAAGCAGTACGGTGACGCGGGGTGGAGCAGCCTGGTAG</read_sequence>
				<read_sequence read_name="ERR262957.86862">GCTACCTCGCCCCATCGCGCCCCGGTCGACAGAAGGATTTCGACAGCCAGCCGTTCATCGGGATTTTCAGCCAGTGCATCCAGCAACTGAACACATTCAGACTTACTCAGATATCCCATTTCGCGCTCGTTAACCTTCATTCCTTTAAGG</read_sequence>
				<read_sequence read_name="ERR262957.86910">GTTGCTCCCAGCCGTCTGCACGAAAAATGACATGCCATTTATCATCCTCACGCCAGATGTTTCGGCACAGGCTATCGTGATAAACCTCAACGCTGGTGGGGATCAGCGATTTCATCCACAAGTCGAAAGCATGGCGATTAATATTGATAT</read_sequence>
				<read_sequence read_name="ERR262957.87172">GCATTGAAGGCAGTTCGCTGGATGTACCGGAGAATATCGTTCATAGCGGTAAAACCTGGTTTGTGGAAGCGAAACTGAAACAGGGCATTGAGAGCGCGACCCAGAAGAAAATCGTCAAGATGATCAAAGACAGCAAACTGAAAGTGCAGG</read_sequence>
				<read_sequence read_name="ERR262957.87423">AAATAGAAGGGAACTTTTTAAGATTATTGCGGAATGGTGAAATAAGCACCTAACATCAAGCAATAATAATTCAAGGTTAAAATCAATAACTTATTCTTAAGTATTTGACAGCACTGAATGTCAAAACAAAACCTTCACTCGCAACTAGAA</read_sequence>
				<read_sequence read_name="ERR262957.87825">GTAGAAATGAGCGCCAGCACGCGCAGTAACGGCCAGAAGTACAGGCTTAACCAGGAAAGCCATTGATCGCTTGTCACCTGCATCATTGTACGGCCTACCCGATGATATACGGCAGGTTAGTGAACAAGGTGCGGACGTAATCCAGCAACA</read_sequence>
				<read_sequence read_name="ERR262957.88111">GCGTTCCACGGAGGTCTGTCGCTCTGCGGCCAGCGTTTTAATCGTTACATCTGTCATGCTGTTCCTTCCTGCTACAGTTTATTACGCTTCGTCACCGAACCAGCAAATATTACGGGCAGCCATAATCAGTGCTCCGGCTTTTTCGTCGGT</read_sequence>
				<read_sequence read_name="ERR262957.88154">AAGAGACAGGCTGATTATCGTCGGTATTTTGATGACCATCTTCCAGCTCAGCAGCATTTCACCAAACGCGACCAAAGAGTTCGGTCTGGTTTCTTCCGTCTCGGTCATCTTTACACTGGTGCCATATCTTTACACCTGTGCGGCGTTACT</read_sequence>
				<read_sequence read_name="ERR262957.89234">CCGCCAGACGCAAAGTGCTGTTGGAAAACAACAAACTGCTGGAAGAGCAGCGGCTGACCCAGCGTACCCAGTTTGATCTGGAGATGATGAACGAGCTGGGCTACTGTTCGGGGATTGAAAACTACTCGCGCTTCCTCTCCGGTCGTGGAC</read_sequence>
				<read_sequence read_name="ERR262957.89882">ACTGAGTCCCAGCATACCGTCATCCTGACAGGCAGCGCCTTGCCAATATTAAAACTGGCTAAAAAACCGCCTACGTGCTGGCTCCATTTTCCCACACTGCTCTGACTGGGTTCAGTCGGATCCAGTCGCCGGAAAAAGCTCTCCCGGATA</read_sequence>
				<read_sequence read_name="ERR262957.89795">GGCCGAGCGCTATCAACTCTTCACGGCTGATGGTCTGTTTCATGCCGCCCATCGAATAAACCTTCACTAATATTTGTGCTGATTTTTCTGCGGTGTCGATTAAACCGAAGGTTTCATCCAGTGTCGGTCCGGAACCGAACACACCGTGGA</read_sequence>
				<read_sequence read_name="ERR262957.90533">CTTGCTGATGAAACCCGTCTGGGCATCGTTTTACTGCTCAGCGAACTGGGAGAGTTATGCGTCTGCGATCTCTGCACTGCTCTCGACCAGTCGCAGCCCAAGATCTCCCGCCACCTGGCATTGCTGCGTGAAAGCGGGCTATTGCTGGAC</read_sequence>
				<read_sequence read_name="ERR262957.90646">CCCAGAAGCAGGCCTACATTCTGCAAAACGAAGATAAACGTATTGTGTTCGTGATCCCGTGGATGGACGAATTTTCCATCATCGGCACCACCGACGTAGAGTATAAAGGCGATCCGAAAGCGGTGAAGATTGAAGAGAGTGAAATCAACC</read_sequence>
				<read_sequence read_name="ERR262957.92675">TTACTAACCTGGATAATCGGGTAACGAATCTTGATTCACGCGTCACCAATATCGAAAACGGTATTGGCGATATCGTCACCACCGGTAGCACCAAGTACTTCAAGACCAATACCGATGGTGTAGATGCCAGCGCGCAGGGTAAAGATAGCG</read_sequence>
				<read_sequence read_name="ERR262957.93048">CTTCTTGTTCATCTCCTCGAGCATGGCGATGTGTTTCACCTGCTCCGGCTTGTTGAACTCCAGCACCGCGTCCGTGCCGTCAAAGCCGTTGTTTTTGCTGGCAAACGGCAGACCGTTCCAGGCGCTAAAGTTTTCCAGTTGGATCCAGCC</read_sequence>
				<read_sequence read_name="ERR262957.93286">GTTATTGGCCTCACACCAGAACAGATCAACGATCGCTTTAATATTACGGGCGAGGAAGGTGCCGCCTGGCTGTTTGCCGGTTCCCCTTCTGACGGCCTGATGGGCGGGGGATTTCTCTATACCAACAAGGATTCCATATCCTTGGGGCTG</read_sequence>
				<read_sequence read_name="ERR262957.91246">CGACGGTTGTCCCGGTTTAAGCGTGTAGGCTGGTTTTCCAGGCAAATCCGGAAAATCAAGGCAGAGGCGTGATGACGAGGCACTACGGTGCTGAAGCAACAAATGCCCTGCTTCCAGGAAAAGCCTCTAAGCATCAGGTAACATCAAATC</read_sequence>
				<read_sequence read_name="ERR262957.93563">GTATTGGCCTTTTTGATTACCGGCATTTTCTTCGCGCCGTAGATCAGGTCCGCGTTGGAGCAAATCTTCGCTACCGCCGCGACCACTTCCGAGGTCAGCCCTTTGCGGGTAAAGGCAATGTCGTCCACGCTGGTTTCATCGCTCAGCACA</read_sequence>
				<read_sequence read_name="ERR262957.93895">GTCCTTGGGTCCCTGTAGCAGTAATATCCATTGTTTCTTATATAAAGGTTAGGGGGTAAATCCCGGCGCTCATGACTTCGCCTTCTTCCCATTTCTGATCCTCTTCAAAAGGCTACCTGTTACTGGTCGATTTAAGTCAACCTTTACCGC</read_sequence>
				<read_sequence read_name="ERR262957.93662">GACCAACCACTGGGTCGACATCAAGAACGCCAACCTCGTCGTGGTGATGGGCGGTAACGCCGCTGAAGCTCACCCGGTCGGGTTCCGCTGGGCGATGGAAGCCAAAATTCACAACGGCGCGAAGCTGATTGTGATCGATCCTCGCTTTAC</read_sequence>
				<read_sequence read_name="ERR262957.94677">CTTCAATGATGCCGGAATCGACCATGGTTTCGAACGCCAGTTCAACGCCCGCTTTTACCATCGCGATCATCAGTACGCCTTTATCGAAGTACTCCTGCTCGCCGATTTTGCCTTCATACTGCGGCGCGGTTTCAAACGCGGTTTTGCCTG</read_sequence>
				<read_sequence read_name="ERR262957.95248">TGACTGATTTCAGTAGTGCCACTATTATTACTACCGGTAGCCTGCCTCCGGGAAACCATACTCTTTACTCCCCTCAGTATGTGGTTACCGCCAAACATGTCAGCGGCTCTGACACGATGAGCTTCGGATACGCCAAAAACACCTATACTA</read_sequence>
				<read_sequence read_name="ERR262957.96674">GGGAATGAGTAGCCGGGCGATCGCCAGAGAACTGGGGATCTCCCGCAATACCGTTAAACGTTATTTGCAGGCAAAATCTGAGCCGCCAAAATATACGCCGCGACCTGCTGTTGCTTCACTCCTGGATGAATACCGGGATTATATTCGTCA</read_sequence>
				<read_sequence read_name="ERR262957.96791">TCGTGCAATTGCCCTACCGGGTTATCTACCGCCTCGGTTGTGGATTAGGAAAACTGGCGTTACGTTTTATGAAACGACGCGCAAAAATTGTGCATCGCAACCTGGAACTGTGCTTCCCGGAAATGAGCGAACAAGAACGCCGTAAAATGG</read_sequence>
				<read_sequence read_name="ERR262957.97132">TATAAACGCTCGGATCAAATTCCGGCAGTTCAATCGCGATATTAATTGGCGTTACCGGATAAGCGCCAACCAGATGAACTTCGGTATGGTTGACTTGTTCTGCCAGTTCGATCGTCTCTTTGACCAGTTTTTCATTGAGCGCATTATGAT</read_sequence>
				<read_sequence read_name="ERR262957.97945">GCGTAACCATCGTGGTAATCAGTCCTGCCAGTGCCGGGATCGCAGTCATCGCCGGATAAATCCGGCTTTCCATCCACTGATCAAGCTCTGAATCCGGTACCTGTGCCGGTAAAAACACCTCAATATGCAGTGTGGCCCGCCAGGTATCTG</read_sequence>
				<read_sequence read_name="ERR262957.98322">TTTAAAGCAAGGAGGGATCTAAAAACCAGGGGTATATAGCGATAAGAAATCACCAACCAGTATAAAACACTATTTCCGTGAAAAAGACATGGCTAATCATGCGAACAAAAAATCACCAACCGTTGTAAAATCTAACGCCCGTATTTTGAC</read_sequence>
				<read_sequence read_name="ERR262957.97771">GATAGAGACCGAACTGTCTCACGACGTTCTGAACCCAGCTCGCGTGCCACTTTAATGGGCGAACAGCCCAACCCTTGGGACCTTCTCCAGCCCCAGGATGTGACGAGCCGACATCGAGGTGCCAAACCCCTCCGTCGATATGAGCTCTTG</read_sequence>
				<read_sequence read_name="ERR262957.98620">GTAAACAGCCATAATTCCTTGTAGGCCGTAATAACCAAAACGTTCCCATAACTCAATCGAGAAGATGAGATAGAACGCCTTCGGTTGTTTGAAAGCGTTCAAACTGACGCTTTCAGTTGGTTTTTGGTTTGCAGTGGACACTTTTACCTC</read_sequence>
				<read_sequence read_name="ERR262957.99019">ACCGTAGCAGTGGTGCCCGCAGGCCAGATGTTCTCTTGCTGGTTGTCGCGACGAATACGAACCGGAGCACGTTGCGCCAAACGCACCCATTCAAGGTTAGAGTCGATGGTCGCCATCCCTTTGTCGGCCCGCGTGCTGCTGGCGTTGGAG</read_sequence>
				<read_sequence read_name="ERR262957.98471">GTGGTGCTGTCCGGCGTCATTCTGCGCATCCGGATATTAAACGGGCGCGGCGGCAGGTTATCCACCACCACCGAGGCCAGATACTGCGAGGTGGTTTTGCCCTTAATGGTGATGTCTTTTTCCGTCACCCAGCAACCGTTACGCTGGATC</read_sequence>
				<read_sequence read_name="ERR262957.99564">TGGATTAATGCTAAACGAACGCCAGTTAAAGATTGTCGATCTGCTGGAGCAACAGCCGCGCACGCCTGGAGAGCTGGCGCAACAGACTGGCGTTTCAGGCAGGACCATCCTGCGTGATATTGACTATCTCAACTTCACCCTTAACGGCAA</read_sequence>
				<read_sequence read_name="ERR262957.100123">GAGTTATCCAGCGCATGGGCGATGGCAAAACCTAAACGCGCCTGATCTTCAACCGGTGCGCGGTAAGTCCACGCCGCGATATCATCCAGACGGGTGTCATCAACGTTGGTAACAAACAGCGGATGCTTCGCACGTTGACCGATGTTGAGG</read_sequence>
				<read_sequence read_name="ERR262957.100160">TTCCATGGTTAACGCATCTGCTGCCAGTCTGTTCAGTCGTTCGACGTCAACATGGTCAAGTCCCCAGGCGTCGGAGCCTTCCAGCTCGCGCATGCAGGCGCTTAAGCGCAAATAGCCGCCAGGCTTCAGCAGGTCGGTTGCCATAGTAAT</read_sequence>
				<read_sequence read_name="ERR262957.100743">GGGCAGACTGGCGTTTCAGGTTAACCAGTAACAACAGTTCACGTTGTAATGTGCGCAACAAAATAACCGGCTCGCTGCCTTCCAGACGCAGTTGCTGAAGAATATGCAACGCGCGCTTACTTTTTCCCATCAACAAAGCATCAACCCAAT</read_sequence>
				<read_sequence read_name="ERR262957.101249">TCATCGGCATTAACAATCAGTAAGCGTTCCATAATCAGCCTCGGTTAATGTGCTTTTTTAAGCTCTGCGATGCAGTCGGCAAAATTTGGCAGCCATTTCTCGTGCGCCAGAATCATCTCGCGTGCCAGCAGCTCAGCATCGCGATCGGAA</read_sequence>
				<read_sequence read_name="ERR262957.101353">AGTGACAACGGTCTGGCATAACGGCTGGCTAACCACTCCGGTGCATACTTAAAGGTGTGCGCGCCGTTGGCTAACTTCGTTAACTCGCCTACCCGCTGGTTGTTCATCCAAGTGACAAGTTTAGGCATTACCACTCCAGATCTTGCTGTT</read_sequence>
				<read_sequence read_name="ERR262957.101825">GACGAGCACGGCTGGGACGATGACGGCGTGTTTAACTTCGAAGGCGGCTGCTACGCAAAAACTATCAAGCTGTCGAAAGAAGCGGAACCTGAAATCTACAACGCTATCCGTCGCGATGCGCTGCTGGAAAACGTCACCGTGCGTGAAGAT</read_sequence>
				<read_sequence read_name="ERR262957.103463">GCCCACTCCAGCAAATAAAACAGGATAAAGGTCATAACCCCTGAAAACGATCCGGATAATATTATCCCTGCGAGAATCATAGCATCTGTTTTAGGCGTTTTGATACCAAACTGTTTGATACTGAGCCAAATTGAGATTAATGCCAGAGCG</read_sequence>
				<read_sequence read_name="ERR262957.103956">TTCTTCGATAAATCGCTCGACCAGCGCCAGCCCTAATCCCGATCCGCCGCCGGTAATAAAAATGGACTCGTTATGCAGATCGCTCATGGCTGCGCCTCCGGTAAGTCGATGAAAATGTCACCACCTTCAACGTGTACTGGATAAGTGGTG</read_sequence>
				<read_sequence read_name="ERR262957.104743">CAGCTCTTCGTTGAGCTGCATGCGACGCCAGCGGTTACGCAGAGCAATCGCCACAGAACGCTTGGCGTTGTCCTGGCCGATGATGTGCTTATCCAGTTCGCTGACGATTTCGCGTGGGGTCATTTCAGACATGGGAGATCCTTACGCTTT</read_sequence>
				<read_sequence read_name="ERR262957.104540">GGCTCGGAGATGTGTATAAGAGACAGAAGATACCCCGCGCTCAGCGTGGACTGATGTTCAGACGCCCATGCAGGCGCACCGGATACGGCCAGACAAATGGCTGCGGACAAAATTGCTGCACAAACTTTACGCATAATTACCTCTCGCTTT</read_sequence>
				<read_sequence read_name="ERR262957.105057">CATCTCCTTCCAGGGCATCCTGGGCTACATCTTCTATCCGATTGCATGGGTGATGGGTGTTCCTTCCAGTGAAGCACTGCAAGTGGGCAGTATCATGGCGACCAAACTGGTTTCCAACGAGTTCGTTGCGATGATGGATCTGCAGAAAAT</read_sequence>
				<read_sequence read_name="ERR262957.105366">GCTTGTTGATCACCTGACGCAGTAGCGTACCGTTTTTCATATAGTTATAGGCATCGCTGAACGCCTGCTTCACCACGTAGCCGCGTGGGTTTTTATCGATAGGTGCAGTGAGGTTTTTCAACGCCGGGAACAGATCATCATTAACGAATT</read_sequence>
				<read_sequence read_name="ERR262957.105603">ACTTTAGGTCGCGGTGGTCCGGTGGTCTGGTTGAGTGAAGCCGATGCCAAAGATCTGGGTATCGCCGATAACGACTGGATTGAAGTATTCAACAGCAACGGTGCTCTGACTGCCCGTGCTGTTGTCAGCCAGCGTGTTCCGGCAGGGATG</read_sequence>
				<read_sequence read_name="ERR262957.105835">GCGGAGAAGTTATCCTGCGCCAGCAGTTCGTTACATTCGTTCCAGATTTCATCGGCAGTTGACGGAGAAAGCAATTTGCCAGTGATACCAAACGGACGACGCAGTTCGAGGTGCGTCCAGTGGTATAACGGGTTGCCGATAGTGTGCGGA</read_sequence>
				<read_sequence read_name="ERR262957.106603">CTATCGTGGTCAGGGGCGCATCATGGCCGACAGTAGCGGTAGTGGCATTTCCGAACATGGTATCGCCCATTTCCATAATCTGCTGGCGCAGGTGTTTAAGGACTAATGACATCGGCGGCGGTATTTTCCGCCGCTGGGCTGATTTTTGAT</read_sequence>
				<read_sequence read_name="ERR262957.106884">TCACTGGCTTTTTGCTGTTTGGCCTCAGTCTTGTTCTCTTCTCAAGCGGAATAGAGCTATTCGGGGAAAAGATTGTCGCCAGCTGGATTGCCTTGACGATAATTGTCACCAGCATCGGGTTACTGCTTCTCTATATTCTCCATGCACGAC</read_sequence>
				<read_sequence read_name="ERR262957.107923">ATTATCCTCATGCGAACGGTCGCAAGAGTACACCAAAAAACTGTGTTTGTACGCTGAAAACAATGAAAAAAGGGCCCGCAGGCCCTTTGTTCGAGATCAATCGAGATTAGAACTGGTAAACCAGGCCAAGAGCTACGATGTTATCAGTGT</read_sequence>
				<read_sequence read_name="ERR262957.108392">ATCTGTACCGGGCCGTCGACAGCCGGGGCCGCACTGTCGATTTTTATCTCTCCTCCCGTCGTAACAGCAAAGCTGCATACCGGTTTCTGGGTAAAATCCTCAACAACGTGAAGAAGTGGCAGATCCCGCGATTCATCAACACGGATAAAG</read_sequence>
				<read_sequence read_name="ERR262957.108277">GTGCGGTGCCCGTGGTCGACGAGGACCAACAGTATGTCGGCATCATTTCGAAAGGAATGCTGCTGCGCGCTTTAGATCGTGAGGGGGTAAATAATGGCTGATCAAAATAATCCGTGGGATACCACGCCAGCGGCGGACAGTGCCGTGCAA</read_sequence>
				<read_sequence read_name="ERR262957.108548">TAACCAGGGGATCACCGCAACAATGCCTGTGGTGGTGGTAGCAGAACACTTCGGAGCGGATGATGAACGGCTGGCGCGTGCGCTGATGCTTTCTCATTTGAGCGCAATTTACATCCATAACCAGTTACCGCGTTTGTCTGCACTTTGTGC</read_sequence>
				<read_sequence read_name="ERR262957.109289">CTCAACGATGTCAACCAGACGCAAGTGAGTACGGATTTCGTACTGATCGCGCGCGTCTTTGTTGACGTGCGGGGAGATCAGAACAGTGAAGCGCTCTTTGCGTGTCGGCAGCGGGATCGGACCACGGACCTGCGCACCAGTGCGCTTGGC</read_sequence>
				<read_sequence read_name="ERR262957.109308">TTATAGTGTGTGTCAGATCTCGTTTTCCTTAACCATGTTACATAGAATGTGCACGGAAATTTAACCTGCCTCATATTTGGAGCAAATATGGACCGCGTCCTTCATTTTGTACTGGCACTTGCCGTTGTTGCGATTCTCGCACTGCTGGTA</read_sequence>
				<read_sequence read_name="ERR262957.110480">CGTTTGGCGACATCATCCGTGCCGGACCGCCCATCAGCGGGCCTGGTACCTGTAGCCCGGCCACCGTCATTGAGACATTTTCTGTCAGGCGGTTGCTGTAAATAAGCTTAACATCGTCGCCCTTCCAGACGCGGATAGTCGGCCCCAGGT</read_sequence>
				<read_sequence read_name="ERR262957.110427">GAAACCGCAGGTTAATGTTGACAGCTTCAGCCTCGAACAGGCTGTCTAACGCGCCAACTTAAGTGCAGTCTTCGGTACACAGCTACAGCAAAGAATGGTGCCATCATCGCCCATTGCTGATTTTTTCAGCGGCGTGACTTCGCCTTCTAA</read_sequence>
				<read_sequence read_name="ERR262957.110869">CACTTGCACCCTGCGAAAAAACAGAATAAAAATACACTAATTTCGAATAATCATGCAAAGAGGTGTGCCGTGGTAAAGGAACGTAAAACCGAGTTGGTCGAGGGATTCCGCCATTCGGTTCCCTATATCCTGTCTCTTATACACATCTCC</read_sequence>
			</reads>
		</organism>
		<organism>
			<relativeAmount count="221">0.0236772689661</relativeAmount>
			<taxonomy taxon_id="1134782">Bacteria; Proteobacteria; Gammaproteobacteria; Enterobacteriales; Enterobacteriaceae; Escherichia.</taxonomy>
			<organismName>Escherichia coli O104:H4 str. 2009EL-2050</organismName>
			<genus>Escherichia</genus>
			<species>coli</species>
			<strain>O104:H4</strain>
			<reads>
				<read_sequence read_name="ERR262957.79">CAGTGCGATTCGTCTCGCGGGGCTGGCGAAAGAAGCAGGCTTGCCGGATGGTGTTTTGAACGTGGTGACAGGTTTTGGTCATGAAGCGGGGCAGGCGCTGTCGCGTCATAACGATATCGACGCCATTGCCTTTACCGGTTCGACCCGTAC</read_sequence>
				<read_sequence read_name="ERR262957.470">TGCGTCGCGCCAATGACCTCGCCGGTCTTAACAATTTGCACATTCCCGTCGCTCATCAAGTTTTTCGCATCAGATCCCATGATTTATTCCTTTGCTGCATCTGTGTGCCTTTATTGCTACCTAAGTGTAAAGGCTACGGAGGATTTATCC</read_sequence>
				<read_sequence read_name="ERR262957.829">TGCCTGATTTAAGCCGCCGTGGGTATTTGTCCAAGAATGCTTCAAGCTCCAATCGTTTTGGCCTGGTGAATGGAGATGGGTTAAGCAAAGACTCTCGTTGCTGGTGTACTTTTTCGCGCTGGCGCTCAAGCATGGATAATGCGATTGCCT</read_sequence>
				<read_sequence read_name="ERR262957.2384">AGGTTATCGCCTAACGTGACTGGAGATACTTCGTCCGGTGTGACTTTTTTGGTGGGATACGTCGTATGCGCGGGTGCGCAATTGTAATAAAACTTTGCCGGAGTGGCGGTATCAATACTGGCAAAGACAACTTCTTTTGCACCTTTACCC</read_sequence>
				<read_sequence read_name="ERR262957.4247">CGCCGAGTTGCATCGCCAGTTGGCGCTCAGCGGGCAACTTCATGCCCGCTTCCAGGTTTTTTTCATCAATCAGCGCCCGCACACGATCGGCAACCTCGTCTGACAGGCGTCTGGGTAAAACAATCATTAAGGAATCATCCACGTTAAGAC</read_sequence>
				<read_sequence read_name="ERR262957.3978">TGACCACCGTTGAAGGGGCCGGCCCGCGTCATATGGTATTCCATCCAAACGAACAATATGCGTATTGCGTCAATGAGTTAAACAGCTCAGTGGATGTCTGGGAACTGAAAGATCCGCACGGTAATATCGAATGTGTCCAGACGCTGGATA</read_sequence>
				<read_sequence read_name="ERR262957.6421">AAACAGTTGTGCGTCACCCAGTTTTGCCGCCATGGCATTTACAGCCAGCAATTCAGGATCGGTTGCCAGCTGCGCGCGCACCTCATCGGCAACACGCTCTTTTGCCAGATCCATTTTCTGGCGATCAGTAAGCTGTGCGTGCTGCGGGTC</read_sequence>
				<read_sequence read_name="ERR262957.6018">GAGACAGGTCCCGGTACCCAGCGTTAGTACGTCTGGCGTCAGCTGTAAAATTGTCCAGCCGTTTTCCAGCACATCGTTTTGCTGCACCCGTCGCCATTTCTTTTGCCCGTCTTTTATTACACCGATGATGCGCTCGCCTCGCCCTACCAT</read_sequence>
				<read_sequence read_name="ERR262957.6330">ATGTGTATAAGAGACAGTGCAGGAACTGTCGAAAGAAGGCTTTTCTGCGCTGGCTTCGACCATAGAAACACTGGCCGCCGCCGAGCGCCTGACCGCCCATAAAAATGCCGTTACTTTGCGTGTTAACGCCCTTAAGGAGCAAGCATGAGC</read_sequence>
				<read_sequence read_name="ERR262957.6879">CGCTTTACCGACGCAGGCGGCACGCAGGAAGTCTGCGGTCAAACCGTCAGCGGCGCACTGACCATCTTCCAGGCGCAATTGAGTTGCCCGACCACTCACGGTTTTTCTGAAAGCGCCACGCGTTTCCTTTCGCAAGGTAAAATGCCTGCG</read_sequence>
				<read_sequence read_name="ERR262957.8154">AAGCATCACCGTACCGACAAATGCGCAACCGATGGCAATGACACCGCCAATAACGCTGGCCCAGACGGTGAAATCAATTCCCGTTGACGGGATGGTTTGCATGAAGGTGAAAATACTTGGCAAACCAAAGGAGTAGACTTTCGTTTGCGC</read_sequence>
				<read_sequence read_name="ERR262957.8236">GGCATATTGCTGTAATCGACAGAAAAAACAGTCGCCACAAGCAATGACAAACGGAATTACCACCCGGTCGCCTTTTTGCAAATTTTTTACGTCCTTTCCGGTTTCAACGACTTCCCCCAGAAATTCATGACCAAAAATATCGCCATGTTT</read_sequence>
				<read_sequence read_name="ERR262957.10283">CAATCGTGCTCTGGCGCTTCAGAATGAGAATCATGAGGCCGGTAATAAATACATCCCTTACGGGAAAATGGCTTCCTGGTTGGTTGAGTGGAAAAATGCCACTGAAACGCAATGGCTTAAAGATTCGCCCTCACAGCCATTGCAACAGTC</read_sequence>
				<read_sequence read_name="ERR262957.11738">CTGTTCCGATCCAGGCTGCCTGAAAGCGTGCCCGGCGGAAGGTGCAATTATTCAGTATGCCAACGGTATCGTCGACTTCCAGTCCGAGCAGTGCATTGGCTGCGGTTATTGCATTGCGGGCTGTCCGTTCGACATTCCGCGCCTCAACCC</read_sequence>
				<read_sequence read_name="ERR262957.12029">CTTTCTTGCGCTTTTTTCAGCTCGCGACGCAGGCCAACGCGAGGGAAACCGAGGGTGTGATTAAGAATTGTCATTATATGCCCCTTATGGAATTTTTAGTATTTAGCCGTCCAGATGTTTACACATCCATAATTGGCGGTTACTGTATAT</read_sequence>
				<read_sequence read_name="ERR262957.11892">CTTTTGTTAACTCCTTTTTATAGATGCGGGAGGTAATTCCTCACCCCGGTGCCGATTTTGAGGCATCCTGATTTAACTTAGCACCCGCAACTTAACTACAGGAAAACAAAGAGATAAATGTCTAATCCTGATGCAAATTGAGCCAATTTT</read_sequence>
				<read_sequence read_name="ERR262957.12772">TGGTGATTCTGAAAAGATAAAGTATGCATGCTCCGTGATAAATCATATTGATTTTAGCCGCGATCAATCTAAAGATTTTAGCTGCGATCAATCTAAAATTAAAATAGCTGAGACCTTATTTTTCAATCTCGATAAAGAACACTATAAAAA</read_sequence>
				<read_sequence read_name="ERR262957.12803">CCTGGGATCTGCTGACCTCCGGCGAATCGGAATATCAGGTGCATAAATCCCTGCCGGTGCAGACTGAAATCAACGGTAATCGCTTTACCAGTAAGGCGCATATCAACGGTTCGACCACGCTCTACACCACCTATTCCCATCTGCTAACCG</read_sequence>
				<read_sequence read_name="ERR262957.13049">CGCCTGGCTTGCCGCGAGGATATAGCTTATCCGCCGCCAGTTATTGGAATAACTCAACTGATAATCCTTACTGCTGCCGCTACGCCCCCAGTAATCTCGCCATAACGTACTTAAGGACACAGACCCCCAGCCTTCTGGCAATGACTGGCT</read_sequence>
				<read_sequence read_name="ERR262957.13729">CTTTGATAAGCTCAATATCCGCCGTTGAACTAGGGCCGCTAATGATGTTAATGCAGGACGGCATTCGTTCACCGGCCTGCGCTTTCTGATGCAATTTTTCTGCGAGTTGCGCTACACGCGGCAAGATCTGTCTCTTATACACATCTCCGA</read_sequence>
				<read_sequence read_name="ERR262957.14572">GACTTTATTGACAGAATTAACATTCACATATCTTGATTTTAATGTCCATGATGTTGTTTGCGTGAGAACATTCTCAGCATTAAGGAATTTTTTTAACGGAATCCTTGGTTTCTTTTTCGAGTCCGAATTTACAATATCATGCATATAGAC</read_sequence>
				<read_sequence read_name="ERR262957.14756">GCGATAAACGGAAGGGGAGACGCCTGTCCGCAGGCGGAAAACCATCATCAATGTCACCACGCCACCAAAGTGGAAGGTGAAAAAGCAGAAGCTGGCCGAGAAAGCAGCCCGGGAAGCGGAGCTGGCGGCAAAAAAAGCGCAGGCCAGTCA</read_sequence>
				<read_sequence read_name="ERR262957.15738">CTATCAACACTTCCGCGAAATTTGTGAAATCTGTGCCGCTTATGACGTTTCGCTGTCGCTGGGCGACGGTCTGCGCCCCGGTTCTATTCAGGACGCCAACGATGAAGCGCAGTTTGCCGAGCTGCATACGCTGGGCGAACTGACCAAAAT</read_sequence>
				<read_sequence read_name="ERR262957.16741">GAGCGGGCGTCATTCCAGATGATCTGCGAGCAGTCAAACGGTAAAAAAGGTGAATTGGTTTTCGCGCTCCAGGTTCCGGAAGTGCGAATATTACACATTCCCGTACCGCTAATACGCAATGTATCGCCTACCCGCACGCCAGCGTCAGCC</read_sequence>
				<read_sequence read_name="ERR262957.17407">ATCAGGCATCCAGCCAGCAAATAAATGGCAACGCTATGCCAGTTCCCGGCAAAGTAAGTGATGAGTGCAGCGGCAATAAAAGGTGTAAATCCACCGCCAACCACACTGGCAACCTGATAACCGACTCCAGCACCACTGTAGCGATAACTG</read_sequence>
				<read_sequence read_name="ERR262957.17448">GTAATGCCCTGTTTTTCAATCGCTTTTACTGGAGCAGGAAGTTCCTCTGCGAAGGCGATTGCAGGAAGCAGAGCCAGTAAAAGTATCTTTTTTAACATTAATTTGTCCTTTTCAGTCAGTGCAAAAGTCGAGTAACTGTCTCTTATACAC</read_sequence>
				<read_sequence read_name="ERR262957.20234">ACCATGTCGATCACTATACCTGTATCCCACCTTACTGGCTGACAACCCCACTATGCCGCTGGTCTGTAAATCCCTCATATCTCTCCTCGCGCGCAATTTAAAGAACCGTTATTTCTCAAGAATTTTCAGGGACTAAAATGAACCTGTCTC</read_sequence>
				<read_sequence read_name="ERR262957.21110">TCATAGAGCGTCGCATTGCAGGTTATGCTATTGACGTTGCTGATAAAATCCCAGGTCATGTCATCGGCAAATCCGGGCGTTTCATCCTGTTCGTTCAGGTAATGCCAGTACTGGGAAAAGTGCGTGATATCGGCATACAGCCATTTATCC</read_sequence>
				<read_sequence read_name="ERR262957.21332">CGGCAAGCCATCATCTGTTCAATTAACGGTAACGTGACACCAGAAATCACTTCGCAACGGGAGTGTTTGTGGCTTAATAATGAAGCCACGCGGTACGGTGGCGCTCCGGCTATATCGGTTAAGAAGATGACACCCTCACCAGAGTCCGCT</read_sequence>
				<read_sequence read_name="ERR262957.21398">CGCTACAACAACTGCTGGACAGTAATCTGCGTCAGCGGGTGATGGAAGCCATCGAAACGTTGCCGGAGCGCGAAAAACTGGTATTAACCCTCTATTACCAGGAAGAGCTGAATCTCAAAGAGATTGGCGCGGTGCTGGAGGTCGGGGAAT</read_sequence>
				<read_sequence read_name="ERR262957.22265">TGGCTGCGCTGGTGACACTGGTCTGTTTCGCACTGGCTGGCGTATGGGTGATGTACGGTATCGATGGTTATGTCGTGAAATCGACAATGGACCATTACGCAGCCTCTAACCCACTGAATAAAGAAGTGGTTCGTGAAGCTGGCGCATGGC</read_sequence>
				<read_sequence read_name="ERR262957.22705">CTTCTGTATGAGTCATACAGAAAGAACAGGATTTTAAATGAATAAGAAATCGTTATGGAAGCTAATTCTGATATTAGCGATCCCATGTATTATTGGTTTTATGCCAGCTCCGGCAGGATTAAGCGAACTGGCGTGGGTGCTTTTCTGTCT</read_sequence>
				<read_sequence read_name="ERR262957.23186">GTCAGGGTTGATTTTGCCTGTACCGTACATAAAACTGGTTGATAATAAAAGGCTTTACCCGAAACAGGCGGAACGGGACGCAGAGTAGGTGGAGCGACTTCCTCCGTTTCACCAAAGTTATCTTCAGCCAGCTGACGGAAAGCGATCAGT</read_sequence>
				<read_sequence read_name="ERR262957.23227">AAATACCGTACTGCGTATGAGAGTCAGCCAGCCGCCACTTCAGGGTTGTGCCGCGATCGCCAACGGGTAATACGCCGCGCGGGCAGAGCTGGCAGCCTTTATCATCACAAGTCATATCTGGCTGGCAGGTAAACTCCTGATGATTCTCTT</read_sequence>
				<read_sequence read_name="ERR262957.24356">GGATAGGGGATGATTTAACGAATGGATGCACTACAAACTCAAACTGTTAATAGTACAACCGCGCCGCAGCCCAACTACATTCCGGGGCTGATTGCGGTGGTCGGGTGTGATGGCACCGGTAAATCCACACTGACCACCGACCTGGTGAAA</read_sequence>
				<read_sequence read_name="ERR262957.24864">ACATAGGCCAGGCGCTTACCGGCGAGGCACTGGGTGGATGGCCCTTCGATAATAATGTTCGGGTTCAGATCGAGATTAATGTGGAACCAGAAAGTTGAACCGCGATTCGGCTGGCTATGGAACGAAATATCGCCGCCCATTTCATTAACC</read_sequence>
				<read_sequence read_name="ERR262957.25594">CAATGAGTTGGATCTTGGCAAACGCGAGCCGGTTACCGAGGAAGAGAAACTCTTCGTAGCAGTATGCCGTGGCGAACGTGAGCCAGTGACAGAAGCAGAACGCGTGTGGTCCAAGTATATGACGCGTATTAAGCGTCCAAAACGTTTTCA</read_sequence>
				<read_sequence read_name="ERR262957.25961">GCATCGCCTTCCGGCAGGAAGAAGGTCACACCCAGCGCACGACCGCGCGGGATAATCGTCACTTTGTGCACCGGATCGTGCTCCGGCACCAGGCGACCAATAATCGCGTGGCCCGCTTCATGATAAGCAGTAGACTCTTTCTGCGCTTCC</read_sequence>
				<read_sequence read_name="ERR262957.25589">GGATTATGATTGCCCGCAAAAGGCGGACCAGGACAATCCATAGCCGATATCCAATCGGAATTTACGGGAGCATAGTAATGACAGATATTGCGCAGTTGCTTGGCAAAGACGCCGACAACCTTTTACAGCACCGTTGTATGACAATTCCTT</read_sequence>
				<read_sequence read_name="ERR262957.26037">TATAAGAGACAGCATTTGAACAACTGCACCAGAACAAAGATGAAGTGTTTGAACGGGGAGTGATCAACGTCTTCAAAGGGCTGAGCTGGGATTACAAAACCAACTCACCCTGTAAATTTGGCAGTAAAATTATCGTCAACAACCTGGTGA</read_sequence>
				<read_sequence read_name="ERR262957.25856">GTTAAATACCGACTTGCGTCAGGAGCGTGAACAGCTGGGCCGCTTTATGCAGATGGTGGTTGAGCATAAACATAAAATCGGTTTCCAGGGCACGTTGCTTATCGAACCGAAACCGCAAGAACCGACCAAACATCAATATGATTACGATGC</read_sequence>
				<read_sequence read_name="ERR262957.27188">ATACAGACTCCATAAAAAAACCCGGCACAATGGCCGGGCATCAGGAAATGGTATTAATGGAATATCGTGAATTACTGGGCGTAATTCTGTTTCAGTCCACGGATAAACTGAGATGCAGATGAAGCACTTTCATCTCTGGCCTGTTCCCCC</read_sequence>
				<read_sequence read_name="ERR262957.27648">ATGGCGTCGACAACGACGCGACTCTGGAAAATTTAGGCAAGCAAGCCGTGGTTGCAGCTGCTGCAGGCGCAGACTTCATCGCCCCTTCCGCCGCGATGGACGGCCAGGTACAGGCGATTCGTCAGGCGCTGGACGCTGCAGGCTTTAAAG</read_sequence>
				<read_sequence read_name="ERR262957.28584">TTATACCGCACCGCTGTACCTCTCTGAAATTGCGCCGGAAAAAATTCGCGGCAGTATGATCTCGATGTATCAGTTGATGATCACTATCGGGATCCTCGGTGCTTATCTTTCTGATACCGCCTTCAGCTACACCGGTGCATGGCGCTGGAT</read_sequence>
				<read_sequence read_name="ERR262957.29173">TCCACAGACGCTGGCGGCGTGGACGTTGTAGCCGGGTCTGTAGTTGTCGACGTATTTAACGGAACACTCTGCCCCTGCTCGCTATTACTGCTCAGTTCCGCCGAAGATTGATCGGCCATAGTGGTGATCTCTTCCTGCTGAGCTTTGTGG</read_sequence>
				<read_sequence read_name="ERR262957.29238">GTGGCATCGGGCTGTTTATCAAATACCACCAGACTGTTTGCAGAAGAGATCATGGTCATCGCGAGTTTACCAGGCCACAGTAACTTAACCTTCACCCCGTCATAAAAACCAAAACAGTCATCCCAGGGACCGGCTTGAGGAGAGATACGA</read_sequence>
				<read_sequence read_name="ERR262957.29608">AGACAGGCGTAATACGCGCCTGCGGGAAGCGTTGCGCCAGTGCCACAATAGACTCGGCCTCTTCTTCCCCGGCCAGTACACCGCCTTTCAGTTTGAAATCGTTGAAGCCATATTTTTCATACGCCGCTTCCGCCAGGCGCACCACCGCAT</read_sequence>
				<read_sequence read_name="ERR262957.29696">GGTCATATAGAGAGATTTGTCTTTCACATCGATGGAACGGTCAAGCAAGAAGACCGGGATTTCGGCATCTTTCGCCTCTTTTAATACCGGCTCCCAACCCGTCGCTACCACTGGAGCGATAAAGATCGCATCCACCCCTTGTGCAACGAA</read_sequence>
				<read_sequence read_name="ERR262957.30425">CAGTTATCTTACCCTTGCTTAGCAAAATAGCTGTTTCTTTATACAGTAAGTCCTGTTTCGGACTTCTCACTCCCCATTTGATCAACTGAAGCTGAACCCGTTTTTTTCTGCATGCCTCAATCGTCAAAATTCTTCGCCACCAGCCAGCCG</read_sequence>
				<read_sequence read_name="ERR262957.30733">AGATGTGTATAAGAGACAGTCTCCATGAAGCAGATTACCCAACTGATTGAGGTCATGCTCGTTGGCCGCGGTGGTGACTAGGCTGTGGGTCAGGCCACTCTTGGCATCGACACCAATGTGGGCCTTCATGCCAAAGTGCCACTGATTGCC</read_sequence>
				<read_sequence read_name="ERR262957.31152">GGGATAATGTGAGGTTATTACCCTCAAATAATATGAGATAAATAGTGCTGCAACATTGCATTTTTGCCCCGATTTATCCATGATCGAATTGTGACATTTGTCATACAACGAATAGGTTTTGTACCTGTCTCTTATACACATCTCCGAGCC</read_sequence>
				<read_sequence read_name="ERR262957.31544">CGTTGCCAATAGCTGATATTAAATGCACATCCCGACCAAGCAGAGCCAGGTTATGCGCGATATTACGTCCGACGCCGCCTGCGGAACAGTGAACAGAACCTGGATGAGAGGCTGCTTGCGGGTAACGGATATCCGCCATTCCGCGAATAT</read_sequence>
				<read_sequence read_name="ERR262957.32422">CCCGTACACCACCCAGATCGAACCGCACGACTACATTGCCGAATTGTTTGATTGCGTTGCGCGCTTCAACACCATTCTGATCGACTTTGACCGTGACGTCTGGGGTTATATCGCCCTTAACCACTTCAAACAGAAAACCATTGCTGGTGA</read_sequence>
				<read_sequence read_name="ERR262957.32142">GTCTCAGAGTTCCCGAAGGCACCAATCCATCTCTGGAATGTTCTCTGGATGTCAAGAGTAGGTAAGGTTCTTCGCGTTGCATCGAATTAAACCACATGCTCCACCGCTTGTGCGGGCCCCCGTCAATTCATTTGAGTTTTAACCTTGCGG</read_sequence>
				<read_sequence read_name="ERR262957.35160">AGATTGATCATTAGCGATCATCTCGATCTGTTAGCCAATCACGACTTCCGCACTTTAATGCGCGTCACGCGTCTGAAAGAAGATGTGCTGAAAGAAGCCGTCAATCTGATCCAGTCGCTCGATCCGCGCCCCGGGCAGTCGATCCAGACT</read_sequence>
				<read_sequence read_name="ERR262957.35103">AAATTGAAGAAGAAAGTACGCCTGAAATCGCCGCTTAATGCTTTGCGGGCCGACGAGAAATGTCGGCCCGCATTATTCAGGCACTTTCGCGAATGGGTTCGATTTCATTCAGCGTATCAATTAACGGTTGCGGCTTACCAATAAGATAAC</read_sequence>
				<read_sequence read_name="ERR262957.34860">ACACCCACATCAATTCAGAAATTATCACCTGATGCCCGTACGGCGTGGTGTAACGAGACAATGCAAACGGCGCGACTTTAATCACCTGCCAGGGAGCGAAAAAGCGTTCATCTGACCACGGCCACAGCCAGCCAACGCCCTTACCGCCAG</read_sequence>
				<read_sequence read_name="ERR262957.35761">TCTGCGAAACGGGGCTGGTGGTAACGCCATTCCTGCCTGGTGATTCGCTGCTGTTTGTTGCTGGTGCATTGGCGTCGCTGGAAACTAACGATCTCAATGTCCATATGATGGTGGTGCTTATGTTGATTGCCGCTATTGTCGGTGATGCAG</read_sequence>
				<read_sequence read_name="ERR262957.36192">AGTCACCGGAGAGATTCCACACCGAGATGACCTCTAACTCTTCTTCCAGCGTCGCGATAAATAGCGTGGGCGGCAGTTTTAGCCTTTTCTGAGTCACCAGATGACCAATCAGATTTTCCTGCACCCGACGGAAGTCGTCTTCACTCCAGG</read_sequence>
				<read_sequence read_name="ERR262957.36943">ACGCCCCGTGGTGCAAAGATAAAGATGACCGAAGATAAAAAAGAGGCTTATAAATGCCAGAGCAAAATGCGCCTGCAATAACCAGTATCTTACGCCAGGAAACACATCTCCCACGGCTTGCGGATAGAGACACAACAGCCCCGTCAATAG</read_sequence>
				<read_sequence read_name="ERR262957.37596">CCTGACGGAAAACGGTAATGTCTATATTAACTATGCCGTTTCCCAGCAGCCTCCGGGCGGCAACAACTTCGCCCTTGCGCAGTCTGGCAGCGGTAACAGTGCCAACCGCACCGATTTTAAACCGCAAAAAGCCAACACCAGCGAGATTGG</read_sequence>
				<read_sequence read_name="ERR262957.38441">CCGCTTTAGTATCAGTTTTATCCGTAAACATCCGGGGCTGTTTATCGGTATGTACGTTGCTTTTTTTGCCACCCTGGCGGTGATGTTGCAGTCCGAAACGCTGTCAGGCTCTGTCTGGCTACTGGTTGTATTATTTATCCTGCTTAATGG</read_sequence>
				<read_sequence read_name="ERR262957.38689">GGTTCACGTAGTGCCGCCATGGAAGAGGTAGTAGGCGCTTTACAGGAGAATGGGACATGGTAGGTTGGCTGGCCGAACATGTTGGCAAATATTATTCCGGCTTTAACGTCTTTTCCTATCTGACGTGTCACGCCATCGTCAGCCGGCTGA</read_sequence>
				<read_sequence read_name="ERR262957.39111">TGAAAGCATTGCGCGCCGAAACCAATATTCAGTATGAAGGGCGTCAGGGTGGGACGCTGCAACTGTTCCGTACCGAACAACAGTATGAAAATGCGACCCGCGATATCGCCGTGCTGGAAGATGCCGGCGTACCGTATCAGCTGCTGGAAT</read_sequence>
				<read_sequence read_name="ERR262957.39085">GCTGAAAAGGTGCGTACAGCAGCAAAGGCGAGCCTTGCAGCACATAAGCCATTGTCAGCACCGACAACGCTGAAGGCGGGTCCGTTGTTGAGTTCTGAAAAACTGATTGCGATTGGTGCTTCAACGGGTGGAACTGAGGCAATTCGTCAC</read_sequence>
				<read_sequence read_name="ERR262957.39874">TTGCCGAACGTTCACCGAAACACAAGGAGAGTTTAATGACAATTGCGGAAAGATTGCGGCAGGAGGGGGAACAATCCAAAGCCCTGCATATAGCCAAAATAATGCTTGAATCCGGAGTCCCTCTTACAGACATCATGCGCTTTACTGGGG</read_sequence>
				<read_sequence read_name="ERR262957.41327">CACCCACCAGCGCGCTCATACTGGCTGCCGGGAACGTCAAAGAAACATGATTAAGCGCGTAGCCGTCGCCTTCTTCGTAGCGATAGCTGACGTTGTCAAAGCGGATATCGTAACGTTCCGGCATCTCGCTTTGCTCTGCGACGGGAAGCG</read_sequence>
				<read_sequence read_name="ERR262957.41410">ACGGTAACCCAGGTATTCGGTGTGCAGCGTACTTCATGAGTTCCACTGGTTTCGATCTGGCAGCTAAAACCGTTCTTTTCGAGCAGGTCAGTCAGTGGCAGCAAATCATGAATGCAAGGCTCACCACCCGTAATCACCACATGCCGCGCG</read_sequence>
				<read_sequence read_name="ERR262957.39438">GGGAGACACACGGCGGGTGCTAACGTCCGTCGTGAAGAGGGAAACAACCCAGACCGCCAGCTAAGGTCCCAAAGTCATGGTTAAGTGGGAAACGATGTGGGAAGGCCCAGACAGCCAGGATGTTGGCTTAGAAGCAGCCATCATTTAAAG</read_sequence>
				<read_sequence read_name="ERR262957.42392">GTTCCCAACGATCAAGGCGAGTTACATGATCCCCCATGTTGTGCAAAAAAGCGGTTAGCTCCTTCGGTCCTCCGATCGTTGTCAGAAGTAAGTTGGCAGCAGTGTTATCACTCATGGTTATGGCAGCACCTGTCTCTTATACACATCTGA</read_sequence>
				<read_sequence read_name="ERR262957.42501">ATGAGGAAGTAATCACCGCCATTCAAAAAGCGTTAGAAGTGGGTTATCGCTCGATTGATACCGCCGCGGCCTACAAGAACGAAGAAGGTGTCGGCAAAGCCCTGAAAAATGCCTCAGTCAACAGAGAAGAACTGTTCATCACCACTAAGC</read_sequence>
				<read_sequence read_name="ERR262957.44098">CTGCGCGATAACTCAACGTGGAGTTATAACAGTGGGAGTAGCAATTCATCTAACAGCAATAAATGGCAGCATATCAATACGTCGGCTGAACGTGACATTATTCCCTTACGCTCACGGTTAACGGTAGGTGATAGTTATACCGATGGCGAT</read_sequence>
				<read_sequence read_name="ERR262957.44878">TATAAGAGACAGGCACAGAGCGGTCCGTCAGTTCAGGTTTGGCTCTGTGCCAAAGATGGGTCAGGTCACACCTGATCTAATAAATTTAAGCCATTAAATCAGCCTTAACCTTCACCACCACCTTTTTAATCTCACCCGGCTCGCCAACAA</read_sequence>
				<read_sequence read_name="ERR262957.44986">GTATGCAAAAGGGCTGACCTGCAAAGCCGATACCCTCAGCAGTTGTGGTTACGTTTATCTGGCTGTTTATCCGACGCCCGAAATGAAAAATTAACTCTCCAGAATAGCCTTCTGCTACGGCCTGGTGTTTTCACCACGCCACTTTTCCAT</read_sequence>
				<read_sequence read_name="ERR262957.45650">ATTGGCTTTGTTTTGCCCAAGATCGATATCAGTAGCCAGATCGAGATACCATGCGTTGCCAGGTTCTGCCGCCAGTAACGGTTGCAGCGTTTTACGCGCCTCGTCGTATTTATTGGCTTCCATCGCCTGTAAAGCACGACCATATTGCGC</read_sequence>
				<read_sequence read_name="ERR262957.45957">AGCACACTAATCTGGTCGAGATCGAAAAAATATAACCCACGACAACCATAAATTCTGGCATGACATTTTGTTTGAAAAGCAATAAGTGAGTAATGATGAAAATCCATACCACAGAGGCGCTCATGAAGGCTGAAATCAGCCGTAGAGGTC</read_sequence>
				<read_sequence read_name="ERR262957.46315">GGGGTACTACCTGTATGGTGCACCTGCTAATGGTAATACTTTGCAAGGGCAACTTTTCCTGCGCCCACTGCGTGAAGCTGTGTCAGCCTTACCTGGTTTTGAATTCGGCGATATAGCTGCCGAAAATCTTTCCCGCACGCTGGATGAAGT</read_sequence>
				<read_sequence read_name="ERR262957.46623">CATAAAGATATCGTCAAAAACCGGCGCGCTTACCGCCTCATCTTTCTGCTCCGCCAACGACGCATATTCCACGAGTGTTGCCTCATAATCGGGAACATTGCCTACCATTGGCAGATGATCGCGGGTGGCACAACGCACACCGCAGCGCGC</read_sequence>
				<read_sequence read_name="ERR262957.46747">GTCAATACGCCGCAACGTCGGGTCGAGGGTGGCAAACAACTGGTCTGCCGCGTAGACCCGCGCTTCGGTGATGCGATTGAAAAGGGTAGATTTACCGGCGTTGGTATATCCCACCAGCGAAACAGTAGGAACGTCGGCTTTGATACGCGA</read_sequence>
				<read_sequence read_name="ERR262957.46701">CAGCATTGCCGGACCATGTTCTGCATACCAGTCACACAAATTCGCCGATTTCGCCACTTCAGCGCGCGCCTGATTGATTGGTTTGCCCATTTCACGGGTGATCATTTGCGCCATTTCTTCGCTACGGGCGCGCAGAGCCTTACCGATACC</read_sequence>
				<read_sequence read_name="ERR262957.46854">TATGATAGGTGGAATGAAAGACCAGCAGGTTGCAAATATTCGTCTTGATGATAATCAACCCTTACCGGGGCAGTATGACATCGATATTTATGTCAATAAGCAATGGCGCGGGAAATATGAGATTATTGTTAAAGACAACCCGCAAGAAAC</read_sequence>
				<read_sequence read_name="ERR262957.46848">GTATTGTCTGCGGCACTCTTCGGTTGCAACATTCGGCGCGTTATTTTTTAACGTCTTTGCCGGAAACGCTGTTTTTAGCACCGGTTAACCACAGCGTGGAATATAACTGGCTGAGGGAGGCGATCCCGTTTTTACAACAGGAATCCAGAT</read_sequence>
				<read_sequence read_name="ERR262957.47783">AAATACTCCACGTTGGGGATGATCAACCAACTGCAAAACAGCCTGACGGTAACGGAGAACGGCAAAGACGCAGGCGTACTGAGCCTGACTTATACCGGTGAAGATCGCGAACAGATCCGCGACATTCTTAACAGCATCGCCCGTAACTAT</read_sequence>
				<read_sequence read_name="ERR262957.48450">ACAGACGCTCCTCTGCAACGACGACAAACGCCATCAGATCAGCGATTTCTTCACGCTTCATTCAGTATCTCCATGCAATCTATTAATCATTTAAATGATAGGTCTAATCATGATTTTGGGTCTAATCAACTTAATGATCAATATCTATAG</read_sequence>
				<read_sequence read_name="ERR262957.48521">GCCAGAAGATATCGATTGAGAGGATTTGAATGACTGACAAAATGCAAAGTTTAGCTTTAGCCCCAGTTGGCAACCTGGATTCCTACATCCGGGCAGCTAACGCGTGGCCGATGTTGTCGGCTGACGAGGAGCGGGCGCTGGCTGAAAAGC</read_sequence>
				<read_sequence read_name="ERR262957.48610">ACAGCAAGAAATGCTGAATGCCGTTGGTGCACAATCGTTAAACGCGCTGACCGGCCAGATTGTGCCGAAAGATATTCAGCTTGCGACCCCGCCGCAGGTTGGCGCACCGGCGACCGAATACGCCGCACTGGCAGAACTCAAGGCTATTGC</read_sequence>
				<read_sequence read_name="ERR262957.49202">CCGTTGGACCAATGAAAGCGGGTAAACAATTTACCGACGATCTGATTGCCCGTAATCTGCTTAAAGACGTGACCCGCGTGGTGGTTGACGTGTACGGCTCGCTCTCTCTGACCGGTAAAGGCCACCACACTGATATCGCCATTATTATGG</read_sequence>
				<read_sequence read_name="ERR262957.49515">GGCCCAAACCAGGGCGGCTGGCCAGGCAACAAGTGCGTTCATAACGCTGTTTTAACCGGGGCAGACGCTCTGCTACCCACGTTTCTGGCAAATTAAGCGCCGAGGCGAGTTGCGCACGGGGAGTGAAAGTATTCAGTAATAACAGCGCCA</read_sequence>
				<read_sequence read_name="ERR262957.49853">TGATGAGCGCCATAGATTCCCAACTTCCCTCATCTTCTGGGCAAGACCGCCCAACTGATGAGGTTGACCGCATATTATCACCAGGAAAGCTGATCATACTCGGTCTGCAACACGTCCTTGTCATGTACGCAGGTGCAGTCGCTGTTCCTC</read_sequence>
				<read_sequence read_name="ERR262957.50584">AAACATCGGGTTTTGCAGCAAGATGGCAAGACCCACCACAATCCCGGCGAAGGGAAACAGCAGCACTGGCGTGAACATCGCGCCGCCAAAGCGTTGAATTTGACTGAGCATTTCCACATCCTCTTTTCTCAATTCTGTAAGTAGGAAGCC</read_sequence>
				<read_sequence read_name="ERR262957.51482">TAGTTGGAGCGAGGCATGCCTGTTTTATAAATTCGCCCAGCCAGTCGTTGTTTCGCTTCAATAATGTCATCAATAGCAACCGGCAGATCGTATGTAATATGCATTATAAAACCTCTTCGCCTGAATTAAATATGTAGGTAACCGTAACCG</read_sequence>
				<read_sequence read_name="ERR262957.51468">TCTTCAGCGTATTAAGAAGCTGGTCTCCGTCCCATTTCAGTGATTGCGGAATATCGCCCTGAACCATCGAAACCTGAATGGTTTTCTCCGGTTGCGGGGTAAACCATTGGATGTAACGCAGCGGGAAGGGAAGGGCAAACAGCACGACGG</read_sequence>
				<read_sequence read_name="ERR262957.51742">CAAACGAACTGACCAAAGCCGGTATTAAGCACAACGTCCTGAACGCCAAATTCCACGCCAACGAAGCGGCGATTGTTGCTCAGGCAGGTTATCCGGCTGCGGTGACTATCGCGACCAATATGGCGGGGGGGGGGGCAGAAATTTTGGTCG</read_sequence>
				<read_sequence read_name="ERR262957.52081">AGAGTACGGTATTGATATCCTGAAAGTGCAGGAGATCCGTGGCTACGATCAGGTAACACGGATTGCGAACACGCCAGCGTTTATCAAAGGCGTCACGAATCTGCGCGGCGTTATTGTGCCGATTGTTGACTTACGAATTAAGTTCAGCCA</read_sequence>
				<read_sequence read_name="ERR262957.52979">CTCTTAATCAGTTCACCGCGGTTCAGGACCTTAACAGCCATGATATCCCCAGTCAGGTATTCGGTTGGGAAACGGCGATCCCTTTTCTTCCCTGGACTATTGTTCCTTACTGGAGTCTGGATCTTTTATATGGATTTTCGCTGTTCGTTT</read_sequence>
				<read_sequence read_name="ERR262957.54152">CTTACAGATTTATCTGGTTGACGGCGCCCATGCAGATAACGGTCTGATAGATGTACCGTTGCAGTTATTGCTTCTTCCCTGATAGAAACATTATGGTGTTTTTCCATCATGGGCAAAAGAGAACGTAGCATTTCCGCTGTGACATCCTGA</read_sequence>
				<read_sequence read_name="ERR262957.55327">GTAACAGAGACCGTAGCCCGACGGGGAACTCCTTCTGCGCGAGTGTGCGGGAATAATCAAAAACGATGCACACCGGGGTTACCGGGTACACATATTTCATCATGCCAGCGAGTCCGGTTCTGGCACGGAAGAAACCGGACGTTATGATTT</read_sequence>
				<read_sequence read_name="ERR262957.55031">ATTGCCACACCCACCAACGCAATAACTGCGTAAACCATGATTGAGAAATCCACAACGCCTCCTGACGCAACAACTTACCCGCACAAAATAGAATTGTGCTGTACAAACGTCCAGTTGGAAAGGCATTTCCTGCGAGGCGCTACGCAAAAA</read_sequence>
				<read_sequence read_name="ERR262957.55398">CTGAGCACGTACCGTCTCTGCCTGTTCCGCGCCTCTGAACGAACCGCACTGCACCATCCAGCGGCGTTCGTCTTTTTTCTCCGCCGTCGGTTTTGGCGCGTCAGCGGCACGAGCAACCGGCGCAGCTTGCTGCGGCTTCGACTGCGCGGT</read_sequence>
				<read_sequence read_name="ERR262957.55870">CCAGTCAGTAACGTAACCGTTGACCAGCATCCCGGCAGCCCCAAACAGGAAAGGGATAGCCGCCATCACCCCTGTGCTTTTTAAATCCAGGTTATAGGCTGTTGGCAGGTAACAGGAAGCCAGGCCAGATACAGCCACGCAGTGTAGTTG</read_sequence>
				<read_sequence read_name="ERR262957.56323">ATAGTATATTGTGATATTTTTTTATTTCTTGAGTAATCCATTAAAAGGTGCGACTTTTTATGTAATGCATAGTCGAACAGAAACATTCTGTCATCTACAAGATCTTTAATGATATTGTAATTTTCATCTCGCCTTCCTCTGTCTTTATCT</read_sequence>
				<read_sequence read_name="ERR262957.55704">GTGCCTGAGTATCTGGTACGAAACGCAGACCGCTTTCGAAAATGCGCACACGGTTCTGCTGACGGTTCTGGTTGTACACCACGGTTGCCAGCAGGCCGGTCCACAGAGAAAGACGCATTGCTGACATTTCAACAGAGATCGGGCTTGGCA</read_sequence>
				<read_sequence read_name="ERR262957.56016">GGCTGCATCAGCGTTGATTTAAGCGCCATCAAACCAATGATTGCGCTGCCGTTCCACCCGAGCAACGTGTATGAAATCGACACACTGAACCAGAACCTGACCGACATTCTGCGTGAGATTGAAATTGAGTCCGAACGCGTGGCGCACGGT</read_sequence>
				<read_sequence read_name="ERR262957.56046">TAATCGTAAAAATTGATCGCGGAAATATTCGCCCAGCAGAATTCGCGGTAAAAACTGACGATCGTGCAAGGTTTCTTTTTTAACGCCATAACGCTGGAGATGGCTGGCTTCTTGCTTTTGTAGCCATTCGAGATACGTACAATTAATCGG</read_sequence>
				<read_sequence read_name="ERR262957.56645">TGATGAAGGTAATGGATACGCTGCATCAGGCGGGTTACCTGAAGATAGGTCTGGTCGGCGAAGAAACCGCCAAAGCGAAATAAAAATGATGCCCGGTTGCTTTTCACAACCGGGCATTTTTTTAACCTAAATGCTCGCCGCCGCACACAC</read_sequence>
				<read_sequence read_name="ERR262957.56490">GCGTTGCGCATCAGGCGCTGGAAGAAGAATTGGCCGAGTGGCTGGGCTATTCGCGGGCACTGCTATTTATCTCTGGTTTTGCCGCTAATCAGGCGGTCATTGCCGCGATGATGGCAAAAGAGGACCGCATTGTCGCTGACCGGCTTAGCC</read_sequence>
				<read_sequence read_name="ERR262957.56784">GTCGGCAAGTACCCGATGCGCGAACTGGATGAAAAAATCCCACTGCGCCACGGTGTTGTTGGTCAGGAAACTTGCGGACCCGGCGGAATAGCGTACGGCATGCGTTCCATTGGCGGCATCCTGGAACTGGTGGATTATATGGAAAAATAT</read_sequence>
				<read_sequence read_name="ERR262957.58515">ACAACGATGCTGGTATTAGCAACGATCGTATTCTGATCAAACTGGCTTCTACCTGGCAGGGTATCCGTGCTGCAGAACAGCTGGAAAAAGAAGGCATCAACTGTAACCTGACCCTGCTGTTCTCCTTCGCTCAGGCTCGTGCTTGTGCGG</read_sequence>
				<read_sequence read_name="ERR262957.59479">AGATTTGCAGCGCAACGACATAGTAAATAGCGCGCGGTTGTGATGCGTGTTTATTCATAATAATTCCACAATTGACGGCAACGTCACGTAATAGTTGCGCGGCGTGCTTGTGTTTCCTTAAAGTTAAAACTTTGATACAGATCTGATTAT</read_sequence>
				<read_sequence read_name="ERR262957.59820">CGATATTCTGCTTAATCACGCCTGGAGTTTGTTCAACCATAGCGAACTGTCGCTGCTGGAAGAGTCGCTTAAGGCCCTGCCGTGGGACAGTTTGCTGGAAAATCCGCAGTTGGTGTTATTGCAGGCGTGGCTGATGCAAAGCCAGCATCG</read_sequence>
				<read_sequence read_name="ERR262957.60111">GGCGTGGGGCGTGGCACAGGAAGCTATTGCCATTGGCGCGAAAACCCTCTGGATGCAACTGGGGGTGATTAATGAGCAAGCGGCAGTACTGGCACGGGATGCCGGGTTGAATGTGGTGATGGATCGCTGCCCGGCTATTGAGATCCCTCG</read_sequence>
				<read_sequence read_name="ERR262957.60623">GTCGAGCACCTGTCTCTATTCCGACATCATTTTGCCGACGGCGACCTGGTACGAAAAAGACGACATGAATACTTCGGATATGCATCCGTTTATTCACCCGCTGTCTGCGGCGGTCGATCCGGCCTGGGAAGCGAAAAGCGACTGGGAAAT</read_sequence>
				<read_sequence read_name="ERR262957.61418">CCATAAAACGGCTGTTTCTCATTGCGTGCATCCGGTGAAAGCGTACCCGGCGCACTTTGCGTTTTTTGTGCATGAGCGACCGGACAACTTCCCGCCAGCGCCAGCGCACCAATGCCTTTCAGTAAACGTCGGCGTGACGGTTCATTCACG</read_sequence>
				<read_sequence read_name="ERR262957.61599">GGACCGTTCATCACTGGCATTAAGCGCCGCCCGGGTTAGCGGTATTCCCATTGCCATCACCCAGCGAGTAAAAGGCTGCTGACGAGCCAGATTAAACTGATGCCATAACTGCGCACTTTTACTTTTCGCGATCCCCGGCGTGTTCTGTAA</read_sequence>
				<read_sequence read_name="ERR262957.61651">ATACCATGCATCAGCACGGTAAAAATCAGCGCCACGTTAACGAAAATATTCAGCGGGCGCGGGAAGGGATGCACCAGACTGAGGATTAAAAATCCCCAAACGCAGAGCATTAACAAACGACCAATATTAATCAGCATCACTTTCTCCTTG</read_sequence>
				<read_sequence read_name="ERR262957.62404">AATGGGTGCCTGCGACTATATTCTCAAAACGACGCCCCCTGCTGTTTTGCTAGCGCGTTTACGTTTGCATCTGCGTCAGAATGAGCAAGCCACACTGAGCAAAGGTCTTCAGGAAACGTCTCTGACTCCCTACAAAGCCCTGCATTTCGG</read_sequence>
				<read_sequence read_name="ERR262957.62736">TAACCAGCTGCACGAAGGCTTTCCAGCGCCTTTTGGTGCACGCCTTCTACCAGCAGAAACTTAATCTTGTCTTTCTCCAGCGATACCTTTGCCATTTACCCAATCCTGTCTTTTGAAATGTTGTGTGCGGATTTGCGTCCGCCTTTCAAC</read_sequence>
				<read_sequence read_name="ERR262957.62919">CCCTGGCATGGCGGCGCTGGCGCAAGGGCAATTCCAGCAAGCGACTAATGGCAGTTCGGTGCTGTTCATCGAAAGCGTTGACGGCAGCGATTTCAAAGATGTGTTCCTCGCGCAAATTCGACCAAAAGGTAATGCCTGTCTCTTATACAC</read_sequence>
				<read_sequence read_name="ERR262957.63736">TTCTGCTTCTGGCAGGGGAATTAATCGGTCGCGGCGTATTCTATGGTTTGCATATGACCGTGGGGATGGCCGTCGCAAGCTAATCAGTAACAACCGGGGTTTCGGCCCCGGTTCTCTTTTATTTCTGCTTCGTTAACGTGTCATAACTGG</read_sequence>
				<read_sequence read_name="ERR262957.63885">CAATCCCAGCTCATCAAACAATGCCAGCGGCGACTGTGCCTGCAATTCGGCGACGGTTTTCCCCTCAACGGCAGTCAACAACACCGCCAACAGGCCGCGCACAATGCGCCCTTCGCTGTCGCCAAAGAAGTGCATTTTACCGTTTTCAGT</read_sequence>
				<read_sequence read_name="ERR262957.64286">GTAAAAGCAGGCGAATGGACCGCGAGCATAGGCCCGGACTGGTACGGCACTGACGTTCACCATAAAACACTGGGCATTGTCGGGATGGGACGGATCGGTATGGCGCTGGCACAACGTGCGCACTTTGGCTTCAACATGCCCATCCTCTAT</read_sequence>
				<read_sequence read_name="ERR262957.64502">GTGCCAGGATGGTGGCATCCGGGAAGTATTTACGTACTGCGCGAGCAGATTTACCGCCCTGAGTAGCAACCACGATCAGCGGAGCATCCAGTTTTTCAGCAGTTTCAACGGCACCACGGCATACCGCTTCGGTAATGCGCAGTTTACGGT</read_sequence>
				<read_sequence read_name="ERR262957.64398">AATGCCGCATATGAACTGACCAGCACATACACCCCCGCAGGCCAGTTACAGAGCCAGCACCTGAACAGCCTGGTGTATGACCGTGACTACGGGTGGAATGACAACGGCGACCTGGTGCGCATCAGCGGTCCGCGACAGACGCGGGAATAC</read_sequence>
				<read_sequence read_name="ERR262957.64807">CATTCACAGCTGGCATCGGCTGGGGATGTGGCTGATTGGCGCGTTTGTGATCGGTCATGTCTACATGGCGCTGCGTGAAGACATCATGTCCGACGACACGGTGATCTCCACCATGGTCAACGGCTACCGTAGCCACAAATTTGGCAAAAT</read_sequence>
				<read_sequence read_name="ERR262957.65682">GTCATCTTCAGTAAACACATTGCGGTAAGCTGTTTTGACGGCAACAGCCTGTTCGCGTGAGAAAGGGCCTTCGGGCAATAAACGTGATGTACAACCCGGCATATCTGTTGCTCCCTGAAAGTAAAAAGCCCCGGTCATGATGACCGGGGC</read_sequence>
				<read_sequence read_name="ERR262957.65516">ACGATACGCCGATCACGCCTAACGATCTCAATAGCGTTATTCCTTTCCGTCTGGATGCAGCTGCGGCAGCCAATGTCACACTTCGCGCCTGGCCTATCAGTATTACCGGTCAAAAACCCACCGAAGGGCCGTTTAGCGCGCTGGGGTATT</read_sequence>
				<read_sequence read_name="ERR262957.65404">AACCTGGTCTTTATTGCCATCCTCGCCGAAAAACTACCGCCGAAGCAGCGCGACCGCGCACGGGTTACCGGGCTGCTGCTGGCGATGTTAATGCGCCTGTTACTGCTGGCGTCAATCTCCTGGCTGGTCACCCTGACGCAACCGCTGTTC</read_sequence>
				<read_sequence read_name="ERR262957.65126">CATTTGTTTTTCACTGGTGATTTCAGGTCCACGCTGGATGACGTTGACGTTTTTTGCGCTGATAAGTTTTCTGGCATTGAAAGAATATTGTACGCTTATATCCATACATTTTCCGCGGTGGTTATATTGGGTTATTCCTCTTAACTATTT</read_sequence>
				<read_sequence read_name="ERR262957.66018">GCGCCGGGACATGGGTGGTGACGATAATCTGACGGTGCGGCTGGCCTGCCAGTGCCAGTAACGCTTTCATCAGCATCATCTGATAGTTCGGATGCTGTGACGTTTCAGGCTCCTCTATGGCATAAATCACATTTCTGGGCGTCCCCGCGA</read_sequence>
				<read_sequence read_name="ERR262957.66379">GATGTGTATAAGAGACAGGCTCCGCCCCAGTCGATCAGTTGCTCGCCGGGTAAATCCATCATCGGCGCATCGCTGGGTAATGAAATGCGCCATAAGGTACCTGGTAACGAGAAGAACGGCAGTTGTTGTTCACGCAATTGCTGCCAGAAC</read_sequence>
				<read_sequence read_name="ERR262957.66583">CCCGATCGAAGATATGCCTTACGATGAAAACGGTACGCCGGTAGACATCGTACTGAACCCGCTGGGCGTACCGTCTCGTATGAACATCGGTCAGATCCTCGAAACCCACCTGGGTATGGCTGCGAAAGGTATCGGCGACAAGATCAACGC</read_sequence>
				<read_sequence read_name="ERR262957.66458">TAACACCACCGGGCGTTTCTGCCAGTGACGTTCAAGAAAATCGGGCCAGTTAAGAGTGAGTTGGTATTCCATGTTAAGCATCCACAGGCTGGTATCTGCAACCGATTATAACGGATGCTTAACGTAATGCGTGAAGTATGGACATCTGTC</read_sequence>
				<read_sequence read_name="ERR262957.66605">GTGACTCGCCGCTGCGGGTAACGCGTTTTGGACGAATCGGCGCATACAGTTCGTTTTCAATCTGCAGCACGTTGCTATTGATTTGCAGCCTCTTACCGTCTTTCTCAATACCAATCTTCGCGTACTCTTCCGATGGCGTTTTGATTGCCT</read_sequence>
				<read_sequence read_name="ERR262957.67110">CACTATTACCATCAGTGGTTTGCCTCTTCGACCGTTCCGACGGGCGGGGATCATGCTGATTTTTTAAGTTGGCTGGGAAAGTGGACCACGGCAGATAAACAACCCGTTTGCTGGTCAGTGACCCAACGCTGGCAAACTGTCGCGCTGGGG</read_sequence>
				<read_sequence read_name="ERR262957.67281">CTGCATGCGCGCGTTAAAGTGCGTATCACCGAGTATGAAAAAGATGCAAACGGTGAATTAGTAGCGAAAACCAGCCTGAAAGACACGACTGTTGGCCGTGCCATTCTGTGGATGATTGTACCGAAAGGTCTGCCTTACTCCATCGTCAAC</read_sequence>
				<read_sequence read_name="ERR262957.71300">AGTGATACTGAAGGGCAGACCGGTTTCCAGTGAACCCAGCCAGCCCCAACCCCGGGCGCGGAAGTCGTTATTGTCCGTTGACGCTTTCATGCTGTGGCGGGTTCCCAGGGCCACAATGTCAGCCCACAGTCCGGAGGCGTTGTGTATCAG</read_sequence>
				<read_sequence read_name="ERR262957.71995">AGAGACAGGCAATAAGCTGAATATGTCGGTTTGTGAGATTACGCCGTAGCGACTGTTCAGCCGGAGCCTGATCATCGGCAACGACTTTTACCTGATCTACCATGTTTTTTTCTTCCTGTACCTGTCCGTGTTGTTCAGGCTCTACGGCCT</read_sequence>
				<read_sequence read_name="ERR262957.72562">GATTTCGCCACTTCGGCACTGAAGAGGTATGCGGAAAACGTTGTGAATTATACCTGTCACGCACCACCATGCAAGCGCCAGCTTGCTCGCACCTCGCTAAGTGCTGAAATTTTCAGCATTGCATACCGCGATGTGTAACCTTTGTCACAC</read_sequence>
				<read_sequence read_name="ERR262957.73212">CACATTGATGAGCACGTCAGACGATATCCATAACACGACAGCCACTGGCAAATGCCCGTTCCATCAGGGCGGTCACGACCAGAGCGCGGGGGCGGGCACAACCACTCGCGACTGGTGGCCAAATCAACTCCGTGTTGACCTGTTAAACCA</read_sequence>
				<read_sequence read_name="ERR262957.73764">GCGGGCCAGTACCTTTTGAAAATTGCGCCAGTCCCGATAATCCAGTAACGGTGCCAATTCTCTAGCTGACCAAAATTCTTGCCCTTCAGTGCCATAATGCCGTATTTCTTCAAAAGGTTGATGATGTTCGTTCATTGCCCACTCCATGTG</read_sequence>
				<read_sequence read_name="ERR262957.73799">GATATTCCGGCCTGTTCAATATGCAAGGAAATACGATGTAACGCATTCCCGGAATTACATATCTTTCTTAATTTTGTCCCATTCGCCTTTAACTTTATCTTTAAAGCTGGCTTTTTTATCCTGAGTACAAGCCTGAACGATAGCTGGGGT</read_sequence>
				<read_sequence read_name="ERR262957.74551">GTACAGGACAAGCGATTGCGGCAACCGGCGTTGGTATTCGTATTTTTAACCAGTCCGATAATTCGCAGGTTAAACTTTATAACGACTCTGCTTATACCGCTATCGATGCTGAAGGCAAGGCTGAAATGAAGTTTATTGCACGCTATGTGG</read_sequence>
				<read_sequence read_name="ERR262957.74867">GGTCGATTTTGTAGTATTGCATCAAATGTAAAAATAATGGGTGGAAATCATCCTTTGAATCGTTTTACTACTCACATGATGACTTATAACGGTGAATTTGATAAGTTTGCTATGAGTGAATTTGAACGTAGCTGGACATTGAAACCATTC</read_sequence>
				<read_sequence read_name="ERR262957.75420">GAGCTCTAACGGTAAAAGCGAGAATGCCGCCGATCTCAGCGCAAAGATTACCGGCAGCGGTGACCTGGCATTCAGCAGCCAGAAGGATCAGACCGTATCGCTTTCTAACAAAGACAACGACTATACCGGTGTTACCGATCTGCGCAGTGG</read_sequence>
				<read_sequence read_name="ERR262957.75583">AACCGGCGATTGCGGCATGTCATAAACAGAGTGAAGAGTGTTATGAAGTGCCGATTCAGCAGAAACGAGATTTCGATATCAACGAACAACGGCGACAGACTTTTCTGCAATCACAAAAACTCAGCCGTAAATTGCAGGATGACTGGGTAA</read_sequence>
				<read_sequence read_name="ERR262957.74924">AAAGGACATCGCTCAAAGGATAAAAGGTACTCCGGGGATAACAGGCTGATCCCTCCCAAGAGCTCATATCGACGGAGGGGTTTGGCACCTCGATGTCGGCACGTCACATCCTGGGGCTGGAGAAGGTCCCAAGGGTTGGGCTGTTCGCCC</read_sequence>
				<read_sequence read_name="ERR262957.76285">ATCTGAGGTCGAGATCCCTTTGCCATCTTCCTGCCAGGCACCTTCCACCTGATTGGCAGCTGTTGCGCCACCCCAAAGAAATGTTTCTGGAAATGCTTTCATAATTAACTCCTTTTATCGTTAGCGAATGATGGATAACAGCTGTCTCTT</read_sequence>
				<read_sequence read_name="ERR262957.76650">TTCCTTCGAAAAAATAAGGCAATACTGCAGGCTGGTCAACCCAGTCAGCAATGTTGATAACCCCCGCCATATCTTCAGTCACCAGCAACGCTCGCCATTCACCCTCAATTTTCACCGCTTCACCAAAAACGATCTTCGGCACGATGACAC</read_sequence>
				<read_sequence read_name="ERR262957.76855">GCCACCCTGAATTGTCGTTTTTGGCGTCCGTAAAAATTCATCAGGAAATTCAGTTACTCCCATGTCATCTCAATCATCCAGTACTGAATCGCTGTCCCGATTTCCTCTCTGGCAGGTGATTACACCGGTTCGCAGGAAGGTTATTTTAGC</read_sequence>
				<read_sequence read_name="ERR262957.77097">GCATCTCTTCGTGATAAGCAGCCAGCGACATTGCCATCGAGTTGATACCGTTTTTCAGCATATCCAGCTCGCCGAGCATAAATCCTTCCACCCGGCTGTCGAGTTGCCCGCGACGGATGCGGTCGACGGTATTCACCATGTTGCGAATCG</read_sequence>
				<read_sequence read_name="ERR262957.76921">GTCGTCAGAAGCGCCCTGCAGCCTGGGAAGCGCCTCACCCGCTTGAACGCGCGTTGCGTGCCCTGGTAGTCCGCCACCAGGCGCTGACAGATATGCACACGCAGGAACTGAATCGCACTGAAACGGCGCGGGAAGTCCAGAGACCGAGCA</read_sequence>
				<read_sequence read_name="ERR262957.78204">CATGCAAACGGCGGAAATTGAAGCGTTGCTGATTTTGCTCTGGGGTCAGTGGGGGTATCAGCGCCTGATTATCAATGTCATCAATCACCAGCCGGGCCTAGTGCTTCGTCGCAAGCATGTCATCCAAACGCTGATTCACGTAGACCGGTT</read_sequence>
				<read_sequence read_name="ERR262957.78442">TCGATATGCAGCCAGCCTTGCTGATAGTTCTCAACAAAGTGCGACAGGAAGCCCGCCGCCGTGCTCGCGCCTGCCGGATACGCCGCGCTTCCGGTATTGTTCAGTTCGGCAAAGTTAGACGGCAGCTGGCTGCGGTGGAATTCCGCCAGC</read_sequence>
				<read_sequence read_name="ERR262957.78629">CTTATCACCCTCGCTACCGGACTCAACAACACTGGTTTTATTAGCTGGTTTGGCAAACTGTTAGCAGGCAGCTTAAGCGGTTATTCGCCAACGATGGTGATGGTGGCGTTGATTGTGGTGTTTTATCTGCTGCGCTACTTTTTCGCCAGC</read_sequence>
				<read_sequence read_name="ERR262957.80768">GTGTACGGTACGCTGATGGCACTGGCGCTGTATACCATCTGGTTGCTGGCGACGATGGGTAACATCCCGCGTCCGGAGTTTATCGGTATTGCAGAGAAGGGCGGTAATATTGATGTGCTGGTACAGGCATTAAGCCTGTCTCTTATACAC</read_sequence>
				<read_sequence read_name="ERR262957.81816">GGTCACACGTATATTCTTGTGATACAGCGGTTCGAGGTGATGCGCAGCCAGATTTGCGTCGATGTGCGGACGTGCGCCATAGACCACCACCAGACGGATGCCGAGGCTGTGCAATAACCAGATATCATAAACGATACTGGAGAAATTCTC</read_sequence>
				<read_sequence read_name="ERR262957.83144">GTATCTATCTGGTCTGGTCTTTAAATGGCTGAAAGCGAACGGCGGTGTAGCTGAAATGGATAAAATCAATCAGCAAAAAGCAGAACTGCTATATGGGGTGATTGATAACAGCGATTTCTACCGCAATGACGTGGCGAAAGCTAACCGTTC</read_sequence>
				<read_sequence read_name="ERR262957.83245">GCCCTCTTCGGCACCAGGCAGATTTTGTTTACCCGGTTGCTCTGGTGTTCCTGTTTCGCAAAGTTCGGCATCAGCGGTACGTTGCAAAAAGGCTTTAATCTGCAGGCTATTCTCTTCCGGTAACACCGAACAGGTGGCATAGACCAGGGT</read_sequence>
				<read_sequence read_name="ERR262957.83694">TCGATGAATTAGCCTCAGGCTTTGCGGCGCAGGGCGTTGTTGAGGGCAGCGGCGTGATGTTGCGGGCGTGGAATACGCCGCAAACGCTGCTCGCCTGGCTGGCGTTACTGCAATGCGGGGCGCGGGTGTTGCCCGTGAACCCTCAGCTGC</read_sequence>
				<read_sequence read_name="ERR262957.84646">GTACTACCTGCGTGAGCGTACTGGTAAGGCTGCTCGTATCAAAGAGCGTCTTAACTAAGATTTCGCTTAAGCGACATCCTGTTAAGAAGGGCTGGCCAATTGGCTGGCCCTTTTTTTATCTGTTTGCTCGTGTTTTAAGGGGTAGTAATC</read_sequence>
				<read_sequence read_name="ERR262957.84721">GTATGGCTGTTCGCCATTTAAAGTGGTACGCGAGCTGGGTTTAGAACGTCGTGAGACAGTTCGGTCCCTATCTGCCGTGGGCGCTGGAGAACTGAGGGGGGCTGCTCCTAGTACGAGAGGACCGGAGTGGACGCATCACTGGTGTTCGGG</read_sequence>
				<read_sequence read_name="ERR262957.85658">GGATATTAATGGTGGGAATACGCCGTTTCGGATAGATGCCGCAGCGTAATGTGCCGCCACAGTCGATTACCGCGACACCAATTTCCGCCTCCGCGGGTTCACCTTCTTTAAATCCGTCGATAGCTTGCCAGCCAGTAAGCTGTGCCAGTT</read_sequence>
				<read_sequence read_name="ERR262957.86555">CTACGCCATTATCTTCCGCACCTTTCAGTATTGTGTTGCTGTTGGTTAACAAGTCAGAACTTGATAAATACACCTGCATTTTCCGTGATGTTTGATTTTGTTGACCTAATAAATTTTTACAACGCAGAATAATATCCCCTTGTTTACTAT</read_sequence>
				<read_sequence read_name="ERR262957.86367">TAGTGCGCATCCACGGACGCGGGGTGGAGCAGCCTGGTAGCTCGTCGGGCTCATAACCCGAAGGTCGTCGGTTCAAATCCGGCCCCCGCAACCAATTAAAATTTGATGAAGTAAAGCAGTACGGTGACGCGGGGTGGAGCAGCCTGGTAG</read_sequence>
				<read_sequence read_name="ERR262957.86862">GCTACCTCGCCCCATCGCGCCCCGGTCGACAGAAGGATTTCGACAGCCAGCCGTTCATCGGGATTTTCAGCCAGTGCATCCAGCAACTGAACACATTCAGACTTACTCAGATATCCCATTTCGCGCTCGTTAACCTTCATTCCTTTAAGG</read_sequence>
				<read_sequence read_name="ERR262957.86910">GTTGCTCCCAGCCGTCTGCACGAAAAATGACATGCCATTTATCATCCTCACGCCAGATGTTTCGGCACAGGCTATCGTGATAAACCTCAACGCTGGTGGGGATCAGCGATTTCATCCACAAGTCGAAAGCATGGCGATTAATATTGATAT</read_sequence>
				<read_sequence read_name="ERR262957.87172">GCATTGAAGGCAGTTCGCTGGATGTACCGGAGAATATCGTTCATAGCGGTAAAACCTGGTTTGTGGAAGCGAAACTGAAACAGGGCATTGAGAGCGCGACCCAGAAGAAAATCGTCAAGATGATCAAAGACAGCAAACTGAAAGTGCAGG</read_sequence>
				<read_sequence read_name="ERR262957.87423">AAATAGAAGGGAACTTTTTAAGATTATTGCGGAATGGTGAAATAAGCACCTAACATCAAGCAATAATAATTCAAGGTTAAAATCAATAACTTATTCTTAAGTATTTGACAGCACTGAATGTCAAAACAAAACCTTCACTCGCAACTAGAA</read_sequence>
				<read_sequence read_name="ERR262957.87825">GTAGAAATGAGCGCCAGCACGCGCAGTAACGGCCAGAAGTACAGGCTTAACCAGGAAAGCCATTGATCGCTTGTCACCTGCATCATTGTACGGCCTACCCGATGATATACGGCAGGTTAGTGAACAAGGTGCGGACGTAATCCAGCAACA</read_sequence>
				<read_sequence read_name="ERR262957.88111">GCGTTCCACGGAGGTCTGTCGCTCTGCGGCCAGCGTTTTAATCGTTACATCTGTCATGCTGTTCCTTCCTGCTACAGTTTATTACGCTTCGTCACCGAACCAGCAAATATTACGGGCAGCCATAATCAGTGCTCCGGCTTTTTCGTCGGT</read_sequence>
				<read_sequence read_name="ERR262957.88154">AAGAGACAGGCTGATTATCGTCGGTATTTTGATGACCATCTTCCAGCTCAGCAGCATTTCACCAAACGCGACCAAAGAGTTCGGTCTGGTTTCTTCCGTCTCGGTCATCTTTACACTGGTGCCATATCTTTACACCTGTGCGGCGTTACT</read_sequence>
				<read_sequence read_name="ERR262957.89234">CCGCCAGACGCAAAGTGCTGTTGGAAAACAACAAACTGCTGGAAGAGCAGCGGCTGACCCAGCGTACCCAGTTTGATCTGGAGATGATGAACGAGCTGGGCTACTGTTCGGGGATTGAAAACTACTCGCGCTTCCTCTCCGGTCGTGGAC</read_sequence>
				<read_sequence read_name="ERR262957.89882">ACTGAGTCCCAGCATACCGTCATCCTGACAGGCAGCGCCTTGCCAATATTAAAACTGGCTAAAAAACCGCCTACGTGCTGGCTCCATTTTCCCACACTGCTCTGACTGGGTTCAGTCGGATCCAGTCGCCGGAAAAAGCTCTCCCGGATA</read_sequence>
				<read_sequence read_name="ERR262957.89795">GGCCGAGCGCTATCAACTCTTCACGGCTGATGGTCTGTTTCATGCCGCCCATCGAATAAACCTTCACTAATATTTGTGCTGATTTTTCTGCGGTGTCGATTAAACCGAAGGTTTCATCCAGTGTCGGTCCGGAACCGAACACACCGTGGA</read_sequence>
				<read_sequence read_name="ERR262957.90533">CTTGCTGATGAAACCCGTCTGGGCATCGTTTTACTGCTCAGCGAACTGGGAGAGTTATGCGTCTGCGATCTCTGCACTGCTCTCGACCAGTCGCAGCCCAAGATCTCCCGCCACCTGGCATTGCTGCGTGAAAGCGGGCTATTGCTGGAC</read_sequence>
				<read_sequence read_name="ERR262957.90646">CCCAGAAGCAGGCCTACATTCTGCAAAACGAAGATAAACGTATTGTGTTCGTGATCCCGTGGATGGACGAATTTTCCATCATCGGCACCACCGACGTAGAGTATAAAGGCGATCCGAAAGCGGTGAAGATTGAAGAGAGTGAAATCAACC</read_sequence>
				<read_sequence read_name="ERR262957.92675">TTACTAACCTGGATAATCGGGTAACGAATCTTGATTCACGCGTCACCAATATCGAAAACGGTATTGGCGATATCGTCACCACCGGTAGCACCAAGTACTTCAAGACCAATACCGATGGTGTAGATGCCAGCGCGCAGGGTAAAGATAGCG</read_sequence>
				<read_sequence read_name="ERR262957.93048">CTTCTTGTTCATCTCCTCGAGCATGGCGATGTGTTTCACCTGCTCCGGCTTGTTGAACTCCAGCACCGCGTCCGTGCCGTCAAAGCCGTTGTTTTTGCTGGCAAACGGCAGACCGTTCCAGGCGCTAAAGTTTTCCAGTTGGATCCAGCC</read_sequence>
				<read_sequence read_name="ERR262957.93286">GTTATTGGCCTCACACCAGAACAGATCAACGATCGCTTTAATATTACGGGCGAGGAAGGTGCCGCCTGGCTGTTTGCCGGTTCCCCTTCTGACGGCCTGATGGGCGGGGGATTTCTCTATACCAACAAGGATTCCATATCCTTGGGGCTG</read_sequence>
				<read_sequence read_name="ERR262957.91246">CGACGGTTGTCCCGGTTTAAGCGTGTAGGCTGGTTTTCCAGGCAAATCCGGAAAATCAAGGCAGAGGCGTGATGACGAGGCACTACGGTGCTGAAGCAACAAATGCCCTGCTTCCAGGAAAAGCCTCTAAGCATCAGGTAACATCAAATC</read_sequence>
				<read_sequence read_name="ERR262957.93563">GTATTGGCCTTTTTGATTACCGGCATTTTCTTCGCGCCGTAGATCAGGTCCGCGTTGGAGCAAATCTTCGCTACCGCCGCGACCACTTCCGAGGTCAGCCCTTTGCGGGTAAAGGCAATGTCGTCCACGCTGGTTTCATCGCTCAGCACA</read_sequence>
				<read_sequence read_name="ERR262957.93895">GTCCTTGGGTCCCTGTAGCAGTAATATCCATTGTTTCTTATATAAAGGTTAGGGGGTAAATCCCGGCGCTCATGACTTCGCCTTCTTCCCATTTCTGATCCTCTTCAAAAGGCTACCTGTTACTGGTCGATTTAAGTCAACCTTTACCGC</read_sequence>
				<read_sequence read_name="ERR262957.93662">GACCAACCACTGGGTCGACATCAAGAACGCCAACCTCGTCGTGGTGATGGGCGGTAACGCCGCTGAAGCTCACCCGGTCGGGTTCCGCTGGGCGATGGAAGCCAAAATTCACAACGGCGCGAAGCTGATTGTGATCGATCCTCGCTTTAC</read_sequence>
				<read_sequence read_name="ERR262957.94648">GATTTATTGTTCACAGCGATAGCACCTGCCATTTGGGGCAGCACCTACATTGTCACCACCCAATACCTGCCGAACTTCTCACCGATGACGGTCGCGATGCTGCGGGCGTTGCCGGCGGGGTTATTGCTCGTGGTGATCGTCCGGCCGATT</read_sequence>
				<read_sequence read_name="ERR262957.94677">CTTCAATGATGCCGGAATCGACCATGGTTTCGAACGCCAGTTCAACGCCCGCTTTTACCATCGCGATCATCAGTACGCCTTTATCGAAGTACTCCTGCTCGCCGATTTTGCCTTCATACTGCGGCGCGGTTTCAAACGCGGTTTTGCCTG</read_sequence>
				<read_sequence read_name="ERR262957.95248">TGACTGATTTCAGTAGTGCCACTATTATTACTACCGGTAGCCTGCCTCCGGGAAACCATACTCTTTACTCCCCTCAGTATGTGGTTACCGCCAAACATGTCAGCGGCTCTGACACGATGAGCTTCGGATACGCCAAAAACACCTATACTA</read_sequence>
				<read_sequence read_name="ERR262957.96674">GGGAATGAGTAGCCGGGCGATCGCCAGAGAACTGGGGATCTCCCGCAATACCGTTAAACGTTATTTGCAGGCAAAATCTGAGCCGCCAAAATATACGCCGCGACCTGCTGTTGCTTCACTCCTGGATGAATACCGGGATTATATTCGTCA</read_sequence>
				<read_sequence read_name="ERR262957.96791">TCGTGCAATTGCCCTACCGGGTTATCTACCGCCTCGGTTGTGGATTAGGAAAACTGGCGTTACGTTTTATGAAACGACGCGCAAAAATTGTGCATCGCAACCTGGAACTGTGCTTCCCGGAAATGAGCGAACAAGAACGCCGTAAAATGG</read_sequence>
				<read_sequence read_name="ERR262957.97132">TATAAACGCTCGGATCAAATTCCGGCAGTTCAATCGCGATATTAATTGGCGTTACCGGATAAGCGCCAACCAGATGAACTTCGGTATGGTTGACTTGTTCTGCCAGTTCGATCGTCTCTTTGACCAGTTTTTCATTGAGCGCATTATGAT</read_sequence>
				<read_sequence read_name="ERR262957.97945">GCGTAACCATCGTGGTAATCAGTCCTGCCAGTGCCGGGATCGCAGTCATCGCCGGATAAATCCGGCTTTCCATCCACTGATCAAGCTCTGAATCCGGTACCTGTGCCGGTAAAAACACCTCAATATGCAGTGTGGCCCGCCAGGTATCTG</read_sequence>
				<read_sequence read_name="ERR262957.98322">TTTAAAGCAAGGAGGGATCTAAAAACCAGGGGTATATAGCGATAAGAAATCACCAACCAGTATAAAACACTATTTCCGTGAAAAAGACATGGCTAATCATGCGAACAAAAAATCACCAACCGTTGTAAAATCTAACGCCCGTATTTTGAC</read_sequence>
				<read_sequence read_name="ERR262957.97771">GATAGAGACCGAACTGTCTCACGACGTTCTGAACCCAGCTCGCGTGCCACTTTAATGGGCGAACAGCCCAACCCTTGGGACCTTCTCCAGCCCCAGGATGTGACGAGCCGACATCGAGGTGCCAAACCCCTCCGTCGATATGAGCTCTTG</read_sequence>
				<read_sequence read_name="ERR262957.98620">GTAAACAGCCATAATTCCTTGTAGGCCGTAATAACCAAAACGTTCCCATAACTCAATCGAGAAGATGAGATAGAACGCCTTCGGTTGTTTGAAAGCGTTCAAACTGACGCTTTCAGTTGGTTTTTGGTTTGCAGTGGACACTTTTACCTC</read_sequence>
				<read_sequence read_name="ERR262957.99019">ACCGTAGCAGTGGTGCCCGCAGGCCAGATGTTCTCTTGCTGGTTGTCGCGACGAATACGAACCGGAGCACGTTGCGCCAAACGCACCCATTCAAGGTTAGAGTCGATGGTCGCCATCCCTTTGTCGGCCCGCGTGCTGCTGGCGTTGGAG</read_sequence>
				<read_sequence read_name="ERR262957.98471">GTGGTGCTGTCCGGCGTCATTCTGCGCATCCGGATATTAAACGGGCGCGGCGGCAGGTTATCCACCACCACCGAGGCCAGATACTGCGAGGTGGTTTTGCCCTTAATGGTGATGTCTTTTTCCGTCACCCAGCAACCGTTACGCTGGATC</read_sequence>
				<read_sequence read_name="ERR262957.99564">TGGATTAATGCTAAACGAACGCCAGTTAAAGATTGTCGATCTGCTGGAGCAACAGCCGCGCACGCCTGGAGAGCTGGCGCAACAGACTGGCGTTTCAGGCAGGACCATCCTGCGTGATATTGACTATCTCAACTTCACCCTTAACGGCAA</read_sequence>
				<read_sequence read_name="ERR262957.100123">GAGTTATCCAGCGCATGGGCGATGGCAAAACCTAAACGCGCCTGATCTTCAACCGGTGCGCGGTAAGTCCACGCCGCGATATCATCCAGACGGGTGTCATCAACGTTGGTAACAAACAGCGGATGCTTCGCACGTTGACCGATGTTGAGG</read_sequence>
				<read_sequence read_name="ERR262957.100160">TTCCATGGTTAACGCATCTGCTGCCAGTCTGTTCAGTCGTTCGACGTCAACATGGTCAAGTCCCCAGGCGTCGGAGCCTTCCAGCTCGCGCATGCAGGCGCTTAAGCGCAAATAGCCGCCAGGCTTCAGCAGGTCGGTTGCCATAGTAAT</read_sequence>
				<read_sequence read_name="ERR262957.100743">GGGCAGACTGGCGTTTCAGGTTAACCAGTAACAACAGTTCACGTTGTAATGTGCGCAACAAAATAACCGGCTCGCTGCCTTCCAGACGCAGTTGCTGAAGAATATGCAACGCGCGCTTACTTTTTCCCATCAACAAAGCATCAACCCAAT</read_sequence>
				<read_sequence read_name="ERR262957.101249">TCATCGGCATTAACAATCAGTAAGCGTTCCATAATCAGCCTCGGTTAATGTGCTTTTTTAAGCTCTGCGATGCAGTCGGCAAAATTTGGCAGCCATTTCTCGTGCGCCAGAATCATCTCGCGTGCCAGCAGCTCAGCATCGCGATCGGAA</read_sequence>
				<read_sequence read_name="ERR262957.101353">AGTGACAACGGTCTGGCATAACGGCTGGCTAACCACTCCGGTGCATACTTAAAGGTGTGCGCGCCGTTGGCTAACTTCGTTAACTCGCCTACCCGCTGGTTGTTCATCCAAGTGACAAGTTTAGGCATTACCACTCCAGATCTTGCTGTT</read_sequence>
				<read_sequence read_name="ERR262957.101825">GACGAGCACGGCTGGGACGATGACGGCGTGTTTAACTTCGAAGGCGGCTGCTACGCAAAAACTATCAAGCTGTCGAAAGAAGCGGAACCTGAAATCTACAACGCTATCCGTCGCGATGCGCTGCTGGAAAACGTCACCGTGCGTGAAGAT</read_sequence>
				<read_sequence read_name="ERR262957.103463">GCCCACTCCAGCAAATAAAACAGGATAAAGGTCATAACCCCTGAAAACGATCCGGATAATATTATCCCTGCGAGAATCATAGCATCTGTTTTAGGCGTTTTGATACCAAACTGTTTGATACTGAGCCAAATTGAGATTAATGCCAGAGCG</read_sequence>
				<read_sequence read_name="ERR262957.103956">TTCTTCGATAAATCGCTCGACCAGCGCCAGCCCTAATCCCGATCCGCCGCCGGTAATAAAAATGGACTCGTTATGCAGATCGCTCATGGCTGCGCCTCCGGTAAGTCGATGAAAATGTCACCACCTTCAACGTGTACTGGATAAGTGGTG</read_sequence>
				<read_sequence read_name="ERR262957.104743">CAGCTCTTCGTTGAGCTGCATGCGACGCCAGCGGTTACGCAGAGCAATCGCCACAGAACGCTTGGCGTTGTCCTGGCCGATGATGTGCTTATCCAGTTCGCTGACGATTTCGCGTGGGGTCATTTCAGACATGGGAGATCCTTACGCTTT</read_sequence>
				<read_sequence read_name="ERR262957.104540">GGCTCGGAGATGTGTATAAGAGACAGAAGATACCCCGCGCTCAGCGTGGACTGATGTTCAGACGCCCATGCAGGCGCACCGGATACGGCCAGACAAATGGCTGCGGACAAAATTGCTGCACAAACTTTACGCATAATTACCTCTCGCTTT</read_sequence>
				<read_sequence read_name="ERR262957.105057">CATCTCCTTCCAGGGCATCCTGGGCTACATCTTCTATCCGATTGCATGGGTGATGGGTGTTCCTTCCAGTGAAGCACTGCAAGTGGGCAGTATCATGGCGACCAAACTGGTTTCCAACGAGTTCGTTGCGATGATGGATCTGCAGAAAAT</read_sequence>
				<read_sequence read_name="ERR262957.105366">GCTTGTTGATCACCTGACGCAGTAGCGTACCGTTTTTCATATAGTTATAGGCATCGCTGAACGCCTGCTTCACCACGTAGCCGCGTGGGTTTTTATCGATAGGTGCAGTGAGGTTTTTCAACGCCGGGAACAGATCATCATTAACGAATT</read_sequence>
				<read_sequence read_name="ERR262957.105603">ACTTTAGGTCGCGGTGGTCCGGTGGTCTGGTTGAGTGAAGCCGATGCCAAAGATCTGGGTATCGCCGATAACGACTGGATTGAAGTATTCAACAGCAACGGTGCTCTGACTGCCCGTGCTGTTGTCAGCCAGCGTGTTCCGGCAGGGATG</read_sequence>
				<read_sequence read_name="ERR262957.105835">GCGGAGAAGTTATCCTGCGCCAGCAGTTCGTTACATTCGTTCCAGATTTCATCGGCAGTTGACGGAGAAAGCAATTTGCCAGTGATACCAAACGGACGACGCAGTTCGAGGTGCGTCCAGTGGTATAACGGGTTGCCGATAGTGTGCGGA</read_sequence>
				<read_sequence read_name="ERR262957.106603">CTATCGTGGTCAGGGGCGCATCATGGCCGACAGTAGCGGTAGTGGCATTTCCGAACATGGTATCGCCCATTTCCATAATCTGCTGGCGCAGGTGTTTAAGGACTAATGACATCGGCGGCGGTATTTTCCGCCGCTGGGCTGATTTTTGAT</read_sequence>
				<read_sequence read_name="ERR262957.106884">TCACTGGCTTTTTGCTGTTTGGCCTCAGTCTTGTTCTCTTCTCAAGCGGAATAGAGCTATTCGGGGAAAAGATTGTCGCCAGCTGGATTGCCTTGACGATAATTGTCACCAGCATCGGGTTACTGCTTCTCTATATTCTCCATGCACGAC</read_sequence>
				<read_sequence read_name="ERR262957.107923">ATTATCCTCATGCGAACGGTCGCAAGAGTACACCAAAAAACTGTGTTTGTACGCTGAAAACAATGAAAAAAGGGCCCGCAGGCCCTTTGTTCGAGATCAATCGAGATTAGAACTGGTAAACCAGGCCAAGAGCTACGATGTTATCAGTGT</read_sequence>
				<read_sequence read_name="ERR262957.108392">ATCTGTACCGGGCCGTCGACAGCCGGGGCCGCACTGTCGATTTTTATCTCTCCTCCCGTCGTAACAGCAAAGCTGCATACCGGTTTCTGGGTAAAATCCTCAACAACGTGAAGAAGTGGCAGATCCCGCGATTCATCAACACGGATAAAG</read_sequence>
				<read_sequence read_name="ERR262957.108277">GTGCGGTGCCCGTGGTCGACGAGGACCAACAGTATGTCGGCATCATTTCGAAAGGAATGCTGCTGCGCGCTTTAGATCGTGAGGGGGTAAATAATGGCTGATCAAAATAATCCGTGGGATACCACGCCAGCGGCGGACAGTGCCGTGCAA</read_sequence>
				<read_sequence read_name="ERR262957.108548">TAACCAGGGGATCACCGCAACAATGCCTGTGGTGGTGGTAGCAGAACACTTCGGAGCGGATGATGAACGGCTGGCGCGTGCGCTGATGCTTTCTCATTTGAGCGCAATTTACATCCATAACCAGTTACCGCGTTTGTCTGCACTTTGTGC</read_sequence>
				<read_sequence read_name="ERR262957.109289">CTCAACGATGTCAACCAGACGCAAGTGAGTACGGATTTCGTACTGATCGCGCGCGTCTTTGTTGACGTGCGGGGAGATCAGAACAGTGAAGCGCTCTTTGCGTGTCGGCAGCGGGATCGGACCACGGACCTGCGCACCAGTGCGCTTGGC</read_sequence>
				<read_sequence read_name="ERR262957.109308">TTATAGTGTGTGTCAGATCTCGTTTTCCTTAACCATGTTACATAGAATGTGCACGGAAATTTAACCTGCCTCATATTTGGAGCAAATATGGACCGCGTCCTTCATTTTGTACTGGCACTTGCCGTTGTTGCGATTCTCGCACTGCTGGTA</read_sequence>
				<read_sequence read_name="ERR262957.110480">CGTTTGGCGACATCATCCGTGCCGGACCGCCCATCAGCGGGCCTGGTACCTGTAGCCCGGCCACCGTCATTGAGACATTTTCTGTCAGGCGGTTGCTGTAAATAAGCTTAACATCGTCGCCCTTCCAGACGCGGATAGTCGGCCCCAGGT</read_sequence>
				<read_sequence read_name="ERR262957.110427">GAAACCGCAGGTTAATGTTGACAGCTTCAGCCTCGAACAGGCTGTCTAACGCGCCAACTTAAGTGCAGTCTTCGGTACACAGCTACAGCAAAGAATGGTGCCATCATCGCCCATTGCTGATTTTTTCAGCGGCGTGACTTCGCCTTCTAA</read_sequence>
				<read_sequence read_name="ERR262957.110869">CACTTGCACCCTGCGAAAAAACAGAATAAAAATACACTAATTTCGAATAATCATGCAAAGAGGTGTGCCGTGGTAAAGGAACGTAAAACCGAGTTGGTCGAGGGATTCCGCCATTCGGTTCCCTATATCCTGTCTCTTATACACATCTCC</read_sequence>
			</reads>
		</organism>
		<organism>
			<relativeAmount count="210">0.0219767620126</relativeAmount>
			<taxonomy taxon_id="585055">Bacteria; Proteobacteria; Gammaproteobacteria; Enterobacteriales; Enterobacteriaceae; Escherichia.</taxonomy>
			<organismName>Escherichia coli 55989</organismName>
			<genus>Escherichia</genus>
			<species>coli</species>
			<strain>55989</strain>
			<reads>
				<read_sequence read_name="ERR262957.79">CAGTGCGATTCGTCTCGCGGGGCTGGCGAAAGAAGCAGGCTTGCCGGATGGTGTTTTGAACGTGGTGACAGGTTTTGGTCATGAAGCGGGGCAGGCGCTGTCGCGTCATAACGATATCGACGCCATTGCCTTTACCGGTTCGACCCGTAC</read_sequence>
				<read_sequence read_name="ERR262957.470">TGCGTCGCGCCAATGACCTCGCCGGTCTTAACAATTTGCACATTCCCGTCGCTCATCAAGTTTTTCGCATCAGATCCCATGATTTATTCCTTTGCTGCATCTGTGTGCCTTTATTGCTACCTAAGTGTAAAGGCTACGGAGGATTTATCC</read_sequence>
				<read_sequence read_name="ERR262957.2384">AGGTTATCGCCTAACGTGACTGGAGATACTTCGTCCGGTGTGACTTTTTTGGTGGGATACGTCGTATGCGCGGGTGCGCAATTGTAATAAAACTTTGCCGGAGTGGCGGTATCAATACTGGCAAAGACAACTTCTTTTGCACCTTTACCC</read_sequence>
				<read_sequence read_name="ERR262957.4247">CGCCGAGTTGCATCGCCAGTTGGCGCTCAGCGGGCAACTTCATGCCCGCTTCCAGGTTTTTTTCATCAATCAGCGCCCGCACACGATCGGCAACCTCGTCTGACAGGCGTCTGGGTAAAACAATCATTAAGGAATCATCCACGTTAAGAC</read_sequence>
				<read_sequence read_name="ERR262957.3978">TGACCACCGTTGAAGGGGCCGGCCCGCGTCATATGGTATTCCATCCAAACGAACAATATGCGTATTGCGTCAATGAGTTAAACAGCTCAGTGGATGTCTGGGAACTGAAAGATCCGCACGGTAATATCGAATGTGTCCAGACGCTGGATA</read_sequence>
				<read_sequence read_name="ERR262957.6018">GAGACAGGTCCCGGTACCCAGCGTTAGTACGTCTGGCGTCAGCTGTAAAATTGTCCAGCCGTTTTCCAGCACATCGTTTTGCTGCACCCGTCGCCATTTCTTTTGCCCGTCTTTTATTACACCGATGATGCGCTCGCCTCGCCCTACCAT</read_sequence>
				<read_sequence read_name="ERR262957.6330">ATGTGTATAAGAGACAGTGCAGGAACTGTCGAAAGAAGGCTTTTCTGCGCTGGCTTCGACCATAGAAACACTGGCCGCCGCCGAGCGCCTGACCGCCCATAAAAATGCCGTTACTTTGCGTGTTAACGCCCTTAAGGAGCAAGCATGAGC</read_sequence>
				<read_sequence read_name="ERR262957.6879">CGCTTTACCGACGCAGGCGGCACGCAGGAAGTCTGCGGTCAAACCGTCAGCGGCGCACTGACCATCTTCCAGGCGCAATTGAGTTGCCCGACCACTCACGGTTTTTCTGAAAGCGCCACGCGTTTCCTTTCGCAAGGTAAAATGCCTGCG</read_sequence>
				<read_sequence read_name="ERR262957.8154">AAGCATCACCGTACCGACAAATGCGCAACCGATGGCAATGACACCGCCAATAACGCTGGCCCAGACGGTGAAATCAATTCCCGTTGACGGGATGGTTTGCATGAAGGTGAAAATACTTGGCAAACCAAAGGAGTAGACTTTCGTTTGCGC</read_sequence>
				<read_sequence read_name="ERR262957.8236">GGCATATTGCTGTAATCGACAGAAAAAACAGTCGCCACAAGCAATGACAAACGGAATTACCACCCGGTCGCCTTTTTGCAAATTTTTTACGTCCTTTCCGGTTTCAACGACTTCCCCCAGAAATTCATGACCAAAAATATCGCCATGTTT</read_sequence>
				<read_sequence read_name="ERR262957.10283">CAATCGTGCTCTGGCGCTTCAGAATGAGAATCATGAGGCCGGTAATAAATACATCCCTTACGGGAAAATGGCTTCCTGGTTGGTTGAGTGGAAAAATGCCACTGAAACGCAATGGCTTAAAGATTCGCCCTCACAGCCATTGCAACAGTC</read_sequence>
				<read_sequence read_name="ERR262957.11738">CTGTTCCGATCCAGGCTGCCTGAAAGCGTGCCCGGCGGAAGGTGCAATTATTCAGTATGCCAACGGTATCGTCGACTTCCAGTCCGAGCAGTGCATTGGCTGCGGTTATTGCATTGCGGGCTGTCCGTTCGACATTCCGCGCCTCAACCC</read_sequence>
				<read_sequence read_name="ERR262957.12029">CTTTCTTGCGCTTTTTTCAGCTCGCGACGCAGGCCAACGCGAGGGAAACCGAGGGTGTGATTAAGAATTGTCATTATATGCCCCTTATGGAATTTTTAGTATTTAGCCGTCCAGATGTTTACACATCCATAATTGGCGGTTACTGTATAT</read_sequence>
				<read_sequence read_name="ERR262957.11892">CTTTTGTTAACTCCTTTTTATAGATGCGGGAGGTAATTCCTCACCCCGGTGCCGATTTTGAGGCATCCTGATTTAACTTAGCACCCGCAACTTAACTACAGGAAAACAAAGAGATAAATGTCTAATCCTGATGCAAATTGAGCCAATTTT</read_sequence>
				<read_sequence read_name="ERR262957.12772">TGGTGATTCTGAAAAGATAAAGTATGCATGCTCCGTGATAAATCATATTGATTTTAGCCGCGATCAATCTAAAGATTTTAGCTGCGATCAATCTAAAATTAAAATAGCTGAGACCTTATTTTTCAATCTCGATAAAGAACACTATAAAAA</read_sequence>
				<read_sequence read_name="ERR262957.12803">CCTGGGATCTGCTGACCTCCGGCGAATCGGAATATCAGGTGCATAAATCCCTGCCGGTGCAGACTGAAATCAACGGTAATCGCTTTACCAGTAAGGCGCATATCAACGGTTCGACCACGCTCTACACCACCTATTCCCATCTGCTAACCG</read_sequence>
				<read_sequence read_name="ERR262957.13049">CGCCTGGCTTGCCGCGAGGATATAGCTTATCCGCCGCCAGTTATTGGAATAACTCAACTGATAATCCTTACTGCTGCCGCTACGCCCCCAGTAATCTCGCCATAACGTACTTAAGGACACAGACCCCCAGCCTTCTGGCAATGACTGGCT</read_sequence>
				<read_sequence read_name="ERR262957.13729">CTTTGATAAGCTCAATATCCGCCGTTGAACTAGGGCCGCTAATGATGTTAATGCAGGACGGCATTCGTTCACCGGCCTGCGCTTTCTGATGCAATTTTTCTGCGAGTTGCGCTACACGCGGCAAGATCTGTCTCTTATACACATCTCCGA</read_sequence>
				<read_sequence read_name="ERR262957.14572">GACTTTATTGACAGAATTAACATTCACATATCTTGATTTTAATGTCCATGATGTTGTTTGCGTGAGAACATTCTCAGCATTAAGGAATTTTTTTAACGGAATCCTTGGTTTCTTTTTCGAGTCCGAATTTACAATATCATGCATATAGAC</read_sequence>
				<read_sequence read_name="ERR262957.15738">CTATCAACACTTCCGCGAAATTTGTGAAATCTGTGCCGCTTATGACGTTTCGCTGTCGCTGGGCGACGGTCTGCGCCCCGGTTCTATTCAGGACGCCAACGATGAAGCGCAGTTTGCCGAGCTGCATACGCTGGGCGAACTGACCAAAAT</read_sequence>
				<read_sequence read_name="ERR262957.16741">GAGCGGGCGTCATTCCAGATGATCTGCGAGCAGTCAAACGGTAAAAAAGGTGAATTGGTTTTCGCGCTCCAGGTTCCGGAAGTGCGAATATTACACATTCCCGTACCGCTAATACGCAATGTATCGCCTACCCGCACGCCAGCGTCAGCC</read_sequence>
				<read_sequence read_name="ERR262957.17407">ATCAGGCATCCAGCCAGCAAATAAATGGCAACGCTATGCCAGTTCCCGGCAAAGTAAGTGATGAGTGCAGCGGCAATAAAAGGTGTAAATCCACCGCCAACCACACTGGCAACCTGATAACCGACTCCAGCACCACTGTAGCGATAACTG</read_sequence>
				<read_sequence read_name="ERR262957.17448">GTAATGCCCTGTTTTTCAATCGCTTTTACTGGAGCAGGAAGTTCCTCTGCGAAGGCGATTGCAGGAAGCAGAGCCAGTAAAAGTATCTTTTTTAACATTAATTTGTCCTTTTCAGTCAGTGCAAAAGTCGAGTAACTGTCTCTTATACAC</read_sequence>
				<read_sequence read_name="ERR262957.20234">ACCATGTCGATCACTATACCTGTATCCCACCTTACTGGCTGACAACCCCACTATGCCGCTGGTCTGTAAATCCCTCATATCTCTCCTCGCGCGCAATTTAAAGAACCGTTATTTCTCAAGAATTTTCAGGGACTAAAATGAACCTGTCTC</read_sequence>
				<read_sequence read_name="ERR262957.21110">TCATAGAGCGTCGCATTGCAGGTTATGCTATTGACGTTGCTGATAAAATCCCAGGTCATGTCATCGGCAAATCCGGGCGTTTCATCCTGTTCGTTCAGGTAATGCCAGTACTGGGAAAAGTGCGTGATATCGGCATACAGCCATTTATCC</read_sequence>
				<read_sequence read_name="ERR262957.21332">CGGCAAGCCATCATCTGTTCAATTAACGGTAACGTGACACCAGAAATCACTTCGCAACGGGAGTGTTTGTGGCTTAATAATGAAGCCACGCGGTACGGTGGCGCTCCGGCTATATCGGTTAAGAAGATGACACCCTCACCAGAGTCCGCT</read_sequence>
				<read_sequence read_name="ERR262957.21398">CGCTACAACAACTGCTGGACAGTAATCTGCGTCAGCGGGTGATGGAAGCCATCGAAACGTTGCCGGAGCGCGAAAAACTGGTATTAACCCTCTATTACCAGGAAGAGCTGAATCTCAAAGAGATTGGCGCGGTGCTGGAGGTCGGGGAAT</read_sequence>
				<read_sequence read_name="ERR262957.22265">TGGCTGCGCTGGTGACACTGGTCTGTTTCGCACTGGCTGGCGTATGGGTGATGTACGGTATCGATGGTTATGTCGTGAAATCGACAATGGACCATTACGCAGCCTCTAACCCACTGAATAAAGAAGTGGTTCGTGAAGCTGGCGCATGGC</read_sequence>
				<read_sequence read_name="ERR262957.22705">CTTCTGTATGAGTCATACAGAAAGAACAGGATTTTAAATGAATAAGAAATCGTTATGGAAGCTAATTCTGATATTAGCGATCCCATGTATTATTGGTTTTATGCCAGCTCCGGCAGGATTAAGCGAACTGGCGTGGGTGCTTTTCTGTCT</read_sequence>
				<read_sequence read_name="ERR262957.23186">GTCAGGGTTGATTTTGCCTGTACCGTACATAAAACTGGTTGATAATAAAAGGCTTTACCCGAAACAGGCGGAACGGGACGCAGAGTAGGTGGAGCGACTTCCTCCGTTTCACCAAAGTTATCTTCAGCCAGCTGACGGAAAGCGATCAGT</read_sequence>
				<read_sequence read_name="ERR262957.23227">AAATACCGTACTGCGTATGAGAGTCAGCCAGCCGCCACTTCAGGGTTGTGCCGCGATCGCCAACGGGTAATACGCCGCGCGGGCAGAGCTGGCAGCCTTTATCATCACAAGTCATATCTGGCTGGCAGGTAAACTCCTGATGATTCTCTT</read_sequence>
				<read_sequence read_name="ERR262957.24356">GGATAGGGGATGATTTAACGAATGGATGCACTACAAACTCAAACTGTTAATAGTACAACCGCGCCGCAGCCCAACTACATTCCGGGGCTGATTGCGGTGGTCGGGTGTGATGGCACCGGTAAATCCACACTGACCACCGACCTGGTGAAA</read_sequence>
				<read_sequence read_name="ERR262957.24864">ACATAGGCCAGGCGCTTACCGGCGAGGCACTGGGTGGATGGCCCTTCGATAATAATGTTCGGGTTCAGATCGAGATTAATGTGGAACCAGAAAGTTGAACCGCGATTCGGCTGGCTATGGAACGAAATATCGCCGCCCATTTCATTAACC</read_sequence>
				<read_sequence read_name="ERR262957.25594">CAATGAGTTGGATCTTGGCAAACGCGAGCCGGTTACCGAGGAAGAGAAACTCTTCGTAGCAGTATGCCGTGGCGAACGTGAGCCAGTGACAGAAGCAGAACGCGTGTGGTCCAAGTATATGACGCGTATTAAGCGTCCAAAACGTTTTCA</read_sequence>
				<read_sequence read_name="ERR262957.25961">GCATCGCCTTCCGGCAGGAAGAAGGTCACACCCAGCGCACGACCGCGCGGGATAATCGTCACTTTGTGCACCGGATCGTGCTCCGGCACCAGGCGACCAATAATCGCGTGGCCCGCTTCATGATAAGCAGTAGACTCTTTCTGCGCTTCC</read_sequence>
				<read_sequence read_name="ERR262957.25589">GGATTATGATTGCCCGCAAAAGGCGGACCAGGACAATCCATAGCCGATATCCAATCGGAATTTACGGGAGCATAGTAATGACAGATATTGCGCAGTTGCTTGGCAAAGACGCCGACAACCTTTTACAGCACCGTTGTATGACAATTCCTT</read_sequence>
				<read_sequence read_name="ERR262957.26037">TATAAGAGACAGCATTTGAACAACTGCACCAGAACAAAGATGAAGTGTTTGAACGGGGAGTGATCAACGTCTTCAAAGGGCTGAGCTGGGATTACAAAACCAACTCACCCTGTAAATTTGGCAGTAAAATTATCGTCAACAACCTGGTGA</read_sequence>
				<read_sequence read_name="ERR262957.25856">GTTAAATACCGACTTGCGTCAGGAGCGTGAACAGCTGGGCCGCTTTATGCAGATGGTGGTTGAGCATAAACATAAAATCGGTTTCCAGGGCACGTTGCTTATCGAACCGAAACCGCAAGAACCGACCAAACATCAATATGATTACGATGC</read_sequence>
				<read_sequence read_name="ERR262957.27648">ATGGCGTCGACAACGACGCGACTCTGGAAAATTTAGGCAAGCAAGCCGTGGTTGCAGCTGCTGCAGGCGCAGACTTCATCGCCCCTTCCGCCGCGATGGACGGCCAGGTACAGGCGATTCGTCAGGCGCTGGACGCTGCAGGCTTTAAAG</read_sequence>
				<read_sequence read_name="ERR262957.28584">TTATACCGCACCGCTGTACCTCTCTGAAATTGCGCCGGAAAAAATTCGCGGCAGTATGATCTCGATGTATCAGTTGATGATCACTATCGGGATCCTCGGTGCTTATCTTTCTGATACCGCCTTCAGCTACACCGGTGCATGGCGCTGGAT</read_sequence>
				<read_sequence read_name="ERR262957.29173">TCCACAGACGCTGGCGGCGTGGACGTTGTAGCCGGGTCTGTAGTTGTCGACGTATTTAACGGAACACTCTGCCCCTGCTCGCTATTACTGCTCAGTTCCGCCGAAGATTGATCGGCCATAGTGGTGATCTCTTCCTGCTGAGCTTTGTGG</read_sequence>
				<read_sequence read_name="ERR262957.29238">GTGGCATCGGGCTGTTTATCAAATACCACCAGACTGTTTGCAGAAGAGATCATGGTCATCGCGAGTTTACCAGGCCACAGTAACTTAACCTTCACCCCGTCATAAAAACCAAAACAGTCATCCCAGGGACCGGCTTGAGGAGAGATACGA</read_sequence>
				<read_sequence read_name="ERR262957.29608">AGACAGGCGTAATACGCGCCTGCGGGAAGCGTTGCGCCAGTGCCACAATAGACTCGGCCTCTTCTTCCCCGGCCAGTACACCGCCTTTCAGTTTGAAATCGTTGAAGCCATATTTTTCATACGCCGCTTCCGCCAGGCGCACCACCGCAT</read_sequence>
				<read_sequence read_name="ERR262957.29696">GGTCATATAGAGAGATTTGTCTTTCACATCGATGGAACGGTCAAGCAAGAAGACCGGGATTTCGGCATCTTTCGCCTCTTTTAATACCGGCTCCCAACCCGTCGCTACCACTGGAGCGATAAAGATCGCATCCACCCCTTGTGCAACGAA</read_sequence>
				<read_sequence read_name="ERR262957.30425">CAGTTATCTTACCCTTGCTTAGCAAAATAGCTGTTTCTTTATACAGTAAGTCCTGTTTCGGACTTCTCACTCCCCATTTGATCAACTGAAGCTGAACCCGTTTTTTTCTGCATGCCTCAATCGTCAAAATTCTTCGCCACCAGCCAGCCG</read_sequence>
				<read_sequence read_name="ERR262957.31152">GGGATAATGTGAGGTTATTACCCTCAAATAATATGAGATAAATAGTGCTGCAACATTGCATTTTTGCCCCGATTTATCCATGATCGAATTGTGACATTTGTCATACAACGAATAGGTTTTGTACCTGTCTCTTATACACATCTCCGAGCC</read_sequence>
				<read_sequence read_name="ERR262957.31544">CGTTGCCAATAGCTGATATTAAATGCACATCCCGACCAAGCAGAGCCAGGTTATGCGCGATATTACGTCCGACGCCGCCTGCGGAACAGTGAACAGAACCTGGATGAGAGGCTGCTTGCGGGTAACGGATATCCGCCATTCCGCGAATAT</read_sequence>
				<read_sequence read_name="ERR262957.32422">CCCGTACACCACCCAGATCGAACCGCACGACTACATTGCCGAATTGTTTGATTGCGTTGCGCGCTTCAACACCATTCTGATCGACTTTGACCGTGACGTCTGGGGTTATATCGCCCTTAACCACTTCAAACAGAAAACCATTGCTGGTGA</read_sequence>
				<read_sequence read_name="ERR262957.32142">GTCTCAGAGTTCCCGAAGGCACCAATCCATCTCTGGAATGTTCTCTGGATGTCAAGAGTAGGTAAGGTTCTTCGCGTTGCATCGAATTAAACCACATGCTCCACCGCTTGTGCGGGCCCCCGTCAATTCATTTGAGTTTTAACCTTGCGG</read_sequence>
				<read_sequence read_name="ERR262957.35160">AGATTGATCATTAGCGATCATCTCGATCTGTTAGCCAATCACGACTTCCGCACTTTAATGCGCGTCACGCGTCTGAAAGAAGATGTGCTGAAAGAAGCCGTCAATCTGATCCAGTCGCTCGATCCGCGCCCCGGGCAGTCGATCCAGACT</read_sequence>
				<read_sequence read_name="ERR262957.35103">AAATTGAAGAAGAAAGTACGCCTGAAATCGCCGCTTAATGCTTTGCGGGCCGACGAGAAATGTCGGCCCGCATTATTCAGGCACTTTCGCGAATGGGTTCGATTTCATTCAGCGTATCAATTAACGGTTGCGGCTTACCAATAAGATAAC</read_sequence>
				<read_sequence read_name="ERR262957.34860">ACACCCACATCAATTCAGAAATTATCACCTGATGCCCGTACGGCGTGGTGTAACGAGACAATGCAAACGGCGCGACTTTAATCACCTGCCAGGGAGCGAAAAAGCGTTCATCTGACCACGGCCACAGCCAGCCAACGCCCTTACCGCCAG</read_sequence>
				<read_sequence read_name="ERR262957.35761">TCTGCGAAACGGGGCTGGTGGTAACGCCATTCCTGCCTGGTGATTCGCTGCTGTTTGTTGCTGGTGCATTGGCGTCGCTGGAAACTAACGATCTCAATGTCCATATGATGGTGGTGCTTATGTTGATTGCCGCTATTGTCGGTGATGCAG</read_sequence>
				<read_sequence read_name="ERR262957.36192">AGTCACCGGAGAGATTCCACACCGAGATGACCTCTAACTCTTCTTCCAGCGTCGCGATAAATAGCGTGGGCGGCAGTTTTAGCCTTTTCTGAGTCACCAGATGACCAATCAGATTTTCCTGCACCCGACGGAAGTCGTCTTCACTCCAGG</read_sequence>
				<read_sequence read_name="ERR262957.36943">ACGCCCCGTGGTGCAAAGATAAAGATGACCGAAGATAAAAAAGAGGCTTATAAATGCCAGAGCAAAATGCGCCTGCAATAACCAGTATCTTACGCCAGGAAACACATCTCCCACGGCTTGCGGATAGAGACACAACAGCCCCGTCAATAG</read_sequence>
				<read_sequence read_name="ERR262957.37596">CCTGACGGAAAACGGTAATGTCTATATTAACTATGCCGTTTCCCAGCAGCCTCCGGGCGGCAACAACTTCGCCCTTGCGCAGTCTGGCAGCGGTAACAGTGCCAACCGCACCGATTTTAAACCGCAAAAAGCCAACACCAGCGAGATTGG</read_sequence>
				<read_sequence read_name="ERR262957.38441">CCGCTTTAGTATCAGTTTTATCCGTAAACATCCGGGGCTGTTTATCGGTATGTACGTTGCTTTTTTTGCCACCCTGGCGGTGATGTTGCAGTCCGAAACGCTGTCAGGCTCTGTCTGGCTACTGGTTGTATTATTTATCCTGCTTAATGG</read_sequence>
				<read_sequence read_name="ERR262957.38689">GGTTCACGTAGTGCCGCCATGGAAGAGGTAGTAGGCGCTTTACAGGAGAATGGGACATGGTAGGTTGGCTGGCCGAACATGTTGGCAAATATTATTCCGGCTTTAACGTCTTTTCCTATCTGACGTGTCACGCCATCGTCAGCCGGCTGA</read_sequence>
				<read_sequence read_name="ERR262957.39111">TGAAAGCATTGCGCGCCGAAACCAATATTCAGTATGAAGGGCGTCAGGGTGGGACGCTGCAACTGTTCCGTACCGAACAACAGTATGAAAATGCGACCCGCGATATCGCCGTGCTGGAAGATGCCGGCGTACCGTATCAGCTGCTGGAAT</read_sequence>
				<read_sequence read_name="ERR262957.39085">GCTGAAAAGGTGCGTACAGCAGCAAAGGCGAGCCTTGCAGCACATAAGCCATTGTCAGCACCGACAACGCTGAAGGCGGGTCCGTTGTTGAGTTCTGAAAAACTGATTGCGATTGGTGCTTCAACGGGTGGAACTGAGGCAATTCGTCAC</read_sequence>
				<read_sequence read_name="ERR262957.39874">TTGCCGAACGTTCACCGAAACACAAGGAGAGTTTAATGACAATTGCGGAAAGATTGCGGCAGGAGGGGGAACAATCCAAAGCCCTGCATATAGCCAAAATAATGCTTGAATCCGGAGTCCCTCTTACAGACATCATGCGCTTTACTGGGG</read_sequence>
				<read_sequence read_name="ERR262957.41327">CACCCACCAGCGCGCTCATACTGGCTGCCGGGAACGTCAAAGAAACATGATTAAGCGCGTAGCCGTCGCCTTCTTCGTAGCGATAGCTGACGTTGTCAAAGCGGATATCGTAACGTTCCGGCATCTCGCTTTGCTCTGCGACGGGAAGCG</read_sequence>
				<read_sequence read_name="ERR262957.41410">ACGGTAACCCAGGTATTCGGTGTGCAGCGTACTTCATGAGTTCCACTGGTTTCGATCTGGCAGCTAAAACCGTTCTTTTCGAGCAGGTCAGTCAGTGGCAGCAAATCATGAATGCAAGGCTCACCACCCGTAATCACCACATGCCGCGCG</read_sequence>
				<read_sequence read_name="ERR262957.39438">GGGAGACACACGGCGGGTGCTAACGTCCGTCGTGAAGAGGGAAACAACCCAGACCGCCAGCTAAGGTCCCAAAGTCATGGTTAAGTGGGAAACGATGTGGGAAGGCCCAGACAGCCAGGATGTTGGCTTAGAAGCAGCCATCATTTAAAG</read_sequence>
				<read_sequence read_name="ERR262957.42501">ATGAGGAAGTAATCACCGCCATTCAAAAAGCGTTAGAAGTGGGTTATCGCTCGATTGATACCGCCGCGGCCTACAAGAACGAAGAAGGTGTCGGCAAAGCCCTGAAAAATGCCTCAGTCAACAGAGAAGAACTGTTCATCACCACTAAGC</read_sequence>
				<read_sequence read_name="ERR262957.44098">CTGCGCGATAACTCAACGTGGAGTTATAACAGTGGGAGTAGCAATTCATCTAACAGCAATAAATGGCAGCATATCAATACGTCGGCTGAACGTGACATTATTCCCTTACGCTCACGGTTAACGGTAGGTGATAGTTATACCGATGGCGAT</read_sequence>
				<read_sequence read_name="ERR262957.44878">TATAAGAGACAGGCACAGAGCGGTCCGTCAGTTCAGGTTTGGCTCTGTGCCAAAGATGGGTCAGGTCACACCTGATCTAATAAATTTAAGCCATTAAATCAGCCTTAACCTTCACCACCACCTTTTTAATCTCACCCGGCTCGCCAACAA</read_sequence>
				<read_sequence read_name="ERR262957.44986">GTATGCAAAAGGGCTGACCTGCAAAGCCGATACCCTCAGCAGTTGTGGTTACGTTTATCTGGCTGTTTATCCGACGCCCGAAATGAAAAATTAACTCTCCAGAATAGCCTTCTGCTACGGCCTGGTGTTTTCACCACGCCACTTTTCCAT</read_sequence>
				<read_sequence read_name="ERR262957.45650">ATTGGCTTTGTTTTGCCCAAGATCGATATCAGTAGCCAGATCGAGATACCATGCGTTGCCAGGTTCTGCCGCCAGTAACGGTTGCAGCGTTTTACGCGCCTCGTCGTATTTATTGGCTTCCATCGCCTGTAAAGCACGACCATATTGCGC</read_sequence>
				<read_sequence read_name="ERR262957.45957">AGCACACTAATCTGGTCGAGATCGAAAAAATATAACCCACGACAACCATAAATTCTGGCATGACATTTTGTTTGAAAAGCAATAAGTGAGTAATGATGAAAATCCATACCACAGAGGCGCTCATGAAGGCTGAAATCAGCCGTAGAGGTC</read_sequence>
				<read_sequence read_name="ERR262957.46315">GGGGTACTACCTGTATGGTGCACCTGCTAATGGTAATACTTTGCAAGGGCAACTTTTCCTGCGCCCACTGCGTGAAGCTGTGTCAGCCTTACCTGGTTTTGAATTCGGCGATATAGCTGCCGAAAATCTTTCCCGCACGCTGGATGAAGT</read_sequence>
				<read_sequence read_name="ERR262957.46623">CATAAAGATATCGTCAAAAACCGGCGCGCTTACCGCCTCATCTTTCTGCTCCGCCAACGACGCATATTCCACGAGTGTTGCCTCATAATCGGGAACATTGCCTACCATTGGCAGATGATCGCGGGTGGCACAACGCACACCGCAGCGCGC</read_sequence>
				<read_sequence read_name="ERR262957.46747">GTCAATACGCCGCAACGTCGGGTCGAGGGTGGCAAACAACTGGTCTGCCGCGTAGACCCGCGCTTCGGTGATGCGATTGAAAAGGGTAGATTTACCGGCGTTGGTATATCCCACCAGCGAAACAGTAGGAACGTCGGCTTTGATACGCGA</read_sequence>
				<read_sequence read_name="ERR262957.46701">CAGCATTGCCGGACCATGTTCTGCATACCAGTCACACAAATTCGCCGATTTCGCCACTTCAGCGCGCGCCTGATTGATTGGTTTGCCCATTTCACGGGTGATCATTTGCGCCATTTCTTCGCTACGGGCGCGCAGAGCCTTACCGATACC</read_sequence>
				<read_sequence read_name="ERR262957.46854">TATGATAGGTGGAATGAAAGACCAGCAGGTTGCAAATATTCGTCTTGATGATAATCAACCCTTACCGGGGCAGTATGACATCGATATTTATGTCAATAAGCAATGGCGCGGGAAATATGAGATTATTGTTAAAGACAACCCGCAAGAAAC</read_sequence>
				<read_sequence read_name="ERR262957.46848">GTATTGTCTGCGGCACTCTTCGGTTGCAACATTCGGCGCGTTATTTTTTAACGTCTTTGCCGGAAACGCTGTTTTTAGCACCGGTTAACCACAGCGTGGAATATAACTGGCTGAGGGAGGCGATCCCGTTTTTACAACAGGAATCCAGAT</read_sequence>
				<read_sequence read_name="ERR262957.47783">AAATACTCCACGTTGGGGATGATCAACCAACTGCAAAACAGCCTGACGGTAACGGAGAACGGCAAAGACGCAGGCGTACTGAGCCTGACTTATACCGGTGAAGATCGCGAACAGATCCGCGACATTCTTAACAGCATCGCCCGTAACTAT</read_sequence>
				<read_sequence read_name="ERR262957.48450">ACAGACGCTCCTCTGCAACGACGACAAACGCCATCAGATCAGCGATTTCTTCACGCTTCATTCAGTATCTCCATGCAATCTATTAATCATTTAAATGATAGGTCTAATCATGATTTTGGGTCTAATCAACTTAATGATCAATATCTATAG</read_sequence>
				<read_sequence read_name="ERR262957.48521">GCCAGAAGATATCGATTGAGAGGATTTGAATGACTGACAAAATGCAAAGTTTAGCTTTAGCCCCAGTTGGCAACCTGGATTCCTACATCCGGGCAGCTAACGCGTGGCCGATGTTGTCGGCTGACGAGGAGCGGGCGCTGGCTGAAAAGC</read_sequence>
				<read_sequence read_name="ERR262957.48610">ACAGCAAGAAATGCTGAATGCCGTTGGTGCACAATCGTTAAACGCGCTGACCGGCCAGATTGTGCCGAAAGATATTCAGCTTGCGACCCCGCCGCAGGTTGGCGCACCGGCGACCGAATACGCCGCACTGGCAGAACTCAAGGCTATTGC</read_sequence>
				<read_sequence read_name="ERR262957.49202">CCGTTGGACCAATGAAAGCGGGTAAACAATTTACCGACGATCTGATTGCCCGTAATCTGCTTAAAGACGTGACCCGCGTGGTGGTTGACGTGTACGGCTCGCTCTCTCTGACCGGTAAAGGCCACCACACTGATATCGCCATTATTATGG</read_sequence>
				<read_sequence read_name="ERR262957.49515">GGCCCAAACCAGGGCGGCTGGCCAGGCAACAAGTGCGTTCATAACGCTGTTTTAACCGGGGCAGACGCTCTGCTACCCACGTTTCTGGCAAATTAAGCGCCGAGGCGAGTTGCGCACGGGGAGTGAAAGTATTCAGTAATAACAGCGCCA</read_sequence>
				<read_sequence read_name="ERR262957.49853">TGATGAGCGCCATAGATTCCCAACTTCCCTCATCTTCTGGGCAAGACCGCCCAACTGATGAGGTTGACCGCATATTATCACCAGGAAAGCTGATCATACTCGGTCTGCAACACGTCCTTGTCATGTACGCAGGTGCAGTCGCTGTTCCTC</read_sequence>
				<read_sequence read_name="ERR262957.50584">AAACATCGGGTTTTGCAGCAAGATGGCAAGACCCACCACAATCCCGGCGAAGGGAAACAGCAGCACTGGCGTGAACATCGCGCCGCCAAAGCGTTGAATTTGACTGAGCATTTCCACATCCTCTTTTCTCAATTCTGTAAGTAGGAAGCC</read_sequence>
				<read_sequence read_name="ERR262957.51482">TAGTTGGAGCGAGGCATGCCTGTTTTATAAATTCGCCCAGCCAGTCGTTGTTTCGCTTCAATAATGTCATCAATAGCAACCGGCAGATCGTATGTAATATGCATTATAAAACCTCTTCGCCTGAATTAAATATGTAGGTAACCGTAACCG</read_sequence>
				<read_sequence read_name="ERR262957.51468">TCTTCAGCGTATTAAGAAGCTGGTCTCCGTCCCATTTCAGTGATTGCGGAATATCGCCCTGAACCATCGAAACCTGAATGGTTTTCTCCGGTTGCGGGGTAAACCATTGGATGTAACGCAGCGGGAAGGGAAGGGCAAACAGCACGACGG</read_sequence>
				<read_sequence read_name="ERR262957.51742">CAAACGAACTGACCAAAGCCGGTATTAAGCACAACGTCCTGAACGCCAAATTCCACGCCAACGAAGCGGCGATTGTTGCTCAGGCAGGTTATCCGGCTGCGGTGACTATCGCGACCAATATGGCGGGGGGGGGGGCAGAAATTTTGGTCG</read_sequence>
				<read_sequence read_name="ERR262957.52081">AGAGTACGGTATTGATATCCTGAAAGTGCAGGAGATCCGTGGCTACGATCAGGTAACACGGATTGCGAACACGCCAGCGTTTATCAAAGGCGTCACGAATCTGCGCGGCGTTATTGTGCCGATTGTTGACTTACGAATTAAGTTCAGCCA</read_sequence>
				<read_sequence read_name="ERR262957.52979">CTCTTAATCAGTTCACCGCGGTTCAGGACCTTAACAGCCATGATATCCCCAGTCAGGTATTCGGTTGGGAAACGGCGATCCCTTTTCTTCCCTGGACTATTGTTCCTTACTGGAGTCTGGATCTTTTATATGGATTTTCGCTGTTCGTTT</read_sequence>
				<read_sequence read_name="ERR262957.54152">CTTACAGATTTATCTGGTTGACGGCGCCCATGCAGATAACGGTCTGATAGATGTACCGTTGCAGTTATTGCTTCTTCCCTGATAGAAACATTATGGTGTTTTTCCATCATGGGCAAAAGAGAACGTAGCATTTCCGCTGTGACATCCTGA</read_sequence>
				<read_sequence read_name="ERR262957.55327">GTAACAGAGACCGTAGCCCGACGGGGAACTCCTTCTGCGCGAGTGTGCGGGAATAATCAAAAACGATGCACACCGGGGTTACCGGGTACACATATTTCATCATGCCAGCGAGTCCGGTTCTGGCACGGAAGAAACCGGACGTTATGATTT</read_sequence>
				<read_sequence read_name="ERR262957.55031">ATTGCCACACCCACCAACGCAATAACTGCGTAAACCATGATTGAGAAATCCACAACGCCTCCTGACGCAACAACTTACCCGCACAAAATAGAATTGTGCTGTACAAACGTCCAGTTGGAAAGGCATTTCCTGCGAGGCGCTACGCAAAAA</read_sequence>
				<read_sequence read_name="ERR262957.55398">CTGAGCACGTACCGTCTCTGCCTGTTCCGCGCCTCTGAACGAACCGCACTGCACCATCCAGCGGCGTTCGTCTTTTTTCTCCGCCGTCGGTTTTGGCGCGTCAGCGGCACGAGCAACCGGCGCAGCTTGCTGCGGCTTCGACTGCGCGGT</read_sequence>
				<read_sequence read_name="ERR262957.55870">CCAGTCAGTAACGTAACCGTTGACCAGCATCCCGGCAGCCCCAAACAGGAAAGGGATAGCCGCCATCACCCCTGTGCTTTTTAAATCCAGGTTATAGGCTGTTGGCAGGTAACAGGAAGCCAGGCCAGATACAGCCACGCAGTGTAGTTG</read_sequence>
				<read_sequence read_name="ERR262957.56323">ATAGTATATTGTGATATTTTTTTATTTCTTGAGTAATCCATTAAAAGGTGCGACTTTTTATGTAATGCATAGTCGAACAGAAACATTCTGTCATCTACAAGATCTTTAATGATATTGTAATTTTCATCTCGCCTTCCTCTGTCTTTATCT</read_sequence>
				<read_sequence read_name="ERR262957.55704">GTGCCTGAGTATCTGGTACGAAACGCAGACCGCTTTCGAAAATGCGCACACGGTTCTGCTGACGGTTCTGGTTGTACACCACGGTTGCCAGCAGGCCGGTCCACAGAGAAAGACGCATTGCTGACATTTCAACAGAGATCGGGCTTGGCA</read_sequence>
				<read_sequence read_name="ERR262957.56016">GGCTGCATCAGCGTTGATTTAAGCGCCATCAAACCAATGATTGCGCTGCCGTTCCACCCGAGCAACGTGTATGAAATCGACACACTGAACCAGAACCTGACCGACATTCTGCGTGAGATTGAAATTGAGTCCGAACGCGTGGCGCACGGT</read_sequence>
				<read_sequence read_name="ERR262957.56046">TAATCGTAAAAATTGATCGCGGAAATATTCGCCCAGCAGAATTCGCGGTAAAAACTGACGATCGTGCAAGGTTTCTTTTTTAACGCCATAACGCTGGAGATGGCTGGCTTCTTGCTTTTGTAGCCATTCGAGATACGTACAATTAATCGG</read_sequence>
				<read_sequence read_name="ERR262957.56645">TGATGAAGGTAATGGATACGCTGCATCAGGCGGGTTACCTGAAGATAGGTCTGGTCGGCGAAGAAACCGCCAAAGCGAAATAAAAATGATGCCCGGTTGCTTTTCACAACCGGGCATTTTTTTAACCTAAATGCTCGCCGCCGCACACAC</read_sequence>
				<read_sequence read_name="ERR262957.56490">GCGTTGCGCATCAGGCGCTGGAAGAAGAATTGGCCGAGTGGCTGGGCTATTCGCGGGCACTGCTATTTATCTCTGGTTTTGCCGCTAATCAGGCGGTCATTGCCGCGATGATGGCAAAAGAGGACCGCATTGTCGCTGACCGGCTTAGCC</read_sequence>
				<read_sequence read_name="ERR262957.56784">GTCGGCAAGTACCCGATGCGCGAACTGGATGAAAAAATCCCACTGCGCCACGGTGTTGTTGGTCAGGAAACTTGCGGACCCGGCGGAATAGCGTACGGCATGCGTTCCATTGGCGGCATCCTGGAACTGGTGGATTATATGGAAAAATAT</read_sequence>
				<read_sequence read_name="ERR262957.58515">ACAACGATGCTGGTATTAGCAACGATCGTATTCTGATCAAACTGGCTTCTACCTGGCAGGGTATCCGTGCTGCAGAACAGCTGGAAAAAGAAGGCATCAACTGTAACCTGACCCTGCTGTTCTCCTTCGCTCAGGCTCGTGCTTGTGCGG</read_sequence>
				<read_sequence read_name="ERR262957.59479">AGATTTGCAGCGCAACGACATAGTAAATAGCGCGCGGTTGTGATGCGTGTTTATTCATAATAATTCCACAATTGACGGCAACGTCACGTAATAGTTGCGCGGCGTGCTTGTGTTTCCTTAAAGTTAAAACTTTGATACAGATCTGATTAT</read_sequence>
				<read_sequence read_name="ERR262957.59820">CGATATTCTGCTTAATCACGCCTGGAGTTTGTTCAACCATAGCGAACTGTCGCTGCTGGAAGAGTCGCTTAAGGCCCTGCCGTGGGACAGTTTGCTGGAAAATCCGCAGTTGGTGTTATTGCAGGCGTGGCTGATGCAAAGCCAGCATCG</read_sequence>
				<read_sequence read_name="ERR262957.60111">GGCGTGGGGCGTGGCACAGGAAGCTATTGCCATTGGCGCGAAAACCCTCTGGATGCAACTGGGGGTGATTAATGAGCAAGCGGCAGTACTGGCACGGGATGCCGGGTTGAATGTGGTGATGGATCGCTGCCCGGCTATTGAGATCCCTCG</read_sequence>
				<read_sequence read_name="ERR262957.60623">GTCGAGCACCTGTCTCTATTCCGACATCATTTTGCCGACGGCGACCTGGTACGAAAAAGACGACATGAATACTTCGGATATGCATCCGTTTATTCACCCGCTGTCTGCGGCGGTCGATCCGGCCTGGGAAGCGAAAAGCGACTGGGAAAT</read_sequence>
				<read_sequence read_name="ERR262957.61418">CCATAAAACGGCTGTTTCTCATTGCGTGCATCCGGTGAAAGCGTACCCGGCGCACTTTGCGTTTTTTGTGCATGAGCGACCGGACAACTTCCCGCCAGCGCCAGCGCACCAATGCCTTTCAGTAAACGTCGGCGTGACGGTTCATTCACG</read_sequence>
				<read_sequence read_name="ERR262957.61599">GGACCGTTCATCACTGGCATTAAGCGCCGCCCGGGTTAGCGGTATTCCCATTGCCATCACCCAGCGAGTAAAAGGCTGCTGACGAGCCAGATTAAACTGATGCCATAACTGCGCACTTTTACTTTTCGCGATCCCCGGCGTGTTCTGTAA</read_sequence>
				<read_sequence read_name="ERR262957.61651">ATACCATGCATCAGCACGGTAAAAATCAGCGCCACGTTAACGAAAATATTCAGCGGGCGCGGGAAGGGATGCACCAGACTGAGGATTAAAAATCCCCAAACGCAGAGCATTAACAAACGACCAATATTAATCAGCATCACTTTCTCCTTG</read_sequence>
				<read_sequence read_name="ERR262957.62404">AATGGGTGCCTGCGACTATATTCTCAAAACGACGCCCCCTGCTGTTTTGCTAGCGCGTTTACGTTTGCATCTGCGTCAGAATGAGCAAGCCACACTGAGCAAAGGTCTTCAGGAAACGTCTCTGACTCCCTACAAAGCCCTGCATTTCGG</read_sequence>
				<read_sequence read_name="ERR262957.62736">TAACCAGCTGCACGAAGGCTTTCCAGCGCCTTTTGGTGCACGCCTTCTACCAGCAGAAACTTAATCTTGTCTTTCTCCAGCGATACCTTTGCCATTTACCCAATCCTGTCTTTTGAAATGTTGTGTGCGGATTTGCGTCCGCCTTTCAAC</read_sequence>
				<read_sequence read_name="ERR262957.62919">CCCTGGCATGGCGGCGCTGGCGCAAGGGCAATTCCAGCAAGCGACTAATGGCAGTTCGGTGCTGTTCATCGAAAGCGTTGACGGCAGCGATTTCAAAGATGTGTTCCTCGCGCAAATTCGACCAAAAGGTAATGCCTGTCTCTTATACAC</read_sequence>
				<read_sequence read_name="ERR262957.63736">TTCTGCTTCTGGCAGGGGAATTAATCGGTCGCGGCGTATTCTATGGTTTGCATATGACCGTGGGGATGGCCGTCGCAAGCTAATCAGTAACAACCGGGGTTTCGGCCCCGGTTCTCTTTTATTTCTGCTTCGTTAACGTGTCATAACTGG</read_sequence>
				<read_sequence read_name="ERR262957.63885">CAATCCCAGCTCATCAAACAATGCCAGCGGCGACTGTGCCTGCAATTCGGCGACGGTTTTCCCCTCAACGGCAGTCAACAACACCGCCAACAGGCCGCGCACAATGCGCCCTTCGCTGTCGCCAAAGAAGTGCATTTTACCGTTTTCAGT</read_sequence>
				<read_sequence read_name="ERR262957.64286">GTAAAAGCAGGCGAATGGACCGCGAGCATAGGCCCGGACTGGTACGGCACTGACGTTCACCATAAAACACTGGGCATTGTCGGGATGGGACGGATCGGTATGGCGCTGGCACAACGTGCGCACTTTGGCTTCAACATGCCCATCCTCTAT</read_sequence>
				<read_sequence read_name="ERR262957.64502">GTGCCAGGATGGTGGCATCCGGGAAGTATTTACGTACTGCGCGAGCAGATTTACCGCCCTGAGTAGCAACCACGATCAGCGGAGCATCCAGTTTTTCAGCAGTTTCAACGGCACCACGGCATACCGCTTCGGTAATGCGCAGTTTACGGT</read_sequence>
				<read_sequence read_name="ERR262957.64398">AATGCCGCATATGAACTGACCAGCACATACACCCCCGCAGGCCAGTTACAGAGCCAGCACCTGAACAGCCTGGTGTATGACCGTGACTACGGGTGGAATGACAACGGCGACCTGGTGCGCATCAGCGGTCCGCGACAGACGCGGGAATAC</read_sequence>
				<read_sequence read_name="ERR262957.64807">CATTCACAGCTGGCATCGGCTGGGGATGTGGCTGATTGGCGCGTTTGTGATCGGTCATGTCTACATGGCGCTGCGTGAAGACATCATGTCCGACGACACGGTGATCTCCACCATGGTCAACGGCTACCGTAGCCACAAATTTGGCAAAAT</read_sequence>
				<read_sequence read_name="ERR262957.65516">ACGATACGCCGATCACGCCTAACGATCTCAATAGCGTTATTCCTTTCCGTCTGGATGCAGCTGCGGCAGCCAATGTCACACTTCGCGCCTGGCCTATCAGTATTACCGGTCAAAAACCCACCGAAGGGCCGTTTAGCGCGCTGGGGTATT</read_sequence>
				<read_sequence read_name="ERR262957.65404">AACCTGGTCTTTATTGCCATCCTCGCCGAAAAACTACCGCCGAAGCAGCGCGACCGCGCACGGGTTACCGGGCTGCTGCTGGCGATGTTAATGCGCCTGTTACTGCTGGCGTCAATCTCCTGGCTGGTCACCCTGACGCAACCGCTGTTC</read_sequence>
				<read_sequence read_name="ERR262957.65126">CATTTGTTTTTCACTGGTGATTTCAGGTCCACGCTGGATGACGTTGACGTTTTTTGCGCTGATAAGTTTTCTGGCATTGAAAGAATATTGTACGCTTATATCCATACATTTTCCGCGGTGGTTATATTGGGTTATTCCTCTTAACTATTT</read_sequence>
				<read_sequence read_name="ERR262957.66018">GCGCCGGGACATGGGTGGTGACGATAATCTGACGGTGCGGCTGGCCTGCCAGTGCCAGTAACGCTTTCATCAGCATCATCTGATAGTTCGGATGCTGTGACGTTTCAGGCTCCTCTATGGCATAAATCACATTTCTGGGCGTCCCCGCGA</read_sequence>
				<read_sequence read_name="ERR262957.66379">GATGTGTATAAGAGACAGGCTCCGCCCCAGTCGATCAGTTGCTCGCCGGGTAAATCCATCATCGGCGCATCGCTGGGTAATGAAATGCGCCATAAGGTACCTGGTAACGAGAAGAACGGCAGTTGTTGTTCACGCAATTGCTGCCAGAAC</read_sequence>
				<read_sequence read_name="ERR262957.66583">CCCGATCGAAGATATGCCTTACGATGAAAACGGTACGCCGGTAGACATCGTACTGAACCCGCTGGGCGTACCGTCTCGTATGAACATCGGTCAGATCCTCGAAACCCACCTGGGTATGGCTGCGAAAGGTATCGGCGACAAGATCAACGC</read_sequence>
				<read_sequence read_name="ERR262957.66458">TAACACCACCGGGCGTTTCTGCCAGTGACGTTCAAGAAAATCGGGCCAGTTAAGAGTGAGTTGGTATTCCATGTTAAGCATCCACAGGCTGGTATCTGCAACCGATTATAACGGATGCTTAACGTAATGCGTGAAGTATGGACATCTGTC</read_sequence>
				<read_sequence read_name="ERR262957.66605">GTGACTCGCCGCTGCGGGTAACGCGTTTTGGACGAATCGGCGCATACAGTTCGTTTTCAATCTGCAGCACGTTGCTATTGATTTGCAGCCTCTTACCGTCTTTCTCAATACCAATCTTCGCGTACTCTTCCGATGGCGTTTTGATTGCCT</read_sequence>
				<read_sequence read_name="ERR262957.67110">CACTATTACCATCAGTGGTTTGCCTCTTCGACCGTTCCGACGGGCGGGGATCATGCTGATTTTTTAAGTTGGCTGGGAAAGTGGACCACGGCAGATAAACAACCCGTTTGCTGGTCAGTGACCCAACGCTGGCAAACTGTCGCGCTGGGG</read_sequence>
				<read_sequence read_name="ERR262957.67281">CTGCATGCGCGCGTTAAAGTGCGTATCACCGAGTATGAAAAAGATGCAAACGGTGAATTAGTAGCGAAAACCAGCCTGAAAGACACGACTGTTGGCCGTGCCATTCTGTGGATGATTGTACCGAAAGGTCTGCCTTACTCCATCGTCAAC</read_sequence>
				<read_sequence read_name="ERR262957.71300">AGTGATACTGAAGGGCAGACCGGTTTCCAGTGAACCCAGCCAGCCCCAACCCCGGGCGCGGAAGTCGTTATTGTCCGTTGACGCTTTCATGCTGTGGCGGGTTCCCAGGGCCACAATGTCAGCCCACAGTCCGGAGGCGTTGTGTATCAG</read_sequence>
				<read_sequence read_name="ERR262957.71995">AGAGACAGGCAATAAGCTGAATATGTCGGTTTGTGAGATTACGCCGTAGCGACTGTTCAGCCGGAGCCTGATCATCGGCAACGACTTTTACCTGATCTACCATGTTTTTTTCTTCCTGTACCTGTCCGTGTTGTTCAGGCTCTACGGCCT</read_sequence>
				<read_sequence read_name="ERR262957.72562">GATTTCGCCACTTCGGCACTGAAGAGGTATGCGGAAAACGTTGTGAATTATACCTGTCACGCACCACCATGCAAGCGCCAGCTTGCTCGCACCTCGCTAAGTGCTGAAATTTTCAGCATTGCATACCGCGATGTGTAACCTTTGTCACAC</read_sequence>
				<read_sequence read_name="ERR262957.73212">CACATTGATGAGCACGTCAGACGATATCCATAACACGACAGCCACTGGCAAATGCCCGTTCCATCAGGGCGGTCACGACCAGAGCGCGGGGGCGGGCACAACCACTCGCGACTGGTGGCCAAATCAACTCCGTGTTGACCTGTTAAACCA</read_sequence>
				<read_sequence read_name="ERR262957.73764">GCGGGCCAGTACCTTTTGAAAATTGCGCCAGTCCCGATAATCCAGTAACGGTGCCAATTCTCTAGCTGACCAAAATTCTTGCCCTTCAGTGCCATAATGCCGTATTTCTTCAAAAGGTTGATGATGTTCGTTCATTGCCCACTCCATGTG</read_sequence>
				<read_sequence read_name="ERR262957.73799">GATATTCCGGCCTGTTCAATATGCAAGGAAATACGATGTAACGCATTCCCGGAATTACATATCTTTCTTAATTTTGTCCCATTCGCCTTTAACTTTATCTTTAAAGCTGGCTTTTTTATCCTGAGTACAAGCCTGAACGATAGCTGGGGT</read_sequence>
				<read_sequence read_name="ERR262957.74551">GTACAGGACAAGCGATTGCGGCAACCGGCGTTGGTATTCGTATTTTTAACCAGTCCGATAATTCGCAGGTTAAACTTTATAACGACTCTGCTTATACCGCTATCGATGCTGAAGGCAAGGCTGAAATGAAGTTTATTGCACGCTATGTGG</read_sequence>
				<read_sequence read_name="ERR262957.74867">GGTCGATTTTGTAGTATTGCATCAAATGTAAAAATAATGGGTGGAAATCATCCTTTGAATCGTTTTACTACTCACATGATGACTTATAACGGTGAATTTGATAAGTTTGCTATGAGTGAATTTGAACGTAGCTGGACATTGAAACCATTC</read_sequence>
				<read_sequence read_name="ERR262957.75420">GAGCTCTAACGGTAAAAGCGAGAATGCCGCCGATCTCAGCGCAAAGATTACCGGCAGCGGTGACCTGGCATTCAGCAGCCAGAAGGATCAGACCGTATCGCTTTCTAACAAAGACAACGACTATACCGGTGTTACCGATCTGCGCAGTGG</read_sequence>
				<read_sequence read_name="ERR262957.75583">AACCGGCGATTGCGGCATGTCATAAACAGAGTGAAGAGTGTTATGAAGTGCCGATTCAGCAGAAACGAGATTTCGATATCAACGAACAACGGCGACAGACTTTTCTGCAATCACAAAAACTCAGCCGTAAATTGCAGGATGACTGGGTAA</read_sequence>
				<read_sequence read_name="ERR262957.74924">AAAGGACATCGCTCAAAGGATAAAAGGTACTCCGGGGATAACAGGCTGATCCCTCCCAAGAGCTCATATCGACGGAGGGGTTTGGCACCTCGATGTCGGCACGTCACATCCTGGGGCTGGAGAAGGTCCCAAGGGTTGGGCTGTTCGCCC</read_sequence>
				<read_sequence read_name="ERR262957.76285">ATCTGAGGTCGAGATCCCTTTGCCATCTTCCTGCCAGGCACCTTCCACCTGATTGGCAGCTGTTGCGCCACCCCAAAGAAATGTTTCTGGAAATGCTTTCATAATTAACTCCTTTTATCGTTAGCGAATGATGGATAACAGCTGTCTCTT</read_sequence>
				<read_sequence read_name="ERR262957.76650">TTCCTTCGAAAAAATAAGGCAATACTGCAGGCTGGTCAACCCAGTCAGCAATGTTGATAACCCCCGCCATATCTTCAGTCACCAGCAACGCTCGCCATTCACCCTCAATTTTCACCGCTTCACCAAAAACGATCTTCGGCACGATGACAC</read_sequence>
				<read_sequence read_name="ERR262957.76855">GCCACCCTGAATTGTCGTTTTTGGCGTCCGTAAAAATTCATCAGGAAATTCAGTTACTCCCATGTCATCTCAATCATCCAGTACTGAATCGCTGTCCCGATTTCCTCTCTGGCAGGTGATTACACCGGTTCGCAGGAAGGTTATTTTAGC</read_sequence>
				<read_sequence read_name="ERR262957.77097">GCATCTCTTCGTGATAAGCAGCCAGCGACATTGCCATCGAGTTGATACCGTTTTTCAGCATATCCAGCTCGCCGAGCATAAATCCTTCCACCCGGCTGTCGAGTTGCCCGCGACGGATGCGGTCGACGGTATTCACCATGTTGCGAATCG</read_sequence>
				<read_sequence read_name="ERR262957.76921">GTCGTCAGAAGCGCCCTGCAGCCTGGGAAGCGCCTCACCCGCTTGAACGCGCGTTGCGTGCCCTGGTAGTCCGCCACCAGGCGCTGACAGATATGCACACGCAGGAACTGAATCGCACTGAAACGGCGCGGGAAGTCCAGAGACCGAGCA</read_sequence>
				<read_sequence read_name="ERR262957.78204">CATGCAAACGGCGGAAATTGAAGCGTTGCTGATTTTGCTCTGGGGTCAGTGGGGGTATCAGCGCCTGATTATCAATGTCATCAATCACCAGCCGGGCCTAGTGCTTCGTCGCAAGCATGTCATCCAAACGCTGATTCACGTAGACCGGTT</read_sequence>
				<read_sequence read_name="ERR262957.78442">TCGATATGCAGCCAGCCTTGCTGATAGTTCTCAACAAAGTGCGACAGGAAGCCCGCCGCCGTGCTCGCGCCTGCCGGATACGCCGCGCTTCCGGTATTGTTCAGTTCGGCAAAGTTAGACGGCAGCTGGCTGCGGTGGAATTCCGCCAGC</read_sequence>
				<read_sequence read_name="ERR262957.78629">CTTATCACCCTCGCTACCGGACTCAACAACACTGGTTTTATTAGCTGGTTTGGCAAACTGTTAGCAGGCAGCTTAAGCGGTTATTCGCCAACGATGGTGATGGTGGCGTTGATTGTGGTGTTTTATCTGCTGCGCTACTTTTTCGCCAGC</read_sequence>
				<read_sequence read_name="ERR262957.80768">GTGTACGGTACGCTGATGGCACTGGCGCTGTATACCATCTGGTTGCTGGCGACGATGGGTAACATCCCGCGTCCGGAGTTTATCGGTATTGCAGAGAAGGGCGGTAATATTGATGTGCTGGTACAGGCATTAAGCCTGTCTCTTATACAC</read_sequence>
				<read_sequence read_name="ERR262957.81816">GGTCACACGTATATTCTTGTGATACAGCGGTTCGAGGTGATGCGCAGCCAGATTTGCGTCGATGTGCGGACGTGCGCCATAGACCACCACCAGACGGATGCCGAGGCTGTGCAATAACCAGATATCATAAACGATACTGGAGAAATTCTC</read_sequence>
				<read_sequence read_name="ERR262957.83144">GTATCTATCTGGTCTGGTCTTTAAATGGCTGAAAGCGAACGGCGGTGTAGCTGAAATGGATAAAATCAATCAGCAAAAAGCAGAACTGCTATATGGGGTGATTGATAACAGCGATTTCTACCGCAATGACGTGGCGAAAGCTAACCGTTC</read_sequence>
				<read_sequence read_name="ERR262957.83245">GCCCTCTTCGGCACCAGGCAGATTTTGTTTACCCGGTTGCTCTGGTGTTCCTGTTTCGCAAAGTTCGGCATCAGCGGTACGTTGCAAAAAGGCTTTAATCTGCAGGCTATTCTCTTCCGGTAACACCGAACAGGTGGCATAGACCAGGGT</read_sequence>
				<read_sequence read_name="ERR262957.83694">TCGATGAATTAGCCTCAGGCTTTGCGGCGCAGGGCGTTGTTGAGGGCAGCGGCGTGATGTTGCGGGCGTGGAATACGCCGCAAACGCTGCTCGCCTGGCTGGCGTTACTGCAATGCGGGGCGCGGGTGTTGCCCGTGAACCCTCAGCTGC</read_sequence>
				<read_sequence read_name="ERR262957.84646">GTACTACCTGCGTGAGCGTACTGGTAAGGCTGCTCGTATCAAAGAGCGTCTTAACTAAGATTTCGCTTAAGCGACATCCTGTTAAGAAGGGCTGGCCAATTGGCTGGCCCTTTTTTTATCTGTTTGCTCGTGTTTTAAGGGGTAGTAATC</read_sequence>
				<read_sequence read_name="ERR262957.84721">GTATGGCTGTTCGCCATTTAAAGTGGTACGCGAGCTGGGTTTAGAACGTCGTGAGACAGTTCGGTCCCTATCTGCCGTGGGCGCTGGAGAACTGAGGGGGGCTGCTCCTAGTACGAGAGGACCGGAGTGGACGCATCACTGGTGTTCGGG</read_sequence>
				<read_sequence read_name="ERR262957.85658">GGATATTAATGGTGGGAATACGCCGTTTCGGATAGATGCCGCAGCGTAATGTGCCGCCACAGTCGATTACCGCGACACCAATTTCCGCCTCCGCGGGTTCACCTTCTTTAAATCCGTCGATAGCTTGCCAGCCAGTAAGCTGTGCCAGTT</read_sequence>
				<read_sequence read_name="ERR262957.86555">CTACGCCATTATCTTCCGCACCTTTCAGTATTGTGTTGCTGTTGGTTAACAAGTCAGAACTTGATAAATACACCTGCATTTTCCGTGATGTTTGATTTTGTTGACCTAATAAATTTTTACAACGCAGAATAATATCCCCTTGTTTACTAT</read_sequence>
				<read_sequence read_name="ERR262957.86367">TAGTGCGCATCCACGGACGCGGGGTGGAGCAGCCTGGTAGCTCGTCGGGCTCATAACCCGAAGGTCGTCGGTTCAAATCCGGCCCCCGCAACCAATTAAAATTTGATGAAGTAAAGCAGTACGGTGACGCGGGGTGGAGCAGCCTGGTAG</read_sequence>
				<read_sequence read_name="ERR262957.86910">GTTGCTCCCAGCCGTCTGCACGAAAAATGACATGCCATTTATCATCCTCACGCCAGATGTTTCGGCACAGGCTATCGTGATAAACCTCAACGCTGGTGGGGATCAGCGATTTCATCCACAAGTCGAAAGCATGGCGATTAATATTGATAT</read_sequence>
				<read_sequence read_name="ERR262957.87172">GCATTGAAGGCAGTTCGCTGGATGTACCGGAGAATATCGTTCATAGCGGTAAAACCTGGTTTGTGGAAGCGAAACTGAAACAGGGCATTGAGAGCGCGACCCAGAAGAAAATCGTCAAGATGATCAAAGACAGCAAACTGAAAGTGCAGG</read_sequence>
				<read_sequence read_name="ERR262957.87423">AAATAGAAGGGAACTTTTTAAGATTATTGCGGAATGGTGAAATAAGCACCTAACATCAAGCAATAATAATTCAAGGTTAAAATCAATAACTTATTCTTAAGTATTTGACAGCACTGAATGTCAAAACAAAACCTTCACTCGCAACTAGAA</read_sequence>
				<read_sequence read_name="ERR262957.87825">GTAGAAATGAGCGCCAGCACGCGCAGTAACGGCCAGAAGTACAGGCTTAACCAGGAAAGCCATTGATCGCTTGTCACCTGCATCATTGTACGGCCTACCCGATGATATACGGCAGGTTAGTGAACAAGGTGCGGACGTAATCCAGCAACA</read_sequence>
				<read_sequence read_name="ERR262957.88111">GCGTTCCACGGAGGTCTGTCGCTCTGCGGCCAGCGTTTTAATCGTTACATCTGTCATGCTGTTCCTTCCTGCTACAGTTTATTACGCTTCGTCACCGAACCAGCAAATATTACGGGCAGCCATAATCAGTGCTCCGGCTTTTTCGTCGGT</read_sequence>
				<read_sequence read_name="ERR262957.88154">AAGAGACAGGCTGATTATCGTCGGTATTTTGATGACCATCTTCCAGCTCAGCAGCATTTCACCAAACGCGACCAAAGAGTTCGGTCTGGTTTCTTCCGTCTCGGTCATCTTTACACTGGTGCCATATCTTTACACCTGTGCGGCGTTACT</read_sequence>
				<read_sequence read_name="ERR262957.89234">CCGCCAGACGCAAAGTGCTGTTGGAAAACAACAAACTGCTGGAAGAGCAGCGGCTGACCCAGCGTACCCAGTTTGATCTGGAGATGATGAACGAGCTGGGCTACTGTTCGGGGATTGAAAACTACTCGCGCTTCCTCTCCGGTCGTGGAC</read_sequence>
				<read_sequence read_name="ERR262957.89882">ACTGAGTCCCAGCATACCGTCATCCTGACAGGCAGCGCCTTGCCAATATTAAAACTGGCTAAAAAACCGCCTACGTGCTGGCTCCATTTTCCCACACTGCTCTGACTGGGTTCAGTCGGATCCAGTCGCCGGAAAAAGCTCTCCCGGATA</read_sequence>
				<read_sequence read_name="ERR262957.89795">GGCCGAGCGCTATCAACTCTTCACGGCTGATGGTCTGTTTCATGCCGCCCATCGAATAAACCTTCACTAATATTTGTGCTGATTTTTCTGCGGTGTCGATTAAACCGAAGGTTTCATCCAGTGTCGGTCCGGAACCGAACACACCGTGGA</read_sequence>
				<read_sequence read_name="ERR262957.90533">CTTGCTGATGAAACCCGTCTGGGCATCGTTTTACTGCTCAGCGAACTGGGAGAGTTATGCGTCTGCGATCTCTGCACTGCTCTCGACCAGTCGCAGCCCAAGATCTCCCGCCACCTGGCATTGCTGCGTGAAAGCGGGCTATTGCTGGAC</read_sequence>
				<read_sequence read_name="ERR262957.90646">CCCAGAAGCAGGCCTACATTCTGCAAAACGAAGATAAACGTATTGTGTTCGTGATCCCGTGGATGGACGAATTTTCCATCATCGGCACCACCGACGTAGAGTATAAAGGCGATCCGAAAGCGGTGAAGATTGAAGAGAGTGAAATCAACC</read_sequence>
				<read_sequence read_name="ERR262957.92675">TTACTAACCTGGATAATCGGGTAACGAATCTTGATTCACGCGTCACCAATATCGAAAACGGTATTGGCGATATCGTCACCACCGGTAGCACCAAGTACTTCAAGACCAATACCGATGGTGTAGATGCCAGCGCGCAGGGTAAAGATAGCG</read_sequence>
				<read_sequence read_name="ERR262957.93048">CTTCTTGTTCATCTCCTCGAGCATGGCGATGTGTTTCACCTGCTCCGGCTTGTTGAACTCCAGCACCGCGTCCGTGCCGTCAAAGCCGTTGTTTTTGCTGGCAAACGGCAGACCGTTCCAGGCGCTAAAGTTTTCCAGTTGGATCCAGCC</read_sequence>
				<read_sequence read_name="ERR262957.93286">GTTATTGGCCTCACACCAGAACAGATCAACGATCGCTTTAATATTACGGGCGAGGAAGGTGCCGCCTGGCTGTTTGCCGGTTCCCCTTCTGACGGCCTGATGGGCGGGGGATTTCTCTATACCAACAAGGATTCCATATCCTTGGGGCTG</read_sequence>
				<read_sequence read_name="ERR262957.91246">CGACGGTTGTCCCGGTTTAAGCGTGTAGGCTGGTTTTCCAGGCAAATCCGGAAAATCAAGGCAGAGGCGTGATGACGAGGCACTACGGTGCTGAAGCAACAAATGCCCTGCTTCCAGGAAAAGCCTCTAAGCATCAGGTAACATCAAATC</read_sequence>
				<read_sequence read_name="ERR262957.93563">GTATTGGCCTTTTTGATTACCGGCATTTTCTTCGCGCCGTAGATCAGGTCCGCGTTGGAGCAAATCTTCGCTACCGCCGCGACCACTTCCGAGGTCAGCCCTTTGCGGGTAAAGGCAATGTCGTCCACGCTGGTTTCATCGCTCAGCACA</read_sequence>
				<read_sequence read_name="ERR262957.93895">GTCCTTGGGTCCCTGTAGCAGTAATATCCATTGTTTCTTATATAAAGGTTAGGGGGTAAATCCCGGCGCTCATGACTTCGCCTTCTTCCCATTTCTGATCCTCTTCAAAAGGCTACCTGTTACTGGTCGATTTAAGTCAACCTTTACCGC</read_sequence>
				<read_sequence read_name="ERR262957.93662">GACCAACCACTGGGTCGACATCAAGAACGCCAACCTCGTCGTGGTGATGGGCGGTAACGCCGCTGAAGCTCACCCGGTCGGGTTCCGCTGGGCGATGGAAGCCAAAATTCACAACGGCGCGAAGCTGATTGTGATCGATCCTCGCTTTAC</read_sequence>
				<read_sequence read_name="ERR262957.94677">CTTCAATGATGCCGGAATCGACCATGGTTTCGAACGCCAGTTCAACGCCCGCTTTTACCATCGCGATCATCAGTACGCCTTTATCGAAGTACTCCTGCTCGCCGATTTTGCCTTCATACTGCGGCGCGGTTTCAAACGCGGTTTTGCCTG</read_sequence>
				<read_sequence read_name="ERR262957.96674">GGGAATGAGTAGCCGGGCGATCGCCAGAGAACTGGGGATCTCCCGCAATACCGTTAAACGTTATTTGCAGGCAAAATCTGAGCCGCCAAAATATACGCCGCGACCTGCTGTTGCTTCACTCCTGGATGAATACCGGGATTATATTCGTCA</read_sequence>
				<read_sequence read_name="ERR262957.96791">TCGTGCAATTGCCCTACCGGGTTATCTACCGCCTCGGTTGTGGATTAGGAAAACTGGCGTTACGTTTTATGAAACGACGCGCAAAAATTGTGCATCGCAACCTGGAACTGTGCTTCCCGGAAATGAGCGAACAAGAACGCCGTAAAATGG</read_sequence>
				<read_sequence read_name="ERR262957.97132">TATAAACGCTCGGATCAAATTCCGGCAGTTCAATCGCGATATTAATTGGCGTTACCGGATAAGCGCCAACCAGATGAACTTCGGTATGGTTGACTTGTTCTGCCAGTTCGATCGTCTCTTTGACCAGTTTTTCATTGAGCGCATTATGAT</read_sequence>
				<read_sequence read_name="ERR262957.97945">GCGTAACCATCGTGGTAATCAGTCCTGCCAGTGCCGGGATCGCAGTCATCGCCGGATAAATCCGGCTTTCCATCCACTGATCAAGCTCTGAATCCGGTACCTGTGCCGGTAAAAACACCTCAATATGCAGTGTGGCCCGCCAGGTATCTG</read_sequence>
				<read_sequence read_name="ERR262957.98322">TTTAAAGCAAGGAGGGATCTAAAAACCAGGGGTATATAGCGATAAGAAATCACCAACCAGTATAAAACACTATTTCCGTGAAAAAGACATGGCTAATCATGCGAACAAAAAATCACCAACCGTTGTAAAATCTAACGCCCGTATTTTGAC</read_sequence>
				<read_sequence read_name="ERR262957.97771">GATAGAGACCGAACTGTCTCACGACGTTCTGAACCCAGCTCGCGTGCCACTTTAATGGGCGAACAGCCCAACCCTTGGGACCTTCTCCAGCCCCAGGATGTGACGAGCCGACATCGAGGTGCCAAACCCCTCCGTCGATATGAGCTCTTG</read_sequence>
				<read_sequence read_name="ERR262957.98620">GTAAACAGCCATAATTCCTTGTAGGCCGTAATAACCAAAACGTTCCCATAACTCAATCGAGAAGATGAGATAGAACGCCTTCGGTTGTTTGAAAGCGTTCAAACTGACGCTTTCAGTTGGTTTTTGGTTTGCAGTGGACACTTTTACCTC</read_sequence>
				<read_sequence read_name="ERR262957.99019">ACCGTAGCAGTGGTGCCCGCAGGCCAGATGTTCTCTTGCTGGTTGTCGCGACGAATACGAACCGGAGCACGTTGCGCCAAACGCACCCATTCAAGGTTAGAGTCGATGGTCGCCATCCCTTTGTCGGCCCGCGTGCTGCTGGCGTTGGAG</read_sequence>
				<read_sequence read_name="ERR262957.98471">GTGGTGCTGTCCGGCGTCATTCTGCGCATCCGGATATTAAACGGGCGCGGCGGCAGGTTATCCACCACCACCGAGGCCAGATACTGCGAGGTGGTTTTGCCCTTAATGGTGATGTCTTTTTCCGTCACCCAGCAACCGTTACGCTGGATC</read_sequence>
				<read_sequence read_name="ERR262957.99564">TGGATTAATGCTAAACGAACGCCAGTTAAAGATTGTCGATCTGCTGGAGCAACAGCCGCGCACGCCTGGAGAGCTGGCGCAACAGACTGGCGTTTCAGGCAGGACCATCCTGCGTGATATTGACTATCTCAACTTCACCCTTAACGGCAA</read_sequence>
				<read_sequence read_name="ERR262957.100123">GAGTTATCCAGCGCATGGGCGATGGCAAAACCTAAACGCGCCTGATCTTCAACCGGTGCGCGGTAAGTCCACGCCGCGATATCATCCAGACGGGTGTCATCAACGTTGGTAACAAACAGCGGATGCTTCGCACGTTGACCGATGTTGAGG</read_sequence>
				<read_sequence read_name="ERR262957.100160">TTCCATGGTTAACGCATCTGCTGCCAGTCTGTTCAGTCGTTCGACGTCAACATGGTCAAGTCCCCAGGCGTCGGAGCCTTCCAGCTCGCGCATGCAGGCGCTTAAGCGCAAATAGCCGCCAGGCTTCAGCAGGTCGGTTGCCATAGTAAT</read_sequence>
				<read_sequence read_name="ERR262957.100743">GGGCAGACTGGCGTTTCAGGTTAACCAGTAACAACAGTTCACGTTGTAATGTGCGCAACAAAATAACCGGCTCGCTGCCTTCCAGACGCAGTTGCTGAAGAATATGCAACGCGCGCTTACTTTTTCCCATCAACAAAGCATCAACCCAAT</read_sequence>
				<read_sequence read_name="ERR262957.101249">TCATCGGCATTAACAATCAGTAAGCGTTCCATAATCAGCCTCGGTTAATGTGCTTTTTTAAGCTCTGCGATGCAGTCGGCAAAATTTGGCAGCCATTTCTCGTGCGCCAGAATCATCTCGCGTGCCAGCAGCTCAGCATCGCGATCGGAA</read_sequence>
				<read_sequence read_name="ERR262957.101353">AGTGACAACGGTCTGGCATAACGGCTGGCTAACCACTCCGGTGCATACTTAAAGGTGTGCGCGCCGTTGGCTAACTTCGTTAACTCGCCTACCCGCTGGTTGTTCATCCAAGTGACAAGTTTAGGCATTACCACTCCAGATCTTGCTGTT</read_sequence>
				<read_sequence read_name="ERR262957.101825">GACGAGCACGGCTGGGACGATGACGGCGTGTTTAACTTCGAAGGCGGCTGCTACGCAAAAACTATCAAGCTGTCGAAAGAAGCGGAACCTGAAATCTACAACGCTATCCGTCGCGATGCGCTGCTGGAAAACGTCACCGTGCGTGAAGAT</read_sequence>
				<read_sequence read_name="ERR262957.103463">GCCCACTCCAGCAAATAAAACAGGATAAAGGTCATAACCCCTGAAAACGATCCGGATAATATTATCCCTGCGAGAATCATAGCATCTGTTTTAGGCGTTTTGATACCAAACTGTTTGATACTGAGCCAAATTGAGATTAATGCCAGAGCG</read_sequence>
				<read_sequence read_name="ERR262957.103956">TTCTTCGATAAATCGCTCGACCAGCGCCAGCCCTAATCCCGATCCGCCGCCGGTAATAAAAATGGACTCGTTATGCAGATCGCTCATGGCTGCGCCTCCGGTAAGTCGATGAAAATGTCACCACCTTCAACGTGTACTGGATAAGTGGTG</read_sequence>
				<read_sequence read_name="ERR262957.104743">CAGCTCTTCGTTGAGCTGCATGCGACGCCAGCGGTTACGCAGAGCAATCGCCACAGAACGCTTGGCGTTGTCCTGGCCGATGATGTGCTTATCCAGTTCGCTGACGATTTCGCGTGGGGTCATTTCAGACATGGGAGATCCTTACGCTTT</read_sequence>
				<read_sequence read_name="ERR262957.104540">GGCTCGGAGATGTGTATAAGAGACAGAAGATACCCCGCGCTCAGCGTGGACTGATGTTCAGACGCCCATGCAGGCGCACCGGATACGGCCAGACAAATGGCTGCGGACAAAATTGCTGCACAAACTTTACGCATAATTACCTCTCGCTTT</read_sequence>
				<read_sequence read_name="ERR262957.105057">CATCTCCTTCCAGGGCATCCTGGGCTACATCTTCTATCCGATTGCATGGGTGATGGGTGTTCCTTCCAGTGAAGCACTGCAAGTGGGCAGTATCATGGCGACCAAACTGGTTTCCAACGAGTTCGTTGCGATGATGGATCTGCAGAAAAT</read_sequence>
				<read_sequence read_name="ERR262957.105366">GCTTGTTGATCACCTGACGCAGTAGCGTACCGTTTTTCATATAGTTATAGGCATCGCTGAACGCCTGCTTCACCACGTAGCCGCGTGGGTTTTTATCGATAGGTGCAGTGAGGTTTTTCAACGCCGGGAACAGATCATCATTAACGAATT</read_sequence>
				<read_sequence read_name="ERR262957.105603">ACTTTAGGTCGCGGTGGTCCGGTGGTCTGGTTGAGTGAAGCCGATGCCAAAGATCTGGGTATCGCCGATAACGACTGGATTGAAGTATTCAACAGCAACGGTGCTCTGACTGCCCGTGCTGTTGTCAGCCAGCGTGTTCCGGCAGGGATG</read_sequence>
				<read_sequence read_name="ERR262957.105835">GCGGAGAAGTTATCCTGCGCCAGCAGTTCGTTACATTCGTTCCAGATTTCATCGGCAGTTGACGGAGAAAGCAATTTGCCAGTGATACCAAACGGACGACGCAGTTCGAGGTGCGTCCAGTGGTATAACGGGTTGCCGATAGTGTGCGGA</read_sequence>
				<read_sequence read_name="ERR262957.106603">CTATCGTGGTCAGGGGCGCATCATGGCCGACAGTAGCGGTAGTGGCATTTCCGAACATGGTATCGCCCATTTCCATAATCTGCTGGCGCAGGTGTTTAAGGACTAATGACATCGGCGGCGGTATTTTCCGCCGCTGGGCTGATTTTTGAT</read_sequence>
				<read_sequence read_name="ERR262957.106884">TCACTGGCTTTTTGCTGTTTGGCCTCAGTCTTGTTCTCTTCTCAAGCGGAATAGAGCTATTCGGGGAAAAGATTGTCGCCAGCTGGATTGCCTTGACGATAATTGTCACCAGCATCGGGTTACTGCTTCTCTATATTCTCCATGCACGAC</read_sequence>
				<read_sequence read_name="ERR262957.107923">ATTATCCTCATGCGAACGGTCGCAAGAGTACACCAAAAAACTGTGTTTGTACGCTGAAAACAATGAAAAAAGGGCCCGCAGGCCCTTTGTTCGAGATCAATCGAGATTAGAACTGGTAAACCAGGCCAAGAGCTACGATGTTATCAGTGT</read_sequence>
				<read_sequence read_name="ERR262957.108277">GTGCGGTGCCCGTGGTCGACGAGGACCAACAGTATGTCGGCATCATTTCGAAAGGAATGCTGCTGCGCGCTTTAGATCGTGAGGGGGTAAATAATGGCTGATCAAAATAATCCGTGGGATACCACGCCAGCGGCGGACAGTGCCGTGCAA</read_sequence>
				<read_sequence read_name="ERR262957.108548">TAACCAGGGGATCACCGCAACAATGCCTGTGGTGGTGGTAGCAGAACACTTCGGAGCGGATGATGAACGGCTGGCGCGTGCGCTGATGCTTTCTCATTTGAGCGCAATTTACATCCATAACCAGTTACCGCGTTTGTCTGCACTTTGTGC</read_sequence>
				<read_sequence read_name="ERR262957.109289">CTCAACGATGTCAACCAGACGCAAGTGAGTACGGATTTCGTACTGATCGCGCGCGTCTTTGTTGACGTGCGGGGAGATCAGAACAGTGAAGCGCTCTTTGCGTGTCGGCAGCGGGATCGGACCACGGACCTGCGCACCAGTGCGCTTGGC</read_sequence>
				<read_sequence read_name="ERR262957.109308">TTATAGTGTGTGTCAGATCTCGTTTTCCTTAACCATGTTACATAGAATGTGCACGGAAATTTAACCTGCCTCATATTTGGAGCAAATATGGACCGCGTCCTTCATTTTGTACTGGCACTTGCCGTTGTTGCGATTCTCGCACTGCTGGTA</read_sequence>
				<read_sequence read_name="ERR262957.110480">CGTTTGGCGACATCATCCGTGCCGGACCGCCCATCAGCGGGCCTGGTACCTGTAGCCCGGCCACCGTCATTGAGACATTTTCTGTCAGGCGGTTGCTGTAAATAAGCTTAACATCGTCGCCCTTCCAGACGCGGATAGTCGGCCCCAGGT</read_sequence>
				<read_sequence read_name="ERR262957.110427">GAAACCGCAGGTTAATGTTGACAGCTTCAGCCTCGAACAGGCTGTCTAACGCGCCAACTTAAGTGCAGTCTTCGGTACACAGCTACAGCAAAGAATGGTGCCATCATCGCCCATTGCTGATTTTTTCAGCGGCGTGACTTCGCCTTCTAA</read_sequence>
				<read_sequence read_name="ERR262957.110869">CACTTGCACCCTGCGAAAAAACAGAATAAAAATACACTAATTTCGAATAATCATGCAAAGAGGTGTGCCGTGGTAAAGGAACGTAAAACCGAGTTGGTCGAGGGATTCCGCCATTCGGTTCCCTATATCCTGTCTCTTATACACATCTCC</read_sequence>
			</reads>
		</organism>
		<organism>
			<relativeAmount count="195">0.0207965548738</relativeAmount>
			<taxonomy taxon_id="585034">Bacteria; Proteobacteria; Gammaproteobacteria; Enterobacteriales; Enterobacteriaceae; Escherichia.</taxonomy>
			<organismName>Escherichia coli IAI1</organismName>
			<genus>Escherichia</genus>
			<species>coli</species>
			<strain>IAI1</strain>
			<reads>
				<read_sequence read_name="ERR262957.79">CAGTGCGATTCGTCTCGCGGGGCTGGCGAAAGAAGCAGGCTTGCCGGATGGTGTTTTGAACGTGGTGACAGGTTTTGGTCATGAAGCGGGGCAGGCGCTGTCGCGTCATAACGATATCGACGCCATTGCCTTTACCGGTTCGACCCGTAC</read_sequence>
				<read_sequence read_name="ERR262957.470">TGCGTCGCGCCAATGACCTCGCCGGTCTTAACAATTTGCACATTCCCGTCGCTCATCAAGTTTTTCGCATCAGATCCCATGATTTATTCCTTTGCTGCATCTGTGTGCCTTTATTGCTACCTAAGTGTAAAGGCTACGGAGGATTTATCC</read_sequence>
				<read_sequence read_name="ERR262957.2384">AGGTTATCGCCTAACGTGACTGGAGATACTTCGTCCGGTGTGACTTTTTTGGTGGGATACGTCGTATGCGCGGGTGCGCAATTGTAATAAAACTTTGCCGGAGTGGCGGTATCAATACTGGCAAAGACAACTTCTTTTGCACCTTTACCC</read_sequence>
				<read_sequence read_name="ERR262957.4247">CGCCGAGTTGCATCGCCAGTTGGCGCTCAGCGGGCAACTTCATGCCCGCTTCCAGGTTTTTTTCATCAATCAGCGCCCGCACACGATCGGCAACCTCGTCTGACAGGCGTCTGGGTAAAACAATCATTAAGGAATCATCCACGTTAAGAC</read_sequence>
				<read_sequence read_name="ERR262957.3978">TGACCACCGTTGAAGGGGCCGGCCCGCGTCATATGGTATTCCATCCAAACGAACAATATGCGTATTGCGTCAATGAGTTAAACAGCTCAGTGGATGTCTGGGAACTGAAAGATCCGCACGGTAATATCGAATGTGTCCAGACGCTGGATA</read_sequence>
				<read_sequence read_name="ERR262957.6018">GAGACAGGTCCCGGTACCCAGCGTTAGTACGTCTGGCGTCAGCTGTAAAATTGTCCAGCCGTTTTCCAGCACATCGTTTTGCTGCACCCGTCGCCATTTCTTTTGCCCGTCTTTTATTACACCGATGATGCGCTCGCCTCGCCCTACCAT</read_sequence>
				<read_sequence read_name="ERR262957.6330">ATGTGTATAAGAGACAGTGCAGGAACTGTCGAAAGAAGGCTTTTCTGCGCTGGCTTCGACCATAGAAACACTGGCCGCCGCCGAGCGCCTGACCGCCCATAAAAATGCCGTTACTTTGCGTGTTAACGCCCTTAAGGAGCAAGCATGAGC</read_sequence>
				<read_sequence read_name="ERR262957.6879">CGCTTTACCGACGCAGGCGGCACGCAGGAAGTCTGCGGTCAAACCGTCAGCGGCGCACTGACCATCTTCCAGGCGCAATTGAGTTGCCCGACCACTCACGGTTTTTCTGAAAGCGCCACGCGTTTCCTTTCGCAAGGTAAAATGCCTGCG</read_sequence>
				<read_sequence read_name="ERR262957.8154">AAGCATCACCGTACCGACAAATGCGCAACCGATGGCAATGACACCGCCAATAACGCTGGCCCAGACGGTGAAATCAATTCCCGTTGACGGGATGGTTTGCATGAAGGTGAAAATACTTGGCAAACCAAAGGAGTAGACTTTCGTTTGCGC</read_sequence>
				<read_sequence read_name="ERR262957.8236">GGCATATTGCTGTAATCGACAGAAAAAACAGTCGCCACAAGCAATGACAAACGGAATTACCACCCGGTCGCCTTTTTGCAAATTTTTTACGTCCTTTCCGGTTTCAACGACTTCCCCCAGAAATTCATGACCAAAAATATCGCCATGTTT</read_sequence>
				<read_sequence read_name="ERR262957.10283">CAATCGTGCTCTGGCGCTTCAGAATGAGAATCATGAGGCCGGTAATAAATACATCCCTTACGGGAAAATGGCTTCCTGGTTGGTTGAGTGGAAAAATGCCACTGAAACGCAATGGCTTAAAGATTCGCCCTCACAGCCATTGCAACAGTC</read_sequence>
				<read_sequence read_name="ERR262957.11738">CTGTTCCGATCCAGGCTGCCTGAAAGCGTGCCCGGCGGAAGGTGCAATTATTCAGTATGCCAACGGTATCGTCGACTTCCAGTCCGAGCAGTGCATTGGCTGCGGTTATTGCATTGCGGGCTGTCCGTTCGACATTCCGCGCCTCAACCC</read_sequence>
				<read_sequence read_name="ERR262957.12029">CTTTCTTGCGCTTTTTTCAGCTCGCGACGCAGGCCAACGCGAGGGAAACCGAGGGTGTGATTAAGAATTGTCATTATATGCCCCTTATGGAATTTTTAGTATTTAGCCGTCCAGATGTTTACACATCCATAATTGGCGGTTACTGTATAT</read_sequence>
				<read_sequence read_name="ERR262957.11892">CTTTTGTTAACTCCTTTTTATAGATGCGGGAGGTAATTCCTCACCCCGGTGCCGATTTTGAGGCATCCTGATTTAACTTAGCACCCGCAACTTAACTACAGGAAAACAAAGAGATAAATGTCTAATCCTGATGCAAATTGAGCCAATTTT</read_sequence>
				<read_sequence read_name="ERR262957.12772">TGGTGATTCTGAAAAGATAAAGTATGCATGCTCCGTGATAAATCATATTGATTTTAGCCGCGATCAATCTAAAGATTTTAGCTGCGATCAATCTAAAATTAAAATAGCTGAGACCTTATTTTTCAATCTCGATAAAGAACACTATAAAAA</read_sequence>
				<read_sequence read_name="ERR262957.12803">CCTGGGATCTGCTGACCTCCGGCGAATCGGAATATCAGGTGCATAAATCCCTGCCGGTGCAGACTGAAATCAACGGTAATCGCTTTACCAGTAAGGCGCATATCAACGGTTCGACCACGCTCTACACCACCTATTCCCATCTGCTAACCG</read_sequence>
				<read_sequence read_name="ERR262957.13049">CGCCTGGCTTGCCGCGAGGATATAGCTTATCCGCCGCCAGTTATTGGAATAACTCAACTGATAATCCTTACTGCTGCCGCTACGCCCCCAGTAATCTCGCCATAACGTACTTAAGGACACAGACCCCCAGCCTTCTGGCAATGACTGGCT</read_sequence>
				<read_sequence read_name="ERR262957.13729">CTTTGATAAGCTCAATATCCGCCGTTGAACTAGGGCCGCTAATGATGTTAATGCAGGACGGCATTCGTTCACCGGCCTGCGCTTTCTGATGCAATTTTTCTGCGAGTTGCGCTACACGCGGCAAGATCTGTCTCTTATACACATCTCCGA</read_sequence>
				<read_sequence read_name="ERR262957.14572">GACTTTATTGACAGAATTAACATTCACATATCTTGATTTTAATGTCCATGATGTTGTTTGCGTGAGAACATTCTCAGCATTAAGGAATTTTTTTAACGGAATCCTTGGTTTCTTTTTCGAGTCCGAATTTACAATATCATGCATATAGAC</read_sequence>
				<read_sequence read_name="ERR262957.15738">CTATCAACACTTCCGCGAAATTTGTGAAATCTGTGCCGCTTATGACGTTTCGCTGTCGCTGGGCGACGGTCTGCGCCCCGGTTCTATTCAGGACGCCAACGATGAAGCGCAGTTTGCCGAGCTGCATACGCTGGGCGAACTGACCAAAAT</read_sequence>
				<read_sequence read_name="ERR262957.16741">GAGCGGGCGTCATTCCAGATGATCTGCGAGCAGTCAAACGGTAAAAAAGGTGAATTGGTTTTCGCGCTCCAGGTTCCGGAAGTGCGAATATTACACATTCCCGTACCGCTAATACGCAATGTATCGCCTACCCGCACGCCAGCGTCAGCC</read_sequence>
				<read_sequence read_name="ERR262957.17407">ATCAGGCATCCAGCCAGCAAATAAATGGCAACGCTATGCCAGTTCCCGGCAAAGTAAGTGATGAGTGCAGCGGCAATAAAAGGTGTAAATCCACCGCCAACCACACTGGCAACCTGATAACCGACTCCAGCACCACTGTAGCGATAACTG</read_sequence>
				<read_sequence read_name="ERR262957.17448">GTAATGCCCTGTTTTTCAATCGCTTTTACTGGAGCAGGAAGTTCCTCTGCGAAGGCGATTGCAGGAAGCAGAGCCAGTAAAAGTATCTTTTTTAACATTAATTTGTCCTTTTCAGTCAGTGCAAAAGTCGAGTAACTGTCTCTTATACAC</read_sequence>
				<read_sequence read_name="ERR262957.20234">ACCATGTCGATCACTATACCTGTATCCCACCTTACTGGCTGACAACCCCACTATGCCGCTGGTCTGTAAATCCCTCATATCTCTCCTCGCGCGCAATTTAAAGAACCGTTATTTCTCAAGAATTTTCAGGGACTAAAATGAACCTGTCTC</read_sequence>
				<read_sequence read_name="ERR262957.21110">TCATAGAGCGTCGCATTGCAGGTTATGCTATTGACGTTGCTGATAAAATCCCAGGTCATGTCATCGGCAAATCCGGGCGTTTCATCCTGTTCGTTCAGGTAATGCCAGTACTGGGAAAAGTGCGTGATATCGGCATACAGCCATTTATCC</read_sequence>
				<read_sequence read_name="ERR262957.21332">CGGCAAGCCATCATCTGTTCAATTAACGGTAACGTGACACCAGAAATCACTTCGCAACGGGAGTGTTTGTGGCTTAATAATGAAGCCACGCGGTACGGTGGCGCTCCGGCTATATCGGTTAAGAAGATGACACCCTCACCAGAGTCCGCT</read_sequence>
				<read_sequence read_name="ERR262957.21398">CGCTACAACAACTGCTGGACAGTAATCTGCGTCAGCGGGTGATGGAAGCCATCGAAACGTTGCCGGAGCGCGAAAAACTGGTATTAACCCTCTATTACCAGGAAGAGCTGAATCTCAAAGAGATTGGCGCGGTGCTGGAGGTCGGGGAAT</read_sequence>
				<read_sequence read_name="ERR262957.22265">TGGCTGCGCTGGTGACACTGGTCTGTTTCGCACTGGCTGGCGTATGGGTGATGTACGGTATCGATGGTTATGTCGTGAAATCGACAATGGACCATTACGCAGCCTCTAACCCACTGAATAAAGAAGTGGTTCGTGAAGCTGGCGCATGGC</read_sequence>
				<read_sequence read_name="ERR262957.22705">CTTCTGTATGAGTCATACAGAAAGAACAGGATTTTAAATGAATAAGAAATCGTTATGGAAGCTAATTCTGATATTAGCGATCCCATGTATTATTGGTTTTATGCCAGCTCCGGCAGGATTAAGCGAACTGGCGTGGGTGCTTTTCTGTCT</read_sequence>
				<read_sequence read_name="ERR262957.23186">GTCAGGGTTGATTTTGCCTGTACCGTACATAAAACTGGTTGATAATAAAAGGCTTTACCCGAAACAGGCGGAACGGGACGCAGAGTAGGTGGAGCGACTTCCTCCGTTTCACCAAAGTTATCTTCAGCCAGCTGACGGAAAGCGATCAGT</read_sequence>
				<read_sequence read_name="ERR262957.23227">AAATACCGTACTGCGTATGAGAGTCAGCCAGCCGCCACTTCAGGGTTGTGCCGCGATCGCCAACGGGTAATACGCCGCGCGGGCAGAGCTGGCAGCCTTTATCATCACAAGTCATATCTGGCTGGCAGGTAAACTCCTGATGATTCTCTT</read_sequence>
				<read_sequence read_name="ERR262957.24356">GGATAGGGGATGATTTAACGAATGGATGCACTACAAACTCAAACTGTTAATAGTACAACCGCGCCGCAGCCCAACTACATTCCGGGGCTGATTGCGGTGGTCGGGTGTGATGGCACCGGTAAATCCACACTGACCACCGACCTGGTGAAA</read_sequence>
				<read_sequence read_name="ERR262957.24864">ACATAGGCCAGGCGCTTACCGGCGAGGCACTGGGTGGATGGCCCTTCGATAATAATGTTCGGGTTCAGATCGAGATTAATGTGGAACCAGAAAGTTGAACCGCGATTCGGCTGGCTATGGAACGAAATATCGCCGCCCATTTCATTAACC</read_sequence>
				<read_sequence read_name="ERR262957.25594">CAATGAGTTGGATCTTGGCAAACGCGAGCCGGTTACCGAGGAAGAGAAACTCTTCGTAGCAGTATGCCGTGGCGAACGTGAGCCAGTGACAGAAGCAGAACGCGTGTGGTCCAAGTATATGACGCGTATTAAGCGTCCAAAACGTTTTCA</read_sequence>
				<read_sequence read_name="ERR262957.25961">GCATCGCCTTCCGGCAGGAAGAAGGTCACACCCAGCGCACGACCGCGCGGGATAATCGTCACTTTGTGCACCGGATCGTGCTCCGGCACCAGGCGACCAATAATCGCGTGGCCCGCTTCATGATAAGCAGTAGACTCTTTCTGCGCTTCC</read_sequence>
				<read_sequence read_name="ERR262957.25589">GGATTATGATTGCCCGCAAAAGGCGGACCAGGACAATCCATAGCCGATATCCAATCGGAATTTACGGGAGCATAGTAATGACAGATATTGCGCAGTTGCTTGGCAAAGACGCCGACAACCTTTTACAGCACCGTTGTATGACAATTCCTT</read_sequence>
				<read_sequence read_name="ERR262957.25856">GTTAAATACCGACTTGCGTCAGGAGCGTGAACAGCTGGGCCGCTTTATGCAGATGGTGGTTGAGCATAAACATAAAATCGGTTTCCAGGGCACGTTGCTTATCGAACCGAAACCGCAAGAACCGACCAAACATCAATATGATTACGATGC</read_sequence>
				<read_sequence read_name="ERR262957.27648">ATGGCGTCGACAACGACGCGACTCTGGAAAATTTAGGCAAGCAAGCCGTGGTTGCAGCTGCTGCAGGCGCAGACTTCATCGCCCCTTCCGCCGCGATGGACGGCCAGGTACAGGCGATTCGTCAGGCGCTGGACGCTGCAGGCTTTAAAG</read_sequence>
				<read_sequence read_name="ERR262957.28584">TTATACCGCACCGCTGTACCTCTCTGAAATTGCGCCGGAAAAAATTCGCGGCAGTATGATCTCGATGTATCAGTTGATGATCACTATCGGGATCCTCGGTGCTTATCTTTCTGATACCGCCTTCAGCTACACCGGTGCATGGCGCTGGAT</read_sequence>
				<read_sequence read_name="ERR262957.29173">TCCACAGACGCTGGCGGCGTGGACGTTGTAGCCGGGTCTGTAGTTGTCGACGTATTTAACGGAACACTCTGCCCCTGCTCGCTATTACTGCTCAGTTCCGCCGAAGATTGATCGGCCATAGTGGTGATCTCTTCCTGCTGAGCTTTGTGG</read_sequence>
				<read_sequence read_name="ERR262957.29238">GTGGCATCGGGCTGTTTATCAAATACCACCAGACTGTTTGCAGAAGAGATCATGGTCATCGCGAGTTTACCAGGCCACAGTAACTTAACCTTCACCCCGTCATAAAAACCAAAACAGTCATCCCAGGGACCGGCTTGAGGAGAGATACGA</read_sequence>
				<read_sequence read_name="ERR262957.29608">AGACAGGCGTAATACGCGCCTGCGGGAAGCGTTGCGCCAGTGCCACAATAGACTCGGCCTCTTCTTCCCCGGCCAGTACACCGCCTTTCAGTTTGAAATCGTTGAAGCCATATTTTTCATACGCCGCTTCCGCCAGGCGCACCACCGCAT</read_sequence>
				<read_sequence read_name="ERR262957.29696">GGTCATATAGAGAGATTTGTCTTTCACATCGATGGAACGGTCAAGCAAGAAGACCGGGATTTCGGCATCTTTCGCCTCTTTTAATACCGGCTCCCAACCCGTCGCTACCACTGGAGCGATAAAGATCGCATCCACCCCTTGTGCAACGAA</read_sequence>
				<read_sequence read_name="ERR262957.30425">CAGTTATCTTACCCTTGCTTAGCAAAATAGCTGTTTCTTTATACAGTAAGTCCTGTTTCGGACTTCTCACTCCCCATTTGATCAACTGAAGCTGAACCCGTTTTTTTCTGCATGCCTCAATCGTCAAAATTCTTCGCCACCAGCCAGCCG</read_sequence>
				<read_sequence read_name="ERR262957.31152">GGGATAATGTGAGGTTATTACCCTCAAATAATATGAGATAAATAGTGCTGCAACATTGCATTTTTGCCCCGATTTATCCATGATCGAATTGTGACATTTGTCATACAACGAATAGGTTTTGTACCTGTCTCTTATACACATCTCCGAGCC</read_sequence>
				<read_sequence read_name="ERR262957.31544">CGTTGCCAATAGCTGATATTAAATGCACATCCCGACCAAGCAGAGCCAGGTTATGCGCGATATTACGTCCGACGCCGCCTGCGGAACAGTGAACAGAACCTGGATGAGAGGCTGCTTGCGGGTAACGGATATCCGCCATTCCGCGAATAT</read_sequence>
				<read_sequence read_name="ERR262957.32422">CCCGTACACCACCCAGATCGAACCGCACGACTACATTGCCGAATTGTTTGATTGCGTTGCGCGCTTCAACACCATTCTGATCGACTTTGACCGTGACGTCTGGGGTTATATCGCCCTTAACCACTTCAAACAGAAAACCATTGCTGGTGA</read_sequence>
				<read_sequence read_name="ERR262957.32142">GTCTCAGAGTTCCCGAAGGCACCAATCCATCTCTGGAATGTTCTCTGGATGTCAAGAGTAGGTAAGGTTCTTCGCGTTGCATCGAATTAAACCACATGCTCCACCGCTTGTGCGGGCCCCCGTCAATTCATTTGAGTTTTAACCTTGCGG</read_sequence>
				<read_sequence read_name="ERR262957.35160">AGATTGATCATTAGCGATCATCTCGATCTGTTAGCCAATCACGACTTCCGCACTTTAATGCGCGTCACGCGTCTGAAAGAAGATGTGCTGAAAGAAGCCGTCAATCTGATCCAGTCGCTCGATCCGCGCCCCGGGCAGTCGATCCAGACT</read_sequence>
				<read_sequence read_name="ERR262957.35103">AAATTGAAGAAGAAAGTACGCCTGAAATCGCCGCTTAATGCTTTGCGGGCCGACGAGAAATGTCGGCCCGCATTATTCAGGCACTTTCGCGAATGGGTTCGATTTCATTCAGCGTATCAATTAACGGTTGCGGCTTACCAATAAGATAAC</read_sequence>
				<read_sequence read_name="ERR262957.34860">ACACCCACATCAATTCAGAAATTATCACCTGATGCCCGTACGGCGTGGTGTAACGAGACAATGCAAACGGCGCGACTTTAATCACCTGCCAGGGAGCGAAAAAGCGTTCATCTGACCACGGCCACAGCCAGCCAACGCCCTTACCGCCAG</read_sequence>
				<read_sequence read_name="ERR262957.35761">TCTGCGAAACGGGGCTGGTGGTAACGCCATTCCTGCCTGGTGATTCGCTGCTGTTTGTTGCTGGTGCATTGGCGTCGCTGGAAACTAACGATCTCAATGTCCATATGATGGTGGTGCTTATGTTGATTGCCGCTATTGTCGGTGATGCAG</read_sequence>
				<read_sequence read_name="ERR262957.36192">AGTCACCGGAGAGATTCCACACCGAGATGACCTCTAACTCTTCTTCCAGCGTCGCGATAAATAGCGTGGGCGGCAGTTTTAGCCTTTTCTGAGTCACCAGATGACCAATCAGATTTTCCTGCACCCGACGGAAGTCGTCTTCACTCCAGG</read_sequence>
				<read_sequence read_name="ERR262957.36943">ACGCCCCGTGGTGCAAAGATAAAGATGACCGAAGATAAAAAAGAGGCTTATAAATGCCAGAGCAAAATGCGCCTGCAATAACCAGTATCTTACGCCAGGAAACACATCTCCCACGGCTTGCGGATAGAGACACAACAGCCCCGTCAATAG</read_sequence>
				<read_sequence read_name="ERR262957.37596">CCTGACGGAAAACGGTAATGTCTATATTAACTATGCCGTTTCCCAGCAGCCTCCGGGCGGCAACAACTTCGCCCTTGCGCAGTCTGGCAGCGGTAACAGTGCCAACCGCACCGATTTTAAACCGCAAAAAGCCAACACCAGCGAGATTGG</read_sequence>
				<read_sequence read_name="ERR262957.38441">CCGCTTTAGTATCAGTTTTATCCGTAAACATCCGGGGCTGTTTATCGGTATGTACGTTGCTTTTTTTGCCACCCTGGCGGTGATGTTGCAGTCCGAAACGCTGTCAGGCTCTGTCTGGCTACTGGTTGTATTATTTATCCTGCTTAATGG</read_sequence>
				<read_sequence read_name="ERR262957.38689">GGTTCACGTAGTGCCGCCATGGAAGAGGTAGTAGGCGCTTTACAGGAGAATGGGACATGGTAGGTTGGCTGGCCGAACATGTTGGCAAATATTATTCCGGCTTTAACGTCTTTTCCTATCTGACGTGTCACGCCATCGTCAGCCGGCTGA</read_sequence>
				<read_sequence read_name="ERR262957.39111">TGAAAGCATTGCGCGCCGAAACCAATATTCAGTATGAAGGGCGTCAGGGTGGGACGCTGCAACTGTTCCGTACCGAACAACAGTATGAAAATGCGACCCGCGATATCGCCGTGCTGGAAGATGCCGGCGTACCGTATCAGCTGCTGGAAT</read_sequence>
				<read_sequence read_name="ERR262957.39085">GCTGAAAAGGTGCGTACAGCAGCAAAGGCGAGCCTTGCAGCACATAAGCCATTGTCAGCACCGACAACGCTGAAGGCGGGTCCGTTGTTGAGTTCTGAAAAACTGATTGCGATTGGTGCTTCAACGGGTGGAACTGAGGCAATTCGTCAC</read_sequence>
				<read_sequence read_name="ERR262957.39874">TTGCCGAACGTTCACCGAAACACAAGGAGAGTTTAATGACAATTGCGGAAAGATTGCGGCAGGAGGGGGAACAATCCAAAGCCCTGCATATAGCCAAAATAATGCTTGAATCCGGAGTCCCTCTTACAGACATCATGCGCTTTACTGGGG</read_sequence>
				<read_sequence read_name="ERR262957.41410">ACGGTAACCCAGGTATTCGGTGTGCAGCGTACTTCATGAGTTCCACTGGTTTCGATCTGGCAGCTAAAACCGTTCTTTTCGAGCAGGTCAGTCAGTGGCAGCAAATCATGAATGCAAGGCTCACCACCCGTAATCACCACATGCCGCGCG</read_sequence>
				<read_sequence read_name="ERR262957.39438">GGGAGACACACGGCGGGTGCTAACGTCCGTCGTGAAGAGGGAAACAACCCAGACCGCCAGCTAAGGTCCCAAAGTCATGGTTAAGTGGGAAACGATGTGGGAAGGCCCAGACAGCCAGGATGTTGGCTTAGAAGCAGCCATCATTTAAAG</read_sequence>
				<read_sequence read_name="ERR262957.42501">ATGAGGAAGTAATCACCGCCATTCAAAAAGCGTTAGAAGTGGGTTATCGCTCGATTGATACCGCCGCGGCCTACAAGAACGAAGAAGGTGTCGGCAAAGCCCTGAAAAATGCCTCAGTCAACAGAGAAGAACTGTTCATCACCACTAAGC</read_sequence>
				<read_sequence read_name="ERR262957.44098">CTGCGCGATAACTCAACGTGGAGTTATAACAGTGGGAGTAGCAATTCATCTAACAGCAATAAATGGCAGCATATCAATACGTCGGCTGAACGTGACATTATTCCCTTACGCTCACGGTTAACGGTAGGTGATAGTTATACCGATGGCGAT</read_sequence>
				<read_sequence read_name="ERR262957.45650">ATTGGCTTTGTTTTGCCCAAGATCGATATCAGTAGCCAGATCGAGATACCATGCGTTGCCAGGTTCTGCCGCCAGTAACGGTTGCAGCGTTTTACGCGCCTCGTCGTATTTATTGGCTTCCATCGCCTGTAAAGCACGACCATATTGCGC</read_sequence>
				<read_sequence read_name="ERR262957.45957">AGCACACTAATCTGGTCGAGATCGAAAAAATATAACCCACGACAACCATAAATTCTGGCATGACATTTTGTTTGAAAAGCAATAAGTGAGTAATGATGAAAATCCATACCACAGAGGCGCTCATGAAGGCTGAAATCAGCCGTAGAGGTC</read_sequence>
				<read_sequence read_name="ERR262957.46315">GGGGTACTACCTGTATGGTGCACCTGCTAATGGTAATACTTTGCAAGGGCAACTTTTCCTGCGCCCACTGCGTGAAGCTGTGTCAGCCTTACCTGGTTTTGAATTCGGCGATATAGCTGCCGAAAATCTTTCCCGCACGCTGGATGAAGT</read_sequence>
				<read_sequence read_name="ERR262957.46623">CATAAAGATATCGTCAAAAACCGGCGCGCTTACCGCCTCATCTTTCTGCTCCGCCAACGACGCATATTCCACGAGTGTTGCCTCATAATCGGGAACATTGCCTACCATTGGCAGATGATCGCGGGTGGCACAACGCACACCGCAGCGCGC</read_sequence>
				<read_sequence read_name="ERR262957.46747">GTCAATACGCCGCAACGTCGGGTCGAGGGTGGCAAACAACTGGTCTGCCGCGTAGACCCGCGCTTCGGTGATGCGATTGAAAAGGGTAGATTTACCGGCGTTGGTATATCCCACCAGCGAAACAGTAGGAACGTCGGCTTTGATACGCGA</read_sequence>
				<read_sequence read_name="ERR262957.46701">CAGCATTGCCGGACCATGTTCTGCATACCAGTCACACAAATTCGCCGATTTCGCCACTTCAGCGCGCGCCTGATTGATTGGTTTGCCCATTTCACGGGTGATCATTTGCGCCATTTCTTCGCTACGGGCGCGCAGAGCCTTACCGATACC</read_sequence>
				<read_sequence read_name="ERR262957.46854">TATGATAGGTGGAATGAAAGACCAGCAGGTTGCAAATATTCGTCTTGATGATAATCAACCCTTACCGGGGCAGTATGACATCGATATTTATGTCAATAAGCAATGGCGCGGGAAATATGAGATTATTGTTAAAGACAACCCGCAAGAAAC</read_sequence>
				<read_sequence read_name="ERR262957.46848">GTATTGTCTGCGGCACTCTTCGGTTGCAACATTCGGCGCGTTATTTTTTAACGTCTTTGCCGGAAACGCTGTTTTTAGCACCGGTTAACCACAGCGTGGAATATAACTGGCTGAGGGAGGCGATCCCGTTTTTACAACAGGAATCCAGAT</read_sequence>
				<read_sequence read_name="ERR262957.47783">AAATACTCCACGTTGGGGATGATCAACCAACTGCAAAACAGCCTGACGGTAACGGAGAACGGCAAAGACGCAGGCGTACTGAGCCTGACTTATACCGGTGAAGATCGCGAACAGATCCGCGACATTCTTAACAGCATCGCCCGTAACTAT</read_sequence>
				<read_sequence read_name="ERR262957.48450">ACAGACGCTCCTCTGCAACGACGACAAACGCCATCAGATCAGCGATTTCTTCACGCTTCATTCAGTATCTCCATGCAATCTATTAATCATTTAAATGATAGGTCTAATCATGATTTTGGGTCTAATCAACTTAATGATCAATATCTATAG</read_sequence>
				<read_sequence read_name="ERR262957.48521">GCCAGAAGATATCGATTGAGAGGATTTGAATGACTGACAAAATGCAAAGTTTAGCTTTAGCCCCAGTTGGCAACCTGGATTCCTACATCCGGGCAGCTAACGCGTGGCCGATGTTGTCGGCTGACGAGGAGCGGGCGCTGGCTGAAAAGC</read_sequence>
				<read_sequence read_name="ERR262957.48610">ACAGCAAGAAATGCTGAATGCCGTTGGTGCACAATCGTTAAACGCGCTGACCGGCCAGATTGTGCCGAAAGATATTCAGCTTGCGACCCCGCCGCAGGTTGGCGCACCGGCGACCGAATACGCCGCACTGGCAGAACTCAAGGCTATTGC</read_sequence>
				<read_sequence read_name="ERR262957.49202">CCGTTGGACCAATGAAAGCGGGTAAACAATTTACCGACGATCTGATTGCCCGTAATCTGCTTAAAGACGTGACCCGCGTGGTGGTTGACGTGTACGGCTCGCTCTCTCTGACCGGTAAAGGCCACCACACTGATATCGCCATTATTATGG</read_sequence>
				<read_sequence read_name="ERR262957.49515">GGCCCAAACCAGGGCGGCTGGCCAGGCAACAAGTGCGTTCATAACGCTGTTTTAACCGGGGCAGACGCTCTGCTACCCACGTTTCTGGCAAATTAAGCGCCGAGGCGAGTTGCGCACGGGGAGTGAAAGTATTCAGTAATAACAGCGCCA</read_sequence>
				<read_sequence read_name="ERR262957.49853">TGATGAGCGCCATAGATTCCCAACTTCCCTCATCTTCTGGGCAAGACCGCCCAACTGATGAGGTTGACCGCATATTATCACCAGGAAAGCTGATCATACTCGGTCTGCAACACGTCCTTGTCATGTACGCAGGTGCAGTCGCTGTTCCTC</read_sequence>
				<read_sequence read_name="ERR262957.50584">AAACATCGGGTTTTGCAGCAAGATGGCAAGACCCACCACAATCCCGGCGAAGGGAAACAGCAGCACTGGCGTGAACATCGCGCCGCCAAAGCGTTGAATTTGACTGAGCATTTCCACATCCTCTTTTCTCAATTCTGTAAGTAGGAAGCC</read_sequence>
				<read_sequence read_name="ERR262957.51482">TAGTTGGAGCGAGGCATGCCTGTTTTATAAATTCGCCCAGCCAGTCGTTGTTTCGCTTCAATAATGTCATCAATAGCAACCGGCAGATCGTATGTAATATGCATTATAAAACCTCTTCGCCTGAATTAAATATGTAGGTAACCGTAACCG</read_sequence>
				<read_sequence read_name="ERR262957.51468">TCTTCAGCGTATTAAGAAGCTGGTCTCCGTCCCATTTCAGTGATTGCGGAATATCGCCCTGAACCATCGAAACCTGAATGGTTTTCTCCGGTTGCGGGGTAAACCATTGGATGTAACGCAGCGGGAAGGGAAGGGCAAACAGCACGACGG</read_sequence>
				<read_sequence read_name="ERR262957.51742">CAAACGAACTGACCAAAGCCGGTATTAAGCACAACGTCCTGAACGCCAAATTCCACGCCAACGAAGCGGCGATTGTTGCTCAGGCAGGTTATCCGGCTGCGGTGACTATCGCGACCAATATGGCGGGGGGGGGGGCAGAAATTTTGGTCG</read_sequence>
				<read_sequence read_name="ERR262957.52081">AGAGTACGGTATTGATATCCTGAAAGTGCAGGAGATCCGTGGCTACGATCAGGTAACACGGATTGCGAACACGCCAGCGTTTATCAAAGGCGTCACGAATCTGCGCGGCGTTATTGTGCCGATTGTTGACTTACGAATTAAGTTCAGCCA</read_sequence>
				<read_sequence read_name="ERR262957.52979">CTCTTAATCAGTTCACCGCGGTTCAGGACCTTAACAGCCATGATATCCCCAGTCAGGTATTCGGTTGGGAAACGGCGATCCCTTTTCTTCCCTGGACTATTGTTCCTTACTGGAGTCTGGATCTTTTATATGGATTTTCGCTGTTCGTTT</read_sequence>
				<read_sequence read_name="ERR262957.55031">ATTGCCACACCCACCAACGCAATAACTGCGTAAACCATGATTGAGAAATCCACAACGCCTCCTGACGCAACAACTTACCCGCACAAAATAGAATTGTGCTGTACAAACGTCCAGTTGGAAAGGCATTTCCTGCGAGGCGCTACGCAAAAA</read_sequence>
				<read_sequence read_name="ERR262957.55398">CTGAGCACGTACCGTCTCTGCCTGTTCCGCGCCTCTGAACGAACCGCACTGCACCATCCAGCGGCGTTCGTCTTTTTTCTCCGCCGTCGGTTTTGGCGCGTCAGCGGCACGAGCAACCGGCGCAGCTTGCTGCGGCTTCGACTGCGCGGT</read_sequence>
				<read_sequence read_name="ERR262957.55870">CCAGTCAGTAACGTAACCGTTGACCAGCATCCCGGCAGCCCCAAACAGGAAAGGGATAGCCGCCATCACCCCTGTGCTTTTTAAATCCAGGTTATAGGCTGTTGGCAGGTAACAGGAAGCCAGGCCAGATACAGCCACGCAGTGTAGTTG</read_sequence>
				<read_sequence read_name="ERR262957.55704">GTGCCTGAGTATCTGGTACGAAACGCAGACCGCTTTCGAAAATGCGCACACGGTTCTGCTGACGGTTCTGGTTGTACACCACGGTTGCCAGCAGGCCGGTCCACAGAGAAAGACGCATTGCTGACATTTCAACAGAGATCGGGCTTGGCA</read_sequence>
				<read_sequence read_name="ERR262957.56016">GGCTGCATCAGCGTTGATTTAAGCGCCATCAAACCAATGATTGCGCTGCCGTTCCACCCGAGCAACGTGTATGAAATCGACACACTGAACCAGAACCTGACCGACATTCTGCGTGAGATTGAAATTGAGTCCGAACGCGTGGCGCACGGT</read_sequence>
				<read_sequence read_name="ERR262957.56046">TAATCGTAAAAATTGATCGCGGAAATATTCGCCCAGCAGAATTCGCGGTAAAAACTGACGATCGTGCAAGGTTTCTTTTTTAACGCCATAACGCTGGAGATGGCTGGCTTCTTGCTTTTGTAGCCATTCGAGATACGTACAATTAATCGG</read_sequence>
				<read_sequence read_name="ERR262957.56490">GCGTTGCGCATCAGGCGCTGGAAGAAGAATTGGCCGAGTGGCTGGGCTATTCGCGGGCACTGCTATTTATCTCTGGTTTTGCCGCTAATCAGGCGGTCATTGCCGCGATGATGGCAAAAGAGGACCGCATTGTCGCTGACCGGCTTAGCC</read_sequence>
				<read_sequence read_name="ERR262957.56784">GTCGGCAAGTACCCGATGCGCGAACTGGATGAAAAAATCCCACTGCGCCACGGTGTTGTTGGTCAGGAAACTTGCGGACCCGGCGGAATAGCGTACGGCATGCGTTCCATTGGCGGCATCCTGGAACTGGTGGATTATATGGAAAAATAT</read_sequence>
				<read_sequence read_name="ERR262957.58515">ACAACGATGCTGGTATTAGCAACGATCGTATTCTGATCAAACTGGCTTCTACCTGGCAGGGTATCCGTGCTGCAGAACAGCTGGAAAAAGAAGGCATCAACTGTAACCTGACCCTGCTGTTCTCCTTCGCTCAGGCTCGTGCTTGTGCGG</read_sequence>
				<read_sequence read_name="ERR262957.59479">AGATTTGCAGCGCAACGACATAGTAAATAGCGCGCGGTTGTGATGCGTGTTTATTCATAATAATTCCACAATTGACGGCAACGTCACGTAATAGTTGCGCGGCGTGCTTGTGTTTCCTTAAAGTTAAAACTTTGATACAGATCTGATTAT</read_sequence>
				<read_sequence read_name="ERR262957.59820">CGATATTCTGCTTAATCACGCCTGGAGTTTGTTCAACCATAGCGAACTGTCGCTGCTGGAAGAGTCGCTTAAGGCCCTGCCGTGGGACAGTTTGCTGGAAAATCCGCAGTTGGTGTTATTGCAGGCGTGGCTGATGCAAAGCCAGCATCG</read_sequence>
				<read_sequence read_name="ERR262957.60111">GGCGTGGGGCGTGGCACAGGAAGCTATTGCCATTGGCGCGAAAACCCTCTGGATGCAACTGGGGGTGATTAATGAGCAAGCGGCAGTACTGGCACGGGATGCCGGGTTGAATGTGGTGATGGATCGCTGCCCGGCTATTGAGATCCCTCG</read_sequence>
				<read_sequence read_name="ERR262957.60623">GTCGAGCACCTGTCTCTATTCCGACATCATTTTGCCGACGGCGACCTGGTACGAAAAAGACGACATGAATACTTCGGATATGCATCCGTTTATTCACCCGCTGTCTGCGGCGGTCGATCCGGCCTGGGAAGCGAAAAGCGACTGGGAAAT</read_sequence>
				<read_sequence read_name="ERR262957.61418">CCATAAAACGGCTGTTTCTCATTGCGTGCATCCGGTGAAAGCGTACCCGGCGCACTTTGCGTTTTTTGTGCATGAGCGACCGGACAACTTCCCGCCAGCGCCAGCGCACCAATGCCTTTCAGTAAACGTCGGCGTGACGGTTCATTCACG</read_sequence>
				<read_sequence read_name="ERR262957.61599">GGACCGTTCATCACTGGCATTAAGCGCCGCCCGGGTTAGCGGTATTCCCATTGCCATCACCCAGCGAGTAAAAGGCTGCTGACGAGCCAGATTAAACTGATGCCATAACTGCGCACTTTTACTTTTCGCGATCCCCGGCGTGTTCTGTAA</read_sequence>
				<read_sequence read_name="ERR262957.61651">ATACCATGCATCAGCACGGTAAAAATCAGCGCCACGTTAACGAAAATATTCAGCGGGCGCGGGAAGGGATGCACCAGACTGAGGATTAAAAATCCCCAAACGCAGAGCATTAACAAACGACCAATATTAATCAGCATCACTTTCTCCTTG</read_sequence>
				<read_sequence read_name="ERR262957.62404">AATGGGTGCCTGCGACTATATTCTCAAAACGACGCCCCCTGCTGTTTTGCTAGCGCGTTTACGTTTGCATCTGCGTCAGAATGAGCAAGCCACACTGAGCAAAGGTCTTCAGGAAACGTCTCTGACTCCCTACAAAGCCCTGCATTTCGG</read_sequence>
				<read_sequence read_name="ERR262957.62736">TAACCAGCTGCACGAAGGCTTTCCAGCGCCTTTTGGTGCACGCCTTCTACCAGCAGAAACTTAATCTTGTCTTTCTCCAGCGATACCTTTGCCATTTACCCAATCCTGTCTTTTGAAATGTTGTGTGCGGATTTGCGTCCGCCTTTCAAC</read_sequence>
				<read_sequence read_name="ERR262957.62919">CCCTGGCATGGCGGCGCTGGCGCAAGGGCAATTCCAGCAAGCGACTAATGGCAGTTCGGTGCTGTTCATCGAAAGCGTTGACGGCAGCGATTTCAAAGATGTGTTCCTCGCGCAAATTCGACCAAAAGGTAATGCCTGTCTCTTATACAC</read_sequence>
				<read_sequence read_name="ERR262957.63736">TTCTGCTTCTGGCAGGGGAATTAATCGGTCGCGGCGTATTCTATGGTTTGCATATGACCGTGGGGATGGCCGTCGCAAGCTAATCAGTAACAACCGGGGTTTCGGCCCCGGTTCTCTTTTATTTCTGCTTCGTTAACGTGTCATAACTGG</read_sequence>
				<read_sequence read_name="ERR262957.63885">CAATCCCAGCTCATCAAACAATGCCAGCGGCGACTGTGCCTGCAATTCGGCGACGGTTTTCCCCTCAACGGCAGTCAACAACACCGCCAACAGGCCGCGCACAATGCGCCCTTCGCTGTCGCCAAAGAAGTGCATTTTACCGTTTTCAGT</read_sequence>
				<read_sequence read_name="ERR262957.64286">GTAAAAGCAGGCGAATGGACCGCGAGCATAGGCCCGGACTGGTACGGCACTGACGTTCACCATAAAACACTGGGCATTGTCGGGATGGGACGGATCGGTATGGCGCTGGCACAACGTGCGCACTTTGGCTTCAACATGCCCATCCTCTAT</read_sequence>
				<read_sequence read_name="ERR262957.64502">GTGCCAGGATGGTGGCATCCGGGAAGTATTTACGTACTGCGCGAGCAGATTTACCGCCCTGAGTAGCAACCACGATCAGCGGAGCATCCAGTTTTTCAGCAGTTTCAACGGCACCACGGCATACCGCTTCGGTAATGCGCAGTTTACGGT</read_sequence>
				<read_sequence read_name="ERR262957.64398">AATGCCGCATATGAACTGACCAGCACATACACCCCCGCAGGCCAGTTACAGAGCCAGCACCTGAACAGCCTGGTGTATGACCGTGACTACGGGTGGAATGACAACGGCGACCTGGTGCGCATCAGCGGTCCGCGACAGACGCGGGAATAC</read_sequence>
				<read_sequence read_name="ERR262957.64807">CATTCACAGCTGGCATCGGCTGGGGATGTGGCTGATTGGCGCGTTTGTGATCGGTCATGTCTACATGGCGCTGCGTGAAGACATCATGTCCGACGACACGGTGATCTCCACCATGGTCAACGGCTACCGTAGCCACAAATTTGGCAAAAT</read_sequence>
				<read_sequence read_name="ERR262957.65516">ACGATACGCCGATCACGCCTAACGATCTCAATAGCGTTATTCCTTTCCGTCTGGATGCAGCTGCGGCAGCCAATGTCACACTTCGCGCCTGGCCTATCAGTATTACCGGTCAAAAACCCACCGAAGGGCCGTTTAGCGCGCTGGGGTATT</read_sequence>
				<read_sequence read_name="ERR262957.65404">AACCTGGTCTTTATTGCCATCCTCGCCGAAAAACTACCGCCGAAGCAGCGCGACCGCGCACGGGTTACCGGGCTGCTGCTGGCGATGTTAATGCGCCTGTTACTGCTGGCGTCAATCTCCTGGCTGGTCACCCTGACGCAACCGCTGTTC</read_sequence>
				<read_sequence read_name="ERR262957.65126">CATTTGTTTTTCACTGGTGATTTCAGGTCCACGCTGGATGACGTTGACGTTTTTTGCGCTGATAAGTTTTCTGGCATTGAAAGAATATTGTACGCTTATATCCATACATTTTCCGCGGTGGTTATATTGGGTTATTCCTCTTAACTATTT</read_sequence>
				<read_sequence read_name="ERR262957.66379">GATGTGTATAAGAGACAGGCTCCGCCCCAGTCGATCAGTTGCTCGCCGGGTAAATCCATCATCGGCGCATCGCTGGGTAATGAAATGCGCCATAAGGTACCTGGTAACGAGAAGAACGGCAGTTGTTGTTCACGCAATTGCTGCCAGAAC</read_sequence>
				<read_sequence read_name="ERR262957.66583">CCCGATCGAAGATATGCCTTACGATGAAAACGGTACGCCGGTAGACATCGTACTGAACCCGCTGGGCGTACCGTCTCGTATGAACATCGGTCAGATCCTCGAAACCCACCTGGGTATGGCTGCGAAAGGTATCGGCGACAAGATCAACGC</read_sequence>
				<read_sequence read_name="ERR262957.66458">TAACACCACCGGGCGTTTCTGCCAGTGACGTTCAAGAAAATCGGGCCAGTTAAGAGTGAGTTGGTATTCCATGTTAAGCATCCACAGGCTGGTATCTGCAACCGATTATAACGGATGCTTAACGTAATGCGTGAAGTATGGACATCTGTC</read_sequence>
				<read_sequence read_name="ERR262957.66605">GTGACTCGCCGCTGCGGGTAACGCGTTTTGGACGAATCGGCGCATACAGTTCGTTTTCAATCTGCAGCACGTTGCTATTGATTTGCAGCCTCTTACCGTCTTTCTCAATACCAATCTTCGCGTACTCTTCCGATGGCGTTTTGATTGCCT</read_sequence>
				<read_sequence read_name="ERR262957.67110">CACTATTACCATCAGTGGTTTGCCTCTTCGACCGTTCCGACGGGCGGGGATCATGCTGATTTTTTAAGTTGGCTGGGAAAGTGGACCACGGCAGATAAACAACCCGTTTGCTGGTCAGTGACCCAACGCTGGCAAACTGTCGCGCTGGGG</read_sequence>
				<read_sequence read_name="ERR262957.67281">CTGCATGCGCGCGTTAAAGTGCGTATCACCGAGTATGAAAAAGATGCAAACGGTGAATTAGTAGCGAAAACCAGCCTGAAAGACACGACTGTTGGCCGTGCCATTCTGTGGATGATTGTACCGAAAGGTCTGCCTTACTCCATCGTCAAC</read_sequence>
				<read_sequence read_name="ERR262957.71995">AGAGACAGGCAATAAGCTGAATATGTCGGTTTGTGAGATTACGCCGTAGCGACTGTTCAGCCGGAGCCTGATCATCGGCAACGACTTTTACCTGATCTACCATGTTTTTTTCTTCCTGTACCTGTCCGTGTTGTTCAGGCTCTACGGCCT</read_sequence>
				<read_sequence read_name="ERR262957.72562">GATTTCGCCACTTCGGCACTGAAGAGGTATGCGGAAAACGTTGTGAATTATACCTGTCACGCACCACCATGCAAGCGCCAGCTTGCTCGCACCTCGCTAAGTGCTGAAATTTTCAGCATTGCATACCGCGATGTGTAACCTTTGTCACAC</read_sequence>
				<read_sequence read_name="ERR262957.73212">CACATTGATGAGCACGTCAGACGATATCCATAACACGACAGCCACTGGCAAATGCCCGTTCCATCAGGGCGGTCACGACCAGAGCGCGGGGGCGGGCACAACCACTCGCGACTGGTGGCCAAATCAACTCCGTGTTGACCTGTTAAACCA</read_sequence>
				<read_sequence read_name="ERR262957.73799">GATATTCCGGCCTGTTCAATATGCAAGGAAATACGATGTAACGCATTCCCGGAATTACATATCTTTCTTAATTTTGTCCCATTCGCCTTTAACTTTATCTTTAAAGCTGGCTTTTTTATCCTGAGTACAAGCCTGAACGATAGCTGGGGT</read_sequence>
				<read_sequence read_name="ERR262957.74551">GTACAGGACAAGCGATTGCGGCAACCGGCGTTGGTATTCGTATTTTTAACCAGTCCGATAATTCGCAGGTTAAACTTTATAACGACTCTGCTTATACCGCTATCGATGCTGAAGGCAAGGCTGAAATGAAGTTTATTGCACGCTATGTGG</read_sequence>
				<read_sequence read_name="ERR262957.74867">GGTCGATTTTGTAGTATTGCATCAAATGTAAAAATAATGGGTGGAAATCATCCTTTGAATCGTTTTACTACTCACATGATGACTTATAACGGTGAATTTGATAAGTTTGCTATGAGTGAATTTGAACGTAGCTGGACATTGAAACCATTC</read_sequence>
				<read_sequence read_name="ERR262957.75420">GAGCTCTAACGGTAAAAGCGAGAATGCCGCCGATCTCAGCGCAAAGATTACCGGCAGCGGTGACCTGGCATTCAGCAGCCAGAAGGATCAGACCGTATCGCTTTCTAACAAAGACAACGACTATACCGGTGTTACCGATCTGCGCAGTGG</read_sequence>
				<read_sequence read_name="ERR262957.75583">AACCGGCGATTGCGGCATGTCATAAACAGAGTGAAGAGTGTTATGAAGTGCCGATTCAGCAGAAACGAGATTTCGATATCAACGAACAACGGCGACAGACTTTTCTGCAATCACAAAAACTCAGCCGTAAATTGCAGGATGACTGGGTAA</read_sequence>
				<read_sequence read_name="ERR262957.74924">AAAGGACATCGCTCAAAGGATAAAAGGTACTCCGGGGATAACAGGCTGATCCCTCCCAAGAGCTCATATCGACGGAGGGGTTTGGCACCTCGATGTCGGCACGTCACATCCTGGGGCTGGAGAAGGTCCCAAGGGTTGGGCTGTTCGCCC</read_sequence>
				<read_sequence read_name="ERR262957.76285">ATCTGAGGTCGAGATCCCTTTGCCATCTTCCTGCCAGGCACCTTCCACCTGATTGGCAGCTGTTGCGCCACCCCAAAGAAATGTTTCTGGAAATGCTTTCATAATTAACTCCTTTTATCGTTAGCGAATGATGGATAACAGCTGTCTCTT</read_sequence>
				<read_sequence read_name="ERR262957.76650">TTCCTTCGAAAAAATAAGGCAATACTGCAGGCTGGTCAACCCAGTCAGCAATGTTGATAACCCCCGCCATATCTTCAGTCACCAGCAACGCTCGCCATTCACCCTCAATTTTCACCGCTTCACCAAAAACGATCTTCGGCACGATGACAC</read_sequence>
				<read_sequence read_name="ERR262957.77097">GCATCTCTTCGTGATAAGCAGCCAGCGACATTGCCATCGAGTTGATACCGTTTTTCAGCATATCCAGCTCGCCGAGCATAAATCCTTCCACCCGGCTGTCGAGTTGCCCGCGACGGATGCGGTCGACGGTATTCACCATGTTGCGAATCG</read_sequence>
				<read_sequence read_name="ERR262957.76921">GTCGTCAGAAGCGCCCTGCAGCCTGGGAAGCGCCTCACCCGCTTGAACGCGCGTTGCGTGCCCTGGTAGTCCGCCACCAGGCGCTGACAGATATGCACACGCAGGAACTGAATCGCACTGAAACGGCGCGGGAAGTCCAGAGACCGAGCA</read_sequence>
				<read_sequence read_name="ERR262957.78204">CATGCAAACGGCGGAAATTGAAGCGTTGCTGATTTTGCTCTGGGGTCAGTGGGGGTATCAGCGCCTGATTATCAATGTCATCAATCACCAGCCGGGCCTAGTGCTTCGTCGCAAGCATGTCATCCAAACGCTGATTCACGTAGACCGGTT</read_sequence>
				<read_sequence read_name="ERR262957.78442">TCGATATGCAGCCAGCCTTGCTGATAGTTCTCAACAAAGTGCGACAGGAAGCCCGCCGCCGTGCTCGCGCCTGCCGGATACGCCGCGCTTCCGGTATTGTTCAGTTCGGCAAAGTTAGACGGCAGCTGGCTGCGGTGGAATTCCGCCAGC</read_sequence>
				<read_sequence read_name="ERR262957.78629">CTTATCACCCTCGCTACCGGACTCAACAACACTGGTTTTATTAGCTGGTTTGGCAAACTGTTAGCAGGCAGCTTAAGCGGTTATTCGCCAACGATGGTGATGGTGGCGTTGATTGTGGTGTTTTATCTGCTGCGCTACTTTTTCGCCAGC</read_sequence>
				<read_sequence read_name="ERR262957.80768">GTGTACGGTACGCTGATGGCACTGGCGCTGTATACCATCTGGTTGCTGGCGACGATGGGTAACATCCCGCGTCCGGAGTTTATCGGTATTGCAGAGAAGGGCGGTAATATTGATGTGCTGGTACAGGCATTAAGCCTGTCTCTTATACAC</read_sequence>
				<read_sequence read_name="ERR262957.81732">CCACGGAGGCCTCTTTTACATTCTCTTCTATATAGAAAGCCGCCTGCTGGTGGCTGTTTTCGCCGTAGCGCATATCCTGCTTCTTAATGAAGTTCAGATTCAGGGTACGCGGGAAGCGGCCAGCGGCTTCTTTGCTTTCGCCGTGATAGG</read_sequence>
				<read_sequence read_name="ERR262957.81816">GGTCACACGTATATTCTTGTGATACAGCGGTTCGAGGTGATGCGCAGCCAGATTTGCGTCGATGTGCGGACGTGCGCCATAGACCACCACCAGACGGATGCCGAGGCTGTGCAATAACCAGATATCATAAACGATACTGGAGAAATTCTC</read_sequence>
				<read_sequence read_name="ERR262957.83144">GTATCTATCTGGTCTGGTCTTTAAATGGCTGAAAGCGAACGGCGGTGTAGCTGAAATGGATAAAATCAATCAGCAAAAAGCAGAACTGCTATATGGGGTGATTGATAACAGCGATTTCTACCGCAATGACGTGGCGAAAGCTAACCGTTC</read_sequence>
				<read_sequence read_name="ERR262957.83245">GCCCTCTTCGGCACCAGGCAGATTTTGTTTACCCGGTTGCTCTGGTGTTCCTGTTTCGCAAAGTTCGGCATCAGCGGTACGTTGCAAAAAGGCTTTAATCTGCAGGCTATTCTCTTCCGGTAACACCGAACAGGTGGCATAGACCAGGGT</read_sequence>
				<read_sequence read_name="ERR262957.83694">TCGATGAATTAGCCTCAGGCTTTGCGGCGCAGGGCGTTGTTGAGGGCAGCGGCGTGATGTTGCGGGCGTGGAATACGCCGCAAACGCTGCTCGCCTGGCTGGCGTTACTGCAATGCGGGGCGCGGGTGTTGCCCGTGAACCCTCAGCTGC</read_sequence>
				<read_sequence read_name="ERR262957.84646">GTACTACCTGCGTGAGCGTACTGGTAAGGCTGCTCGTATCAAAGAGCGTCTTAACTAAGATTTCGCTTAAGCGACATCCTGTTAAGAAGGGCTGGCCAATTGGCTGGCCCTTTTTTTATCTGTTTGCTCGTGTTTTAAGGGGTAGTAATC</read_sequence>
				<read_sequence read_name="ERR262957.84721">GTATGGCTGTTCGCCATTTAAAGTGGTACGCGAGCTGGGTTTAGAACGTCGTGAGACAGTTCGGTCCCTATCTGCCGTGGGCGCTGGAGAACTGAGGGGGGCTGCTCCTAGTACGAGAGGACCGGAGTGGACGCATCACTGGTGTTCGGG</read_sequence>
				<read_sequence read_name="ERR262957.85658">GGATATTAATGGTGGGAATACGCCGTTTCGGATAGATGCCGCAGCGTAATGTGCCGCCACAGTCGATTACCGCGACACCAATTTCCGCCTCCGCGGGTTCACCTTCTTTAAATCCGTCGATAGCTTGCCAGCCAGTAAGCTGTGCCAGTT</read_sequence>
				<read_sequence read_name="ERR262957.86555">CTACGCCATTATCTTCCGCACCTTTCAGTATTGTGTTGCTGTTGGTTAACAAGTCAGAACTTGATAAATACACCTGCATTTTCCGTGATGTTTGATTTTGTTGACCTAATAAATTTTTACAACGCAGAATAATATCCCCTTGTTTACTAT</read_sequence>
				<read_sequence read_name="ERR262957.86367">TAGTGCGCATCCACGGACGCGGGGTGGAGCAGCCTGGTAGCTCGTCGGGCTCATAACCCGAAGGTCGTCGGTTCAAATCCGGCCCCCGCAACCAATTAAAATTTGATGAAGTAAAGCAGTACGGTGACGCGGGGTGGAGCAGCCTGGTAG</read_sequence>
				<read_sequence read_name="ERR262957.86910">GTTGCTCCCAGCCGTCTGCACGAAAAATGACATGCCATTTATCATCCTCACGCCAGATGTTTCGGCACAGGCTATCGTGATAAACCTCAACGCTGGTGGGGATCAGCGATTTCATCCACAAGTCGAAAGCATGGCGATTAATATTGATAT</read_sequence>
				<read_sequence read_name="ERR262957.87172">GCATTGAAGGCAGTTCGCTGGATGTACCGGAGAATATCGTTCATAGCGGTAAAACCTGGTTTGTGGAAGCGAAACTGAAACAGGGCATTGAGAGCGCGACCCAGAAGAAAATCGTCAAGATGATCAAAGACAGCAAACTGAAAGTGCAGG</read_sequence>
				<read_sequence read_name="ERR262957.87423">AAATAGAAGGGAACTTTTTAAGATTATTGCGGAATGGTGAAATAAGCACCTAACATCAAGCAATAATAATTCAAGGTTAAAATCAATAACTTATTCTTAAGTATTTGACAGCACTGAATGTCAAAACAAAACCTTCACTCGCAACTAGAA</read_sequence>
				<read_sequence read_name="ERR262957.87825">GTAGAAATGAGCGCCAGCACGCGCAGTAACGGCCAGAAGTACAGGCTTAACCAGGAAAGCCATTGATCGCTTGTCACCTGCATCATTGTACGGCCTACCCGATGATATACGGCAGGTTAGTGAACAAGGTGCGGACGTAATCCAGCAACA</read_sequence>
				<read_sequence read_name="ERR262957.88111">GCGTTCCACGGAGGTCTGTCGCTCTGCGGCCAGCGTTTTAATCGTTACATCTGTCATGCTGTTCCTTCCTGCTACAGTTTATTACGCTTCGTCACCGAACCAGCAAATATTACGGGCAGCCATAATCAGTGCTCCGGCTTTTTCGTCGGT</read_sequence>
				<read_sequence read_name="ERR262957.88154">AAGAGACAGGCTGATTATCGTCGGTATTTTGATGACCATCTTCCAGCTCAGCAGCATTTCACCAAACGCGACCAAAGAGTTCGGTCTGGTTTCTTCCGTCTCGGTCATCTTTACACTGGTGCCATATCTTTACACCTGTGCGGCGTTACT</read_sequence>
				<read_sequence read_name="ERR262957.89234">CCGCCAGACGCAAAGTGCTGTTGGAAAACAACAAACTGCTGGAAGAGCAGCGGCTGACCCAGCGTACCCAGTTTGATCTGGAGATGATGAACGAGCTGGGCTACTGTTCGGGGATTGAAAACTACTCGCGCTTCCTCTCCGGTCGTGGAC</read_sequence>
				<read_sequence read_name="ERR262957.89795">GGCCGAGCGCTATCAACTCTTCACGGCTGATGGTCTGTTTCATGCCGCCCATCGAATAAACCTTCACTAATATTTGTGCTGATTTTTCTGCGGTGTCGATTAAACCGAAGGTTTCATCCAGTGTCGGTCCGGAACCGAACACACCGTGGA</read_sequence>
				<read_sequence read_name="ERR262957.90533">CTTGCTGATGAAACCCGTCTGGGCATCGTTTTACTGCTCAGCGAACTGGGAGAGTTATGCGTCTGCGATCTCTGCACTGCTCTCGACCAGTCGCAGCCCAAGATCTCCCGCCACCTGGCATTGCTGCGTGAAAGCGGGCTATTGCTGGAC</read_sequence>
				<read_sequence read_name="ERR262957.90646">CCCAGAAGCAGGCCTACATTCTGCAAAACGAAGATAAACGTATTGTGTTCGTGATCCCGTGGATGGACGAATTTTCCATCATCGGCACCACCGACGTAGAGTATAAAGGCGATCCGAAAGCGGTGAAGATTGAAGAGAGTGAAATCAACC</read_sequence>
				<read_sequence read_name="ERR262957.92675">TTACTAACCTGGATAATCGGGTAACGAATCTTGATTCACGCGTCACCAATATCGAAAACGGTATTGGCGATATCGTCACCACCGGTAGCACCAAGTACTTCAAGACCAATACCGATGGTGTAGATGCCAGCGCGCAGGGTAAAGATAGCG</read_sequence>
				<read_sequence read_name="ERR262957.93048">CTTCTTGTTCATCTCCTCGAGCATGGCGATGTGTTTCACCTGCTCCGGCTTGTTGAACTCCAGCACCGCGTCCGTGCCGTCAAAGCCGTTGTTTTTGCTGGCAAACGGCAGACCGTTCCAGGCGCTAAAGTTTTCCAGTTGGATCCAGCC</read_sequence>
				<read_sequence read_name="ERR262957.93286">GTTATTGGCCTCACACCAGAACAGATCAACGATCGCTTTAATATTACGGGCGAGGAAGGTGCCGCCTGGCTGTTTGCCGGTTCCCCTTCTGACGGCCTGATGGGCGGGGGATTTCTCTATACCAACAAGGATTCCATATCCTTGGGGCTG</read_sequence>
				<read_sequence read_name="ERR262957.91246">CGACGGTTGTCCCGGTTTAAGCGTGTAGGCTGGTTTTCCAGGCAAATCCGGAAAATCAAGGCAGAGGCGTGATGACGAGGCACTACGGTGCTGAAGCAACAAATGCCCTGCTTCCAGGAAAAGCCTCTAAGCATCAGGTAACATCAAATC</read_sequence>
				<read_sequence read_name="ERR262957.93563">GTATTGGCCTTTTTGATTACCGGCATTTTCTTCGCGCCGTAGATCAGGTCCGCGTTGGAGCAAATCTTCGCTACCGCCGCGACCACTTCCGAGGTCAGCCCTTTGCGGGTAAAGGCAATGTCGTCCACGCTGGTTTCATCGCTCAGCACA</read_sequence>
				<read_sequence read_name="ERR262957.93895">GTCCTTGGGTCCCTGTAGCAGTAATATCCATTGTTTCTTATATAAAGGTTAGGGGGTAAATCCCGGCGCTCATGACTTCGCCTTCTTCCCATTTCTGATCCTCTTCAAAAGGCTACCTGTTACTGGTCGATTTAAGTCAACCTTTACCGC</read_sequence>
				<read_sequence read_name="ERR262957.93662">GACCAACCACTGGGTCGACATCAAGAACGCCAACCTCGTCGTGGTGATGGGCGGTAACGCCGCTGAAGCTCACCCGGTCGGGTTCCGCTGGGCGATGGAAGCCAAAATTCACAACGGCGCGAAGCTGATTGTGATCGATCCTCGCTTTAC</read_sequence>
				<read_sequence read_name="ERR262957.94677">CTTCAATGATGCCGGAATCGACCATGGTTTCGAACGCCAGTTCAACGCCCGCTTTTACCATCGCGATCATCAGTACGCCTTTATCGAAGTACTCCTGCTCGCCGATTTTGCCTTCATACTGCGGCGCGGTTTCAAACGCGGTTTTGCCTG</read_sequence>
				<read_sequence read_name="ERR262957.96791">TCGTGCAATTGCCCTACCGGGTTATCTACCGCCTCGGTTGTGGATTAGGAAAACTGGCGTTACGTTTTATGAAACGACGCGCAAAAATTGTGCATCGCAACCTGGAACTGTGCTTCCCGGAAATGAGCGAACAAGAACGCCGTAAAATGG</read_sequence>
				<read_sequence read_name="ERR262957.97132">TATAAACGCTCGGATCAAATTCCGGCAGTTCAATCGCGATATTAATTGGCGTTACCGGATAAGCGCCAACCAGATGAACTTCGGTATGGTTGACTTGTTCTGCCAGTTCGATCGTCTCTTTGACCAGTTTTTCATTGAGCGCATTATGAT</read_sequence>
				<read_sequence read_name="ERR262957.98322">TTTAAAGCAAGGAGGGATCTAAAAACCAGGGGTATATAGCGATAAGAAATCACCAACCAGTATAAAACACTATTTCCGTGAAAAAGACATGGCTAATCATGCGAACAAAAAATCACCAACCGTTGTAAAATCTAACGCCCGTATTTTGAC</read_sequence>
				<read_sequence read_name="ERR262957.97771">GATAGAGACCGAACTGTCTCACGACGTTCTGAACCCAGCTCGCGTGCCACTTTAATGGGCGAACAGCCCAACCCTTGGGACCTTCTCCAGCCCCAGGATGTGACGAGCCGACATCGAGGTGCCAAACCCCTCCGTCGATATGAGCTCTTG</read_sequence>
				<read_sequence read_name="ERR262957.98620">GTAAACAGCCATAATTCCTTGTAGGCCGTAATAACCAAAACGTTCCCATAACTCAATCGAGAAGATGAGATAGAACGCCTTCGGTTGTTTGAAAGCGTTCAAACTGACGCTTTCAGTTGGTTTTTGGTTTGCAGTGGACACTTTTACCTC</read_sequence>
				<read_sequence read_name="ERR262957.99019">ACCGTAGCAGTGGTGCCCGCAGGCCAGATGTTCTCTTGCTGGTTGTCGCGACGAATACGAACCGGAGCACGTTGCGCCAAACGCACCCATTCAAGGTTAGAGTCGATGGTCGCCATCCCTTTGTCGGCCCGCGTGCTGCTGGCGTTGGAG</read_sequence>
				<read_sequence read_name="ERR262957.98471">GTGGTGCTGTCCGGCGTCATTCTGCGCATCCGGATATTAAACGGGCGCGGCGGCAGGTTATCCACCACCACCGAGGCCAGATACTGCGAGGTGGTTTTGCCCTTAATGGTGATGTCTTTTTCCGTCACCCAGCAACCGTTACGCTGGATC</read_sequence>
				<read_sequence read_name="ERR262957.99564">TGGATTAATGCTAAACGAACGCCAGTTAAAGATTGTCGATCTGCTGGAGCAACAGCCGCGCACGCCTGGAGAGCTGGCGCAACAGACTGGCGTTTCAGGCAGGACCATCCTGCGTGATATTGACTATCTCAACTTCACCCTTAACGGCAA</read_sequence>
				<read_sequence read_name="ERR262957.100123">GAGTTATCCAGCGCATGGGCGATGGCAAAACCTAAACGCGCCTGATCTTCAACCGGTGCGCGGTAAGTCCACGCCGCGATATCATCCAGACGGGTGTCATCAACGTTGGTAACAAACAGCGGATGCTTCGCACGTTGACCGATGTTGAGG</read_sequence>
				<read_sequence read_name="ERR262957.100160">TTCCATGGTTAACGCATCTGCTGCCAGTCTGTTCAGTCGTTCGACGTCAACATGGTCAAGTCCCCAGGCGTCGGAGCCTTCCAGCTCGCGCATGCAGGCGCTTAAGCGCAAATAGCCGCCAGGCTTCAGCAGGTCGGTTGCCATAGTAAT</read_sequence>
				<read_sequence read_name="ERR262957.100743">GGGCAGACTGGCGTTTCAGGTTAACCAGTAACAACAGTTCACGTTGTAATGTGCGCAACAAAATAACCGGCTCGCTGCCTTCCAGACGCAGTTGCTGAAGAATATGCAACGCGCGCTTACTTTTTCCCATCAACAAAGCATCAACCCAAT</read_sequence>
				<read_sequence read_name="ERR262957.101249">TCATCGGCATTAACAATCAGTAAGCGTTCCATAATCAGCCTCGGTTAATGTGCTTTTTTAAGCTCTGCGATGCAGTCGGCAAAATTTGGCAGCCATTTCTCGTGCGCCAGAATCATCTCGCGTGCCAGCAGCTCAGCATCGCGATCGGAA</read_sequence>
				<read_sequence read_name="ERR262957.101353">AGTGACAACGGTCTGGCATAACGGCTGGCTAACCACTCCGGTGCATACTTAAAGGTGTGCGCGCCGTTGGCTAACTTCGTTAACTCGCCTACCCGCTGGTTGTTCATCCAAGTGACAAGTTTAGGCATTACCACTCCAGATCTTGCTGTT</read_sequence>
				<read_sequence read_name="ERR262957.101825">GACGAGCACGGCTGGGACGATGACGGCGTGTTTAACTTCGAAGGCGGCTGCTACGCAAAAACTATCAAGCTGTCGAAAGAAGCGGAACCTGAAATCTACAACGCTATCCGTCGCGATGCGCTGCTGGAAAACGTCACCGTGCGTGAAGAT</read_sequence>
				<read_sequence read_name="ERR262957.103463">GCCCACTCCAGCAAATAAAACAGGATAAAGGTCATAACCCCTGAAAACGATCCGGATAATATTATCCCTGCGAGAATCATAGCATCTGTTTTAGGCGTTTTGATACCAAACTGTTTGATACTGAGCCAAATTGAGATTAATGCCAGAGCG</read_sequence>
				<read_sequence read_name="ERR262957.103956">TTCTTCGATAAATCGCTCGACCAGCGCCAGCCCTAATCCCGATCCGCCGCCGGTAATAAAAATGGACTCGTTATGCAGATCGCTCATGGCTGCGCCTCCGGTAAGTCGATGAAAATGTCACCACCTTCAACGTGTACTGGATAAGTGGTG</read_sequence>
				<read_sequence read_name="ERR262957.104743">CAGCTCTTCGTTGAGCTGCATGCGACGCCAGCGGTTACGCAGAGCAATCGCCACAGAACGCTTGGCGTTGTCCTGGCCGATGATGTGCTTATCCAGTTCGCTGACGATTTCGCGTGGGGTCATTTCAGACATGGGAGATCCTTACGCTTT</read_sequence>
[truncated: 1,767,008 more chars]
