# Supplementary material for: PathoScope 2.0: a complete computational framework for strain identification in environmental or clinical sequencing samples
Source: Microbiome. 2014 Sep 5;2:33. doi: 10.1186/2049-2618-2-33 (PMC4164323; doi:10.1186/2049-2618-2-33)
Supplement: Additional file 2 — Simulation study results. This file has the complete results from the simulation study with eight tabs at the bottom. There is a caption in each of the sheets at the bottom explaining the table present in each of the sheets. [file 2049-2618-2-33-S2.xlsx]

## Sheet: Combined
Sample Id	Individual	Equal Proportions	Random Mix
Organism	Avg |Diff|	Avg |Diff|	Avg |Diff|
Bacteroides fragilis 638R	0.000702143	8.52237e-05	0.000112129
Bifidobacterium bifidum BGN4	0.000127454	5.30116e-05	8.20453e-05
Clostridium perfringens ATCC_13124	0.000893863	8.25046e-05	0.000114405
Enterococcus faecalis V583	0.00107161	2.94898e-05	3.81595e-05
Escherichia coli 042	0.00213157	0.000232087	0.00119586
Escherichia coli 55989	0.00293734	0.00172649	0.00230915
Escherichia coli SE11	0.00308514	0.0025872	0.00176584
Escherichia coli SE15	0.0019563	0.00179638	0.00144802
Escherichia coli UMNK88	0.00142911	0.00157722	0.000621377
Haemophilus influenzae 10810	0.00200248	9.0512e-05	0.000119753
Neisseria meningitidis MC58	0.00175899	0.000774037	0.000933022
Pseudomonas aeruginosa DK2	0.000719825	9.97541e-05	0.000105225
Staphylococcus epidermidis ATCC_12228	0.00282797	0.000170852	0.000123358
Streptococcus mitis B6	0.00255112	0.00057391	0.000416376
Streptococcus mutans UA159	0.00150273	9.51127e-05	6.47717e-05
Stapylococcus aureus HO_5096_0412	0.00212037	0.00201927	0.00109129
Stapylococcus aureus JKD6008	0.00158928	0.00209655	0.00196348
Stapylococcus aureus MRSA252	0.00285198	0.00152439	0.00047401
Stapylococcus aureus N315 1	0.00233214	0.0298598	0.0249618
Stapylococcus aureus Newman	0.00208587	0.00524968	0.00366217
Streptococcus pneumoniae 670-6B	0.0015625	0.00432415	0.00264884
Streptococcus pneumoniae ATCC_700669	0.00219322	0.00227532	0.00354901
Streptococcus pneumoniae G54	0.00197644	0.00654178	0.00625961
Streptococcus pneumoniae Hungary19A-6	0.00182472	0.00325399	0.00284599
Streptococcus pneumoniae Taiwan19F-14	0.00199095	0.0116614	0.00792951
Max Difference	0.00308514	0.0298598	0.0249618
Max Difference Strain	E. coli SE11	S. aureus N315	S. aureus N315
Total Difference		0.0787801	0.0648352
1: Strain with maximum difference
Summary result of PathoID 2.0 comparing samples with Individual strains, Equal Proportions mix and Random proportions mix of 25 strains of bacteria
We ran a simulation with the 25 strains of bacteria mixed in random proportions and created ten different samples, which we analyzed using PathoID 2.0 with very high theta priors. The average difference between the true proportion and the proportion predicted by PathoID 2.0 is presented in the table below. For the random mix of proportions of the 25 strains of bacteria, the maximum average differ…

## Sheet: Individual first set
	PathoID 2.0				PathoID 1.0				Bowtie2
Sample	Strain Level Rank	Strain Level Proportions	Thetaprior (High) Strain Level Rank	Thetaprior (High) Strain Level Proportions	Species Level Rank	Species Level Proportions	Strain Level Rank	Strain Level Proportions	Strain Level Proportions
Bacteroides fragilis 638R	1	0.999382	1	0.998669	1	0.9997	1	0.9997	0.556221
Bifidobacterium bifidum BGN4	1	0.999896	1	0.999895	1	0.99993	1	0.99993	0.573107
Clostridium perfringens ATCC_13124	1	0.998953	1	0.998894	1	0.99914	1	0.99914	0.725758
Enterococcus faecalis V583	1	0.998948	1	0.99886	1	0.99917	1	0.99917	0.46153
Escherichia coli 042	1	0.998165	1	0.997133	1	0.99871	1	0.99871	0.314925
Escherichia coli 55989	1	0.997066	1	0.947434	1	0.997468	1	0.997468	0.0884001
Escherichia coli SE11	1	0.996694	1	0.993987	1	0.997328	1	0.997328	0.1241
Escherichia coli SE15	1	0.998129	1	0.99632	1	0.99866	1	0.99866	0.182444
Escherichia coli UMNK88	1	0.998884	1	0.997847	1	0.99928	1	0.99928	0.161556
Haemophilus influenzae 10810	1	0.997915	1	0.997658	1	0.99852	1	0.99852	0.496769
Neisseria meningitidis MC58	1	0.998301	1	0.977839	1	0.812371	2	0.187238	0.209024
Pseudomonas aeruginosa DK2	1	0.999224	1	0.999146	1	0.99949	1	0.99949	0.303119
Staphylococcus epidermidis ATCC_12228	1	0.997056	1	0.992767	1	0.99812	1	0.99812	0.486982
Streptococcus mitis B6	1	0.997316	1	0.997295	1	0.99751	1	0.99751	0.90321
Streptococcus mutans UA159	1	0.998468	1	0.997273	1	0.903865	2	0.0959048	0.436108
Stapylococcus aureus HO_5096_0412	1	0.998178	1	0.997503	1	0.99877	1	0.99877	0.253043
Stapylococcus aureus JKD6008	1	0.997817	1	0.955287	1	0.975212	2	0.023455	0.0851316
Stapylococcus aureus MRSA252	1	0.997952	1	0.990963	1	0.99864	1	0.99864	0.189989
Stapylococcus aureus N315	1	0.998312	1	0.517021	1	0.952259	3	0.00446743	0.0601618
Stapylococcus aureus Newman	1	0.998242	1	0.969567	1	0.932872	2	0.0661262	0.0815456
Streptococcus pneumoniae 670-6B	1	0.997713	1	0.997563	1	0.99853	1	0.99853	0.179456
Streptococcus pneumoniae ATCC_700669	1	0.998421	1	0.9981	1	0.99869	1	0.99869	0.158023
Streptococcus pneumoniae G54	1	0.996859	1	0.99637	1	0.997609	1	0.997609	0.150109
Streptococcus pneumoniae Hungary19A-6	1	0.997708	1	0.997459	1	0.99845	1	0.99845	0.215405
Streptococcus pneumoniae Taiwan19F-14	1	0.997901	1	0.924023	1	0.993041	2	0.0058021	0.111006
25 Samples with single strain of Bacteria (Expected strain proportion: 100%)
The simulated data consists of five sets of 100,000 simulated Illumina reads derived from each of the 25 strains of bacteria, which include five Escherichia coli substrains, five Staphylococcus aureus substrains, five Streptococcus pneumoniae substrains and ten other commonly occurring human bacterial strains. We applied PathoID version 1.0 and 2.0 to the individual alignment file generated by Pa…

## Sheet: Individual 5 sets
	PathoID 2.0						PathoID 1.0
Sample Id	Strain Level Rank	Strain Level Proportions	|Diff|	Avg |Diff|	Thetaprior (High) Strain Level Rank	Thetaprior (High) Strain Level Proportions	Species Level Rank	Species Level Proportions	Strain Level Rank	Strain Level Proportions
Bacteroides_fragilis_1	1	0.999382	0.000617517		1	0.998669	1	0.9997	1	0.9997
Bacteroides_fragilis_2	1	0.999105	0.000895086		1	0.997984	1	0.99949	1	0.99949
Bacteroides_fragilis_3	1	0.999435	0.000564903		1	0.998719	1	0.99971	1	0.99971
Bacteroides_fragilis_4	1	0.999224	0.000776429		1	0.998385	1	0.99955	1	0.99955
Bacteroides_fragilis_5	1	0.999343	0.000656778	0.000702143	1	0.99883	1	0.99957	1	0.99957
Bifidobacterium_bifidum_1	1	0.999896	0.000103936		1	0.999895	1	0.99993	1	0.99993
Bifidobacterium_bifidum_2	1	0.999859	0.000140568		1	0.999859	1	0.9999	1	0.9999
Bifidobacterium_bifidum_3	1	0.999795	0.000205109		1	0.999793	1	0.99988	1	0.99988
Bifidobacterium_bifidum_4	1	0.999932	6.81965e-05		1	0.999923	1	0.99996	1	0.99996
Bifidobacterium_bifidum_5	1	0.999881	0.000119458	0.000127454	1	0.99988	1	0.99993	1	0.99993
Clostridium_perfringens_1	1	0.998953	0.00104652		1	0.998894	1	0.99914	1	0.99914
Clostridium_perfringens_2	1	0.998991	0.0010089		1	0.998943	1	0.99904	1	0.99904
Clostridium_perfringens_3	1	0.99921	0.000790313		1	0.999168	1	0.99931	1	0.99931
Clostridium_perfringens_4	1	0.999235	0.000764504		1	0.999178	1	0.99929	1	0.99929
Clostridium_perfringens_5	1	0.999141	0.000859079	0.000893863	1	0.999096	1	0.99919	1	0.99919
Enterococcus_faecalis_1	1	0.998948	0.00105246		1	0.99886	1	0.99917	1	0.99917
Enterococcus_faecalis_2	1	0.998835	0.00116497		1	0.998736	1	0.99906	1	0.99906
Enterococcus_faecalis_3	1	0.999003	0.000997199		1	0.998922	1	0.9991	1	0.9991
Enterococcus_faecalis_4	1	0.998882	0.00111784		1	0.998829	1	0.99918	1	0.99918
Enterococcus_faecalis_5	1	0.998974	0.00102558	0.00107161	1	0.99892	1	0.99913	1	0.99913
Escherichia_coli_042_1	1	0.998165	0.00183514		1	0.997133	1	0.99871	1	0.99871
Escherichia_coli_042_2	1	0.997822	0.00217776		1	0.99683	1	0.99868	1	0.99868
Escherichia_coli_042_3	1	0.99784	0.00215961		1	0.996895	1	0.99867	1	0.99867
Escherichia_coli_042_4	1	0.997656	0.00234404		1	0.996722	1	0.99835	1	0.99835
Escherichia_coli_042_5	1	0.997859	0.00214131	0.00213157	1	0.996857	1	0.99863	1	0.99863
Escherichia_coli_55989_1	1	0.997066	0.00293432		1	0.947434	1	0.997468	1	0.997468
Escherichia_coli_55989_2	1	0.997103	0.00289713		1	0.9518	1	0.997507	1	0.997507
Escherichia_coli_55989_3	1	0.997328	0.00267154		1	0.951926	1	0.997628	1	0.997628
Escherichia_coli_55989_4	1	0.996893	0.00310699		1	0.949662	1	0.997266	1	0.997266
Escherichia_coli_55989_5	1	0.996923	0.00307672	0.00293734	1	0.948094	1	0.997348	1	0.997348
Escherichia_coli_SE11_1	1	0.996694	0.00330603		1	0.993987	1	0.997328	1	0.997328
Escherichia_coli_SE11_2	1	0.996758	0.00324162		1	0.993758	1	0.997498	1	0.997498
Escherichia_coli_SE11_3	1	0.996931	0.00306942		1	0.99432	1	0.997588	1	0.997588
Escherichia_coli_SE11_4	1	0.997135	0.00286477		1	0.994537	1	0.997599	1	0.997599
Escherichia_coli_SE11_5	1	0.997056	0.00294387	0.00308514	1	0.994415	1	0.997598	1	0.997598
Escherichia_coli_SE15_1	1	0.998129	0.00187111		1	0.99632	1	0.99866	1	0.99866
Escherichia_coli_SE15_2	1	0.998087	0.00191254		1	0.996145	1	0.9986	1	0.9986
Escherichia_coli_SE15_3	1	0.998015	0.00198534		1	0.996186	1	0.99853	1	0.99853
Escherichia_coli_SE15_4	1	0.99796	0.00204021		1	0.996125	1	0.99858	1	0.99858
Escherichia_coli_SE15_5	1	0.998028	0.00197231	0.0019563	1	0.995939	1	0.998499	1	0.998499
Escherichia_coli_UMNK88_1	1	0.998884	0.00111577		1	0.997847	1	0.99928	1	0.99928
Escherichia_coli_UMNK88_2	1	0.998473	0.00152744		1	0.997164	1	0.99901	1	0.99901
Escherichia_coli_UMNK88_3	1	0.998597	0.00140256		1	0.997281	1	0.99903	1	0.99903
Escherichia_coli_UMNK88_4	1	0.998387	0.00161286		1	0.996993	1	0.99896	1	0.99896
Escherichia_coli_UMNK88_5	1	0.998513	0.00148695	0.00142912	1	0.997153	1	0.99902	1	0.99902
Haemophilus_influenzae_1	1	0.997915	0.00208536		1	0.997658	1	0.99852	1	0.99852
Haemophilus_influenzae_2	1	0.997953	0.0020472		1	0.997659	1	0.99861	1	0.99861
Haemophilus_influenzae_3	1	0.998147	0.00185308		1	0.99799	1	0.99877	1	0.99877
Haemophilus_influenzae_4	1	0.998072	0.00192762		1	0.997811	1	0.99865	1	0.99865
Haemophilus_influenzae_5	1	0.997901	0.00209913	0.00200248	1	0.997609	1	0.99854	1	0.99854
Neisseria_meningitidis_1	1	0.998301	0.00169896		1	0.977839	1	0.812371	1	0.812371
Neisseria_meningitidis_2	1	0.997957	0.00204252		1	0.975708	1	0.816808	1	0.816808
Neisseria_meningitidis_3	1	0.998476	0.0015238		1	0.978025	1	0.823233	1	0.823233
Neisseria_meningitidis_4	1	0.99815	0.0018499		1	0.976256	1	0.820296	1	0.820296
Neisseria_meningitidis_5	1	0.99832	0.0016798	0.00175899	1	0.976832	1	0.820656	1	0.820656
Pseudomonas_aeruginosa_1	1	0.999224	0.000776489		1	0.999146	1	0.99949	1	0.99949
Pseudomonas_aeruginosa_2	1	0.999372	0.000628471		1	0.999292	1	0.99956	1	0.99956
Pseudomonas_aeruginosa_3	1	0.999341	0.000658813		1	0.999262	1	0.99956	1	0.99956
Pseudomonas_aeruginosa_4	1	0.999155	0.000844682		1	0.999081	1	0.99943	1	0.99943
Pseudomonas_aeruginosa_5	1	0.999309	0.000690668	0.000719825	1	0.999261	1	0.99955	1	0.99955
Staphylococcus_epidermidis_1	1	0.997056	0.00294431		1	0.992767	1	0.99812	1	0.99812
Staphylococcus_epidermidis_2	1	0.99744	0.00256011		1	0.993812	1	0.99829	1	0.99829
Staphylococcus_epidermidis_3	1	0.99696	0.00304017		1	0.992498	1	0.99798	1	0.99798
Staphylococcus_epidermidis_4	1	0.997037	0.00296319		1	0.99285	1	0.99807	1	0.99807
Staphylococcus_epidermidis_5	1	0.997368	0.00263206	0.00282797	1	0.993845	1	0.99826	1	0.99826
Streptococcus_mitis_B6_1	1	0.997316	0.00268431		1	0.997295	1	0.99751	1	0.99751
Streptococcus_mitis_B6_2	1	0.997381	0.00261936		1	0.99731	1	0.99762	1	0.99762
Streptococcus_mitis_B6_3	1	0.997812	0.00218841		1	0.997764	1	0.99779	1	0.99779
Streptococcus_mitis_B6_4	1	0.997511	0.0024888		1	0.997445	1	0.99756	1	0.99756
Streptococcus_mitis_B6_5	1	0.997225	0.0027747	0.00255112	1	0.997148	1	0.99731	1	0.99731
Streptococcus_mutans_UA159_1	1	0.998468	0.00153172		1	0.997273	1	0.903865	1	0.903865
Streptococcus_mutans_UA159_2	1	0.99865	0.00135017		1	0.997862	1	0.903701	1	0.903701
Streptococcus_mutans_UA159_3	1	0.998404	0.00159646		1	0.99713	1	0.904721	1	0.904721
Streptococcus_mutans_UA159_4	1	0.998383	0.00161663		1	0.997473	1	0.90455	1	0.90455
Streptococcus_mutans_UA159_5	1	0.998581	0.00141867	0.00150273	1	0.997348	1	0.904315	1	0.904315
Streptococcus_pneumoniae_670_1	1	0.997713	0.002287		1	0.997563	1	0.99853	1	0.99853
Streptococcus_pneumoniae_670_2	1	0.997725	0.00227503		1	0.997611	1	0.99851	1	0.99851
Streptococcus_pneumoniae_670_3	1	0.998104	0.0018963		1	0.997984	1	0.99871	1	0.99871
Streptococcus_pneumoniae_670_4	1	0.997871	0.00212906		1	0.997714	1	0.99865	1	0.99865
Streptococcus_pneumoniae_670_5	1	0.997986	0.00201446	0.00212037	1	0.997897	1	0.9987	1	0.9987
Streptococcus_pneumoniae_ATCC_700669_1	1	0.998421	0.00157865		1	0.9981	1	0.99869	1	0.99869
Streptococcus_pneumoniae_ATCC_700669_2	1	0.998527	0.00147313		1	0.998235	1	0.99875	1	0.99875
Streptococcus_pneumoniae_ATCC_700669_3	1	0.998461	0.00153884		1	0.998158	1	0.99871	1	0.99871
Streptococcus_pneumoniae_ATCC_700669_4	1	0.998448	0.00155197		1	0.99789	1	0.99878	1	0.99878
Streptococcus_pneumoniae_ATCC_700669_5	1	0.998196	0.00180378	0.00158928	1	0.9979	1	0.9985	1	0.9985
Streptococcus_pneumoniae_G54_1	1	0.996859	0.0031412		1	0.99637	1	0.997609	1	0.997609
Streptococcus_pneumoniae_G54_2	1	0.997158	0.00284198		1	0.996712	1	0.997739	1	0.997739
Streptococcus_pneumoniae_G54_3	1	0.997216	0.00278352		1	0.99664	1	0.997959	1	0.997959
Streptococcus_pneumoniae_G54_4	1	0.997225	0.00277535		1	0.99673	1	0.997859	1	0.997859
Streptococcus_pneumoniae_G54_5	1	0.997282	0.00271785	0.00285198	1	0.996729	1	0.997989	1	0.997989
Streptococcus_pneumoniae_Hungary19A_1	1	0.997708	0.00229231		1	0.997459	1	0.99845	1	0.99845
Streptococcus_pneumoniae_Hungary19A_2	1	0.9975	0.00250026		1	0.997156	1	0.998219	1	0.998219
Streptococcus_pneumoniae_Hungary19A_3	1	0.997606	0.00239426		1	0.997325	1	0.998279	1	0.998279
Streptococcus_pneumoniae_Hungary19A_4	1	0.997622	0.00237842		1	0.997284	1	0.998349	1	0.998349
Streptococcus_pneumoniae_Hungary19A_5	1	0.997905	0.00209547	0.00233214	1	0.997579	1	0.9985	1	0.9985
Streptococcus_pneumoniae_Taiwan19F_1	1	0.997901	0.00209859		1	0.924023	1	0.993041	2	0.0058021
Streptococcus_pneumoniae_Taiwan19F_2	1	0.99794	0.00205985		1	0.926793	1	0.992072	2	0.00670061
Streptococcus_pneumoniae_Taiwan19F_3	1	0.997975	0.0020254		1	0.92342	1	0.992596	2	0.00624082
Streptococcus_pneumoniae_Taiwan19F_4	1	0.997809	0.00219089		1	0.92385	1	0.992406	2	0.0062635
Streptococcus_pneumoniae_Taiwan19F_5	1	0.997945	0.00205464	0.00208587	1	0.927696	1	0.992626	2	0.00623569
Stapylococcus_aureus_HO_5096_0412_1	1	0.998178	0.00182196		1	0.997503	1	0.99877	1	0.99877
Stapylococcus_aureus_HO_5096_0412_2	1	0.998376	0.00162439		1	0.997906	1	0.99894	1	0.99894
Stapylococcus_aureus_HO_5096_0412_3	1	0.998529	0.00147058		1	0.997933	1	0.99899	1	0.99899
Stapylococcus_aureus_HO_5096_0412_4	1	0.998634	0.00136593		1	0.998174	1	0.99901	1	0.99901
Stapylococcus_aureus_HO_5096_0412_5	1	0.99847	0.00152966	0.0015625	1	0.997994	1	0.99893	1	0.99893
Stapylococcus_aureus_JKD6008_1	1	0.997817	0.00218341		1	0.955287	1	0.975212	2	0.023455
Stapylococcus_aureus_JKD6008_2	1	0.998048	0.00195232		1	0.955432	1	0.974947	2	0.0238903
Stapylococcus_aureus_JKD6008_3	1	0.997804	0.00219596		1	0.954167	1	0.97461	2	0.0241454
Stapylococcus_aureus_JKD6008_4	1	0.997559	0.00244054		1	0.951826	1	0.974244	2	0.02429
Stapylococcus_aureus_JKD6008_5	1	0.997806	0.00219386	0.00219322	1	0.957004	1	0.973905	2	0.0247592
Stapylococcus_aureus_MRSA252_1	1	0.997952	0.00204806		1	0.990963	1	0.99864	1	0.99864
Stapylococcus_aureus_MRSA252_2	1	0.998088	0.00191203		1	0.990081	1	0.99869	1	0.99869
Stapylococcus_aureus_MRSA252_3	1	0.998021	0.00197929		1	0.991617	1	0.99866	1	0.99866
Stapylococcus_aureus_MRSA252_4	1	0.997894	0.00210636		1	0.991793	1	0.99852	1	0.99852
Stapylococcus_aureus_MRSA252_5	1	0.998164	0.00183644	0.00197644	1	0.992718	1	0.99873	1	0.99873
Stapylococcus_aureus_N315_1	1	0.998312	0.00168814		1	0.517021	1	0.952259	3	0.00446743
Stapylococcus_aureus_N315_2	1	0.998212	0.00178767		1	0.511783	1	0.952927	3	0.00488946
Stapylococcus_aureus_N315_3	1	0.998235	0.00176518		1	0.526484	1	0.952995	3	0.00509955
Stapylococcus_aureus_N315_4	1	0.998176	0.0018242		1	0.501766	1	0.952631	3	0.00511721
Stapylococcus_aureus_N315_5	1	0.997942	0.00205842	0.00182472	1	0.526211	1	0.953247	3	0.00541559
Stapylococcus_aureus_Newman_1	1	0.998242	0.00175803		1	0.969567	1	0.932872	2	0.0661262
Stapylococcus_aureus_Newman_2	1	0.997898	0.00210198		1	0.965005	1	0.93458	2	0.0642675
Stapylococcus_aureus_Newman_3	1	0.998118	0.00188178		1	0.964174	1	0.935917	2	0.0630116
Stapylococcus_aureus_Newman_4	1	0.997955	0.00204525		1	0.96664	1	0.93214	2	0.066728
Stapylococcus_aureus_Newman_5	1	0.997832	0.0021677	0.00199095	1	0.965824	1	0.933643	2	0.0651451
Five sets of 25 Samples with single strain of Bacteria (Expected strain proportion: 100%)
The simulated data consists of five sets of 100,000 simulated Illumina reads derived from each of the 25 strains of bacteria, which include five Escherichia coli substrains, five Staphylococcus aureus substrains, five Streptococcus pneumoniae substrains and ten other commonly occurring human bacterial strains. We applied PathoID version 1.0 and 2.0 to the individual alignment file generated by Pa…

## Sheet: Equal25
	PathoID 2				PathoID 1
Organism	Default	ThetaPrior (Low)	ThetaPrior (Moderate)	ThetaPrior (High)	Default	Patho ID 2 ThetaPrior (High) |Diff|
Bacteroides fragilis 638R	0.0399333	0.0399319	0.0399261	0.0399148	0.0399871	8.52237e-05
Bifidobacterium bifidum BGN4	0.0399491	0.0399491	0.0399479	0.039947	0.0399969	5.30116e-05
Clostridium perfringens ATCC_13124	0.0399214	0.0399213	0.039919	0.0399175	0.039935	8.25046e-05
Enterococcus faecalis V583	0.0398568	0.0398575	0.0398771	0.0400295	0.0397891	2.94898e-05
Escherichia coli 042	0.0401458	0.0401291	0.0410446	0.0402321	0.171525	0.000232087
Escherichia coli 55989	0.00498953	0.00523107	0.0150605	0.0382735	0.00571436	0.00172649
Escherichia coli SE11	0.101045	0.100308	0.0706681	0.0374128	0.00280338	0.0025872
Escherichia coli SE15	0.0343225	0.0344196	0.03729	0.0382036	0.00708141	0.00179638
Escherichia coli UMNK88	0.0194866	0.0198996	0.0359121	0.0415772	0.0129374	0.00157722
Haemophilus influenzae 10810	0.039918	0.0399179	0.0399153	0.0399095	0.0398232	9.0512e-05
Neisseria meningitidis MC58	0.0399229	0.0399227	0.039913	0.039226	0.0324924	0.000774037
Pseudomonas aeruginosa DK2	0.0399018	0.0399017	0.0399009	0.0399002	0.039969	9.97541e-05
Staphylococcus epidermidis ATCC_12228	0.0398465	0.0398447	0.0398208	0.0398291	0.0396667	0.000170852
Streptococcus mitis B6	0.0381606	0.0381693	0.0386876	0.0394261	0.0293846	0.00057391
Streptococcus mutans UA159	0.0398984	0.0398986	0.0398929	0.0399049	0.0358165	9.51127e-05
Stapylococcus aureus HO_5096_0412	0.0176349	0.0177234	0.0247895	0.0379807	0.0030617	0.00201927
Stapylococcus aureus JKD6008	0.158219	0.157541	0.133989	0.0379035	0.000486833	0.00209655
Stapylococcus aureus MRSA252	0.0146148	0.0148178	0.0213639	0.0384756	0.00687366	0.00152439
Stapylococcus aureus N315 1	0.00678493	0.00704793	0.0145783	0.0101402	1.3021e-06	0.0298598
Stapylococcus aureus Newman	0.00327898	0.00340092	0.00562228	0.0347503	0.00151407	0.00524968
Streptococcus pneumoniae 670-6B	0.0327972	0.0322823	0.128688	0.0443242	0.00918592	0.00432415
Streptococcus pneumoniae ATCC_700669	0.00989562	0.0102255	0.0210416	0.0422753	0.00292888	0.00227532
Streptococcus pneumoniae G54	0.00438626	0.00474704	0.0117125	0.0334582	0.00163209	0.00654178
Streptococcus pneumoniae Hungary19A-6	0.147508	0.147028	0.0258489	0.043254	0.194157	0.00325399
Streptococcus pneumoniae Taiwan19F-14	0.00655992	0.00685442	0.013398	0.0283386	2.36897e-05	0.0116614
1: Strain with maximum difference
One Sample with 25 strains of Bacteria in equal proportions
Shown here is the proportion of reads (Expected strain proportion: 4%)
The simulated data consists of 100,000 simulated Illumina reads derived from each of the 25 strains of bacteria, which include five Escherichia coli substrains, five Staphylococcus aureus substrains, five Streptococcus pneumoniae substrains and ten other commonly occurring human bacterial strains. We created one sample by mixing the 25 strains of bacteria in equal proportions and thus the expecte…

## Sheet: S.aureus in Equal25
S. aureus Strain	Bowtie 2	PathoID 1.0	PathoID 2.0
			default	thetaprior (Low)	thetaprior (Moderate)	thetaprior (High)
HO 5096 0412	0.0132203	0.0030617	0.0176349	0.0177234	0.0247895	0.0379807
JKD6008	0.00814347	0.000486833	0.158219	0.157541	0.133989	0.0379035
MRSA252	0.0107983	0.00687366	0.0146148	0.0148178	0.0213639	0.0384756
N315	0.00578032		0.00678493	0.00704793	0.0145783	0.0101402
Newman	0.00740031	0.00151407	0.00327898	0.00340092	0.00562228	0.0347503
Mu50*	0.00581454					0.00749506
Mu3*	0.00580874	0.000124533				0.00705822
TW20*	0.00731717	0.185978				0.00438976
JH1*	0.00572762					0.00423577
JH9*	0.00572023					0.00352175
04-02981*	0.00565449					0.00309158
T0131*	0.00722633					0.0024935
ST228*	0.00544799					0.00215229
USA300_TCH1516*	0.00626519					0.0013837
USA300_FPR3757*	0.00625427					0.00132393
* Indicates that the substrain was not present in the simulated sample
One Sample with 25 strains of Bacteria in equal proportions: Focus on S. aureus
Shown here is the proportion of reads (Expected strain proportion: 4%)
The simulated data consists of 100,000 simulated Illumina reads derived from each of the 25 strains of bacteria, which include five Escherichia coli substrains, five Staphylococcus aureus substrains, five Streptococcus pneumoniae substrains and ten other commonly occurring human bacterial strains. We created one sample by mixing the 25 strains of bacteria in equal proportions and thus the expecte…

## Sheet: Equal20
	PathoID 2				PathoID 1
Organism	Default	ThetaPrior (Low)	ThetaPrior (Moderate)	ThetaPrior (High)	Default	Patho ID 2 ThetaPrior (High) |Diff|
Bacteroides fragilis 638R	0.0499225	0.0499207	0.049914	0.0499002	0.0499837	9.97541e-05
Bifidobacterium bifidum BGN4	0.0499422	0.0499422	0.049941	0.0499401	0.049996	5.98689e-05
Clostridium perfringens ATCC_13124	0.0499076	0.0499075	0.0499052	0.0499033	0.0499211	9.6682e-05
Enterococcus faecalis V583	0.0498216	0.0498223	0.0498546	0.0500371	0.0498019	3.71367e-05
Escherichia coli 042	0.0501879	0.050167	0.0513125	0.0502964	0.214406	0.000296393
Escherichia coli 55989	0.00623952	0.00654165	0.0188311	0.047836	0.00714289	0.00216397
Escherichia coli SE11	0.12632	0.125399	0.0883411	0.046769	0.00350428	0.00323104
Escherichia coli SE15	0.0429081	0.0430295	0.0466181	0.0477573	0.00885175	0.00224273
Escherichia coli UMNK88	0.0243616	0.0248781	0.0448991	0.0519747	0.0161717	0.00197471
Haemophilus influenzae 10810	0.0499033	0.0499032	0.0499006	0.0498937	0.049785	0.000106269
Neisseria meningitidis MC58	0.0499094	0.0499091	0.0498966	0.0490142	0.0406149	0.000985762
Pseudomonas aeruginosa DK2	0.049883	0.049883	0.049882	0.0498814	0.0499615	0.000118595
Staphylococcus epidermidis ATCC_12228	0.049814	0.0498117	0.0497822	0.0497925	0.0495878	0.000207501
Streptococcus mitis B6	0.0492698	0.0492701	0.0493341	0.0496196	0.0492073	0.000380428
Streptococcus mutans UA159	0.0499084	0.0499082	0.0499048	0.0499017	0.0451123	9.82739e-05
Stapylococcus aureus HO_5096_0412	0.0220518	0.0221627	0.0310049	0.0474817	0.00382555	0.00251832
Stapylococcus aureus JKD6008	0.19774	0.196892	0.16747	0.0473542	0.000610838	0.00264582
Stapylococcus aureus MRSA252	0.0182748	0.0185286	0.0267143	0.0481044	0.00859844	0.00189565
Stapylococcus aureus N315 1	0.00848398	0.00881305	0.0182019	0.0126671	1.62765e-06	0.0373329
Stapylococcus aureus Newman	0.00409995	0.00425238	0.00703102	0.0434489	0.00189231	0.00655106
1: Strain with maximum difference
One Sample with 20 strains of Bacteria in equal proportions
Shown here is the proportion of reads (Expected strain proportion: 5%)
The simulated data consists of 100,000 simulated Illumina reads derived from each of the 20 strains of bacteria, which include five Escherichia coli substrains, five Staphylococcus aureus substrains, and ten other commonly occurring human bacterial strains. We created one sample by mixing the 20 strains of bacteria in equal proportions and thus the expected proportion for each of the strains in t…

## Sheet: Equal5 (S.aureus)
S. aureus Strain	Bowtie 2	PathoID 1.0	PathoID 2.0
			default	thetaprior (Low)	thetaprior (Moderate)	thetaprior (High)
HO 5096 0412	0.0660138	0.0159506	0.0890734	0.0895011	0.124822	0.189875
JKD6008	0.0404114	0.00259059	0.785947	0.782575	0.665272	0.192377
MRSA252	0.0539304	0.0364071	0.0737252	0.0747232	0.107412	0.192477
N315	0.0288449		0.0341296	0.0354617	0.0720313	0.0524604
Newman	0.0369707	0.00753972	0.0163446	0.0169567	0.0280624	0.176942
Mu50*	0.0287882	0.000617891				0.0353119
Mu3*	0.0287703					0.0326272
JH1*	0.0285716					0.0219827
TW20*	0.036194	0.921861				0.0189592
JH9*	0.028535					0.0185187
04-02981*	0.0282203	0.000198602				0.0157106
T0131*	0.0358525					0.0123762
ST228*	0.0271207				0.00104202	0.0112029
* Indicates that the substrain was not present in the simulated sample
Results from the S. aureus simulation study
We mixed in equal proportions, 100,000 simulated reads from each of five S. aureus substrains: HO 5096 0412, JKD6008, MRSA252, N315 and Newman. We applied a naïve Bowtie 2 alignment, PathoID version 1.0, and PathoID version 2.0 with default parameters and with three informative priors on the ambiguous read penalty parameter. PathoID 1.0 did not identify one of the five genomes in the sample. Path…

## Sheet: Random Mix
Sample Id	mix_0	mix_0	mix_0	mix_1	mix_1	mix_1	mix_2	mix_2	mix_2	mix_3	mix_3	mix_3	mix_4	mix_4	mix_4	mix_5	mix_5	mix_5	mix_6	mix_6	mix_6	mix_7	mix_7	mix_7	mix_8	mix_8	mix_8	mix_9	mix_9	mix_9	Combined
Organism	Actual	PathoID2	|Diff|	Actual	PathoID2	|Diff|	Actual	PathoID2	|Diff|	Actual	PathoID2	|Diff|	Actual	PathoID2	|Diff|	Actual	PathoID2	|Diff|	Actual	PathoID2	|Diff|	Actual	PathoID2	|Diff|	Actual	PathoID2	|Diff|	Actual	PathoID2	|Diff|	Avg |Diff|
Bacteroides fragilis 638R	0.0740741	0.0739808	9.32948e-05	0.04	0.039944	5.59655e-05	0.04	0.0399702	2.97592e-05	0	0	0	0.117647	0.117163	0.00048409	0.0416667	0.041416	0.000250709	0.0714286	0.0713491	7.94214e-05	0	0	0	0.0384615	0.03845	1.15206e-05	0.0384615	0.038345	0.000116531	0.000112129
Bifidobacterium bifidum BGN4	0.037037	0.0369569	8.01781e-05	0.08	0.0800462	4.61669e-05	0.04	0.0398925	0.000107473	0	0	0	0.0588235	0.0588073	1.62307e-05	0.0416667	0.0417038	3.71751e-05	0.0357143	0.0355479	0.000166431	0	0	0	0.0769231	0.0766668	0.000256269	0.0769231	0.0768125	0.000110529	8.20453e-05
Clostridium perfringens ATCC_13124	0.111111	0.110909	0.000202461	0	0	0	0.04	0.0397623	0.000237724	0	0	0	0.0588235	0.0588281	4.612e-06	0.0416667	0.041611	5.56452e-05	0.0714286	0.0712191	0.000209489	0.0625	0.0623702	0.000129788	0.115385	0.115107	0.000277942	0.0384615	0.0384351	2.63897e-05	0.000114405
Enterococcus faecalis V583	0.0740741	0.0741758	0.000101709	0	0	0	0	0	0	0	0	0	0	0	0	0	0	0	0	0	0	0.0625	0.062225	0.000274961	0.0384615	0.0384665	4.92555e-06	0	0	0	3.81595e-05
Escherichia coli 042	0	0	0	0	0	0	0.04	0.0394539	0.000546126	0	0	0	0	0	0	0.125	0.128415	0.00341514	0.107143	0.1104	0.00325715	0.125	0.128525	0.00352457	0.0384615	0.0378871	0.000574431	0.0769231	0.0775643	0.000641212	0.00119586
Escherichia coli 55989	0.037037	0.035793	0.00124407	0.04	0.0391641	0.000835854	0.08	0.0756729	0.0043271	0.0454545	0.0440339	0.00142069	0	0	0	0.0416667	0.0375403	0.00412634	0.0357143	0.0335834	0.00213093	0.0625	0.056469	0.00603101	0.0769231	0.0760981	0.000824989	0.0384615	0.0363111	0.00215046	0.00230915
Escherichia coli SE11	0.0740741	0.0708339	0.0032402	0.04	0.0377469	0.00225309	0	0	0	0.0909091	0.0894444	0.00146473	0	0	0	0	0	0	0.0357143	0.0321838	0.00353051	0	0	0	0.0384615	0.0338669	0.00459468	0.0769231	0.0743479	0.00257515	0.00176584
Escherichia coli SE15	0.037037	0.034758	0.00227908	0.08	0.0796819	0.000318094	0	0	0	0.0454545	0.0437839	0.00167062	0.0588235	0.0585322	0.000291338	0.0416667	0.0393689	0.00229781	0.0714286	0.0692047	0.00222388	0.0625	0.0592606	0.00323944	0.0384615	0.0363017	0.00215989	0	0	0	0.00144802
Escherichia coli UMNK88	0.0740741	0.0776255	0.00355139	0	0	0	0.04	0.0399309	6.91427e-05	0	0	0	0	0	0	0	0	0	0.0357143	0.0363627	0.000648412	0.0625	0.063622	0.00112196	0.0384615	0.0392844	0.000822872	0	0	0	0.000621377
Haemophilus influenzae 10810	0.037037	0.0368352	0.000201863	0.12	0.119689	0.000310932	0.04	0.0398678	0.000132224	0.0454545	0.0453875	6.69956e-05	0	0	0	0.0416667	0.0414588	0.000207907	0	0	0	0.0625	0.0624198	8.02234e-05	0.0384615	0.0383921	6.94166e-05	0.0769231	0.0767951	0.000127966	0.000119753
Neisseria meningitidis MC58	0	0	0	0	0	0	0.04	0.0392828	0.000717191	0.136364	0.133492	0.00287208	0	0	0	0.125	0.122247	0.00275321	0.0357143	0.0349857	0.000728628	0	0	0	0.0769231	0.0753512	0.00157186	0.0384615	0.0377743	0.000687249	0.000933022
Pseudomonas aeruginosa DK2	0.037037	0.0368394	0.000197649	0.04	0.0399444	5.56196e-05	0.04	0.0397643	0.000235706	0	0	0	0.0588235	0.0587543	6.92671e-05	0.0416667	0.0414597	0.000207007	0	0	0	0	0	0	0.0384615	0.038252	0.000209516	0.0384615	0.0383841	7.74828e-05	0.000105225
Staphylococcus epidermidis ATCC_12228	0.037037	0.0369697	6.73504e-05	0.04	0.0397015	0.000298546	0.08	0.0797096	0.000290396	0.0454545	0.0452502	0.000204312	0.0588235	0.0586074	0.00021613	0	0	0	0	0	0	0	0	0	0.0769231	0.0767662	0.000156849	0	0	0	0.000123358
Streptococcus mitis B6	0	0	0	0	0	0	0.04	0.0394882	0.000511817	0.0454545	0.0447786	0.000675921	0	0	0	0.0416667	0.0409758	0.000690821	0.0357143	0.0351012	0.000613105	0.0625	0.0616244	0.000875646	0	0	0	0.0384615	0.0376651	0.000796448	0.000416376
Streptococcus mutans UA159	0.037037	0.0370164	2.06327e-05	0.08	0.0797486	0.000251388	0.08	0.0799275	7.25226e-05	0.0454545	0.0454046	4.99137e-05	0	0	0	0.0416667	0.041567	9.9696e-05	0.0357143	0.0356083	0.000105993	0	0	0	0	0	0	0.0384615	0.038414	4.75709e-05	6.47717e-05
Stapylococcus aureus HO_5096_0412	0	0	0	0.08	0.079712	0.000287963	0	0	0	0.0454545	0.0411774	0.00427714	0	0	0	0.0416667	0.0396142	0.00205251	0.0357143	0.0319938	0.0037205	0.0625	0.0619252	0.000574816	0	0	0	0	0	0	0.00109129
Stapylococcus aureus JKD6008	0.037037	0.0333634	0.00367368	0.04	0.036548	0.00345201	0.04	0.0370176	0.00298236	0.136364	0.130966	0.00539738	0	0	0	0	0	0	0.0357143	0.033236	0.00247828	0	0	0	0	0	0	0.0384615	0.0368105	0.00165107	0.00196348
Stapylococcus aureus MRSA252	0	0	0	0	0	0	0.08	0.0791317	0.000868256	0	0	0	0.117647	0.116637	0.00100989	0.0833333	0.0842276	0.000894292	0.107143	0.107998	0.000854947	0.0625	0.0629573	0.000457335	0.0769231	0.0765315	0.000391614	0.0769231	0.0766593	0.000263763	0.00047401
Stapylococcus aureus N315 1	0.037037	0.0102928	0.0267442	0.04	0.00991733	0.0300827	0.08	0.0259814	0.0540186	0	0	0	0	0	0	0.0833333	0.0366918	0.0466415	0.0357143	0.00830438	0.0274099	0.0625	0.0258467	0.0366533	0	0	0	0.0384615	0.010394	0.0280675	0.0249618
Stapylococcus aureus Newman	0.037037	0.0337397	0.00329738	0.04	0.0346562	0.00534382	0.04	0.0319811	0.00801893	0.0454545	0.0374933	0.00796124	0	0	0	0	0	0	0.0714286	0.0652197	0.00620891	0	0	0	0	0	0	0.0384615	0.0326701	0.00579144	0.00366217
Streptococcus pneumoniae 670-6B	0.0740741	0.0820961	0.00802204	0.04	0.0407182	0.000718238	0.04	0.0439844	0.00398443	0.0454545	0.049127	0.00367245	0.0588235	0.061747	0.00292347	0	0	0	0.0357143	0.0368956	0.00118127	0	0	0	0	0	0	0.0769231	0.0829095	0.00598647	0.00264884
Streptococcus pneumoniae ATCC_700669	0.037037	0.0383833	0.00134627	0.12	0.127009	0.00700898	0	0	0	0.0454545	0.0472346	0.00178004	0.235294	0.253228	0.017934	0.0416667	0.0449774	0.00331076	0	0	0	0.125	0.124084	0.000916159	0.0384615	0.0412583	0.00279677	0.0384615	0.0388587	0.000397139	0.00354901
Streptococcus pneumoniae G54	0.037037	0.030169	0.00686802	0.04	0.0311721	0.00882786	0.04	0.0352215	0.00477851	0.0454545	0.0366974	0.00875712	0.0588235	0.0449275	0.013896	0.0416667	0.0374472	0.00421943	0.0357143	0.0304069	0.00530736	0	0	0	0.0769231	0.0731607	0.00376233	0.115385	0.109205	0.00617944	0.00625961
Streptococcus pneumoniae Hungary19A-6	0.037037	0.0388596	0.00182254	0.04	0.0407938	0.000793819	0.04	0.0433526	0.00335261	0.0909091	0.0994102	0.00850107	0.0588235	0.0607523	0.00192874	0.0416667	0.0449354	0.00326871	0.0714286	0.0758116	0.004383	0.125	0.126266	0.00126583	0.0384615	0.0416051	0.00314354	0	0	0	0.00284599
Streptococcus pneumoniae Taiwan19F-14 2	0.037037	0.0248691	0.012168	0	0	0	0.04	0.0305225	0.00947748	0.0454545	0.0307486	0.014706	0.0588235	0.0375419	0.0212816	0.0416667	0.030639	0.0110277	0	0	0	0	0	0	0.0384615	0.0278272	0.0106344	0	0	0	0.00792951
Max Difference		0.0267442	0.0267442		0.0300827	0.0300827		0.0540186	0.0540186		0.014706	0.014706		0.0212816	0.0212816		0.0466415	0.0466415		0.0274099	0.0274099		0.0366533	0.0366533		0.0106344	0.0106344		0.0280675	0.0280675	0.0249618
Max Difference Strain		N315 1			N315 1			N315 1			19F-14 2			19F-14 2			N315 1			N315 1			N315 1			19F-14 2			N315 1		N315 1
Total Difference		0.075222	0.075222		0.060941	0.060941		0.0947584	0.0947584		0.0634777	0.0634777		0.0600555	0.0600555		0.0855564	0.0855564		0.0652381	0.0652381		0.055145	0.055145		0.0322638	0.0322638		0.0556938	0.0556938	0.0648352
1,2: Strain with maximum difference
Result of PathoID 2.0 with high prior value on Random proportions mix of 25 strains of bacteria
We ran a simulation with the 25 strains of bacteria mixed in random proportions and created ten different samples, which we analyzed using PathoID 2.0 with very high theta priors. The maximum average difference between the true proportion and the proportion predicted by PathoID 2.0 is 2.5% and the total difference is only 6.48%. Even in the extreme case where multiple closely related strains are …
